# Supplementary material for: Single-cell regulome data analysis by SCRAT
Source: Bioinformatics. 2017 May 12;33(18):2930–2. doi: 10.1093/bioinformatics/btx315 (PMC5870556; doi:10.1093/bioinformatics/btx315)
Supplement: Supplementary Table 1 [file btx315_supplementary_table_1.xlsx]

## Sheet: Sheet1
Supplementary Table 1: Comparison of SCRAT with existing popular software tools for regulome or differential feature analyses
See Supplementary Document Section S8 for additional method comparisons.
According to the website https://github.com/seandavi/awesome-single-cell which compiles software tools for single cell genomics, SCRAT is currently the only software tool available for single-cell regulome data
Method	Software available	Designed for single-cell analysis	Feature summary methods (aggregation by: )					Cell clustering	Infer cell identities by comparing to existing bulk regulome profiles	Variation analysis (variability across all cells)	Differential analysis (compare two or more subpopulations)	Reference
			Motif	Gene	Gene set	ENCODE cluster	Individual regulatory elements
SCRAT	Yes	Yes	Yes	Yes (user defined region surrounding a gene)	Yes	Yes	Yes (via custom feature)	Yes	Yes	Yes (reported as coefficient of variation for each feature)	Yes
Cusanovich et al. (scATAC-seq)	No	Yes	No	No	No	No	Analyzed known ENCODE Dnase I hypersensitive sites (DHS)	Yes	No	No	No	Cusanovich et al. Multiplex single-cell profiling of chromatin accessibility by combinatorial cellular indexing (2015). Science. 348(6237):910-4.
Buenrostro et al. (scATAC-seq)	No	Yes	Yes	No	No	No	Analyzed known ChIP-seq and Repli-Seq peaks	Yes	No	Yes	No	Buenrostro et al. Single-cell chromatin accessibility reveals principles of regulatory variation (2015). Nature. 523(7561):486-90.
Rotem et al. (scChIP-seq)	No	Yes	No	Yes (330-kb regions centered on genes)	No	No	Analyzed known ChIP-seq peaks	Yes	No	No	No	Rotem et al. Single-cell ChIP-seq reveals cell subpopulations defined by chromatin state (2015). Nat Biotechnol. 33(11):1165-72.
Jin et al. (scDNase-seq)	No	Yes	No	Yes	No	No	Analyzed known ChIP-seq peaks & known ENCODE DHS	Yes	No	No	No	Jin et al. Genome-wide detection of DNase I hypersensitive sites in single cells and FFPE tissue samples (2015). Nature. 528(7580):142-6.
MACS	Yes	No	No	No	No	No	No	No	No	No	Yes	Zhang et al. Model-based analysis of ChIP-Seq (MACS) (2008). Genome Biol. 9(9):R137.
F-Seq	Yes	No	No	No	No	No	No	No	No	No	No	Boyle et al. F-Seq: a feature density estimator for high-throughput sequence tags (2008). Bioinformatics. 24(21):2537-8.
CisGenome	Yes	No	No	No	No	No	No	No	No	No	No	Ji et al. An integrated software system for analyzing ChIP-chip and ChIP-seq data (2008). Nat Biotechnol. 26(11):1293-300.
SICER	Yes	No	No	No	No	No	No	No	No	No	No	Xu et al. Spatial clustering for identification of ChIP-enriched regions (SICER) to map regions of histone methylation patterns in embryonic stem cells (2014). Methods Mol Biol. 1150:97-111.
PFMS	Yes	No	No	No	No	No	No	No	No	No	No	Kruczyk et al. Peak Finder Metaserver - a novel application for finding peaks in ChIP-seq data (2013). BMC Bioinformatics. 14:280.
PeakSeq	Yes	No	No	No	No	No	No	No	No	No	No	Rozowsky et al. PeakSeq enables systematic scoring of ChIP-seq experiments relative to controls (2009). Nat Biotechnol. 27(1):66-75.
SISSRs	Yes	No	No	No	No	No	No	No	No	No	No	Narlikar et al. ChIP-Seq data analysis: identification of protein-DNA binding sites with SISSRs peak-finder (2012). Methods Mol Biol. 802:305-22.
QuEST	Yes	No	No	No	No	No	No	No	No	No	No	Valouev et al. Genome-wide analysis of transcription factor binding sites based on ChIP-Seq data (2008). Nat Methods. 5(9):829-34.
BayesPeak	Yes	No	No	No	No	No	No	No	No	No	No	Spyrou et al. BayesPeak: Bayesian analysis of ChIP-seq data (2009). BMC Bioinformatics. 10:299.
DiffBind	Yes	No	No	No	No	No	No	No	No	No	Yes	Ross-Innes et al. Differential oestrogen receptor binding is associated with clinical outcome in breast cancer (2012). Nature. 481(7381):389-93.
DBChIP	Yes	No	No	No	No	No	No	No	No	No	Yes	Liang et al. Detecting differential binding of transcription factors with ChIP-seq (2012). Bioinformatics. 28(1):121-2.
csaw	Yes	No	No	No	No	No	No	No	No	No	Yes	Lun et al. csaw: a Bioconductor package for differential binding analysis of ChIP-seq data using sliding windows (2016). Nucleic Acids Res. 44(5):e45.
limma	Yes	No	No	No	No	No	No	No	No	No	Yes	Ritchie et al. limma powers differential expression analyses for RNA-sequencing and microarray studies (2015). Nucleic Acids Res. 43(7):e47.
edgeR	Yes	No	No	No	No	No	No	No	No	No	Yes	Robinson et al. edgeR: a Bioconductor package for differential expression analysis of digital gene expression data (2010). Bioinformatics. 26(1):139-40.
DEseq	Yes	No	No	No	No	No	No	No	No	No	Yes	Anders et al. Differential expression analysis for sequence count data (2010). Genome Biol. 11(10):R106.
DEseq2	Yes	No	No	No	No	No	No	No	No	No	Yes	Love et al. Moderated estimation of fold change and dispersion for RNA-seq data with DESeq2 (2014). Genome Biol. 15(12):550.
