# Supplementary material for: Single-cell regulome data analysis by SCRAT
Source: Bioinformatics. 2017 May 12;33(18):2930–2. doi: 10.1093/bioinformatics/btx315 (PMC5870556; doi:10.1093/bioinformatics/btx315)
Supplement: Supplementary Table 2 [file btx315_supplementary_table_2.xlsx]

## Sheet: Sheet 1
Supplementary Table 2: This table shows the approximate amount of time an experienced bioinformatician would spent on building the aggregation feature database.
The time is estimated using the time we spent using our finalized database building protocol.
To understand the gain of SCRAT, suppose N (e.g. 1000) people need to use these aggregration features. If there is no SCRAT and each person builds these features by him/herself, the total amount of time spent by all people would be N times (e.g. 1000x) the time listed below.
Item	Operations	Approximate time
Motif	Download the motif information from JASPAR and TRANSFAC; Map the motifs to the human and mouse genomes; Compile the mapped motif sites into the database.	Fifteen days
ENCODE cluster	Download bam files from ENCODE; Preprocess data; Cluster DHSs based on k-means clustering.	Twenty days
Gene	Compile gene annotations and extract the regions of interests.	One hour
Gene set	Download the gene sets from MSigDB; Extract the regions of interest for all genes in each gene set.	Two hours
