# Supplementary material for: Single-cell regulome data analysis by SCRAT
Source: Bioinformatics. 2017 May 12;33(18):2930–2. doi: 10.1093/bioinformatics/btx315 (PMC5870556; doi:10.1093/bioinformatics/btx315)
Supplement: Supplementary Table 3 [file btx315_supplementary_table_3.xlsx]

## Sheet: README
Supplementary Table 3. T-statistic and FDR from the differential feature analysis of the GM12878 and HEK293T cells. The features are ranked by increasing order of the FDR (differential features with FDR < 0.05 are retained). A positive t-statistic indicates the feature is more active in GM12878 cells and a negative t-statistic indicates the feature is more active in HEK293T cells.

## Sheet: Result
Feature	tstatistics	FDR
MOTIF:MA0050.2:IRF1	21.6741	2.07725e-55
ENCL2000:Cluster961_Th2wb54553204_Gm12865_Gm12864_Gm06990_Gm12878	19.3683	4.45125e-48
ENCL2000:Cluster90_Gm12865_Gm12878_Gm06990_Gm12864_Rptec	19.2392	8.05766e-48
ENCL2000:Cluster82_Gm12864_Gm12865_Gm06990_Gm12878_Cd20ro01778	18.8265	1.1862e-46
MOTIF:M00972_IRF_Q6_01	18.8404	1.1862e-46
ENCL2000:Cluster974_Gm12864_Gm12865_Gm06990_Gm12878_Cd20ro01778	18.5483	8.61442e-46
ENCL2000:Cluster1181_Gm12865_Gm12864_Lhcnm2Diff4d_Gm12878_Gm06990	18.3858	2.62207e-45
ENCL2000:Cluster887_Gm12864_Gm12865_Gm12878_Gm06990_Cd20ro01778	18.3611	2.78271e-45
ENCL2000:Cluster1983_Gm12864_Gm12865_Th2wb54553204_Gm12878_Monocd14	18.2072	8.2302e-45
MOTIF:M00751_AML1_Q6	18.1014	1.69342e-44
MOTIF:M00699_ICSBP_Q6	17.7437	2.5367e-43
MOTIF:M00747_IRF1_Q6	17.6266	5.82653e-43
ENCL2000:Cluster1087_Gm12864_Gm12865_Gm06990_Gm12878_Cd20ro01778	17.1582	2.1363e-41
MOTIF:M00722_COREBINDINGFACTOR_Q6	17.1406	2.27899e-41
ENCL2000:Cluster821_Th2wb54553204_Gm12865_Gm12864_Gm12878_Lhcnm2Diff4d	17.1001	2.9253e-41
MOTIF:M00772_IRF_Q6	17.0028	5.90053e-41
ENCL2000:Cluster1702_Gm12865_Gm12864_Gm12878_Th2wb54553204_Gm06990	16.8934	1.31488e-40
ENCL2000:Cluster1407_Monocd14_Monocd14ro1746_Gm12864_Cd20ro01778_Nb4	16.753	3.7572e-40
ENCL2000:Cluster1558_Gm12864_Monocd14_Gm12865_Cd20ro01778_Gm06990	16.6756	6.55408e-40
MOTIF:M00258_ISRE_01	16.6635	6.8475e-40
ENCL2000:Cluster1361_Gm12865_Gm12864_Gm12878_Gm06990_Th2wb54553204	16.5865	1.19796e-39
MOTIF:MA0517.1:STAT1::STAT2	16.5609	1.39967e-39
ENCL2000:Cluster983_Th2wb54553204_Tregwb78495824_Th1wb33676984_Th17_Th1wb54553204	16.2126	2.09514e-38
ENCL2000:Cluster1762_Th2wb54553204_Jurkat_Th17_Gm12865_Tregwb78495824	16.1447	3.43343e-38
ENCL2000:Cluster1092_Cd20ro01778_Gm12864_Gm12865_Gm12878_Gm06990	15.9409	1.64943e-37
ENCL2000:Cluster48_Lhcnm2Diff4d_Gm12864_Gm12878_Gm12865_Gm06990	15.8615	2.97111e-37
ENCL2000:Cluster1312_Th2wb54553204_Tregwb78495824_Cd4naivewb11970640_Th1_Th1wb54553204	15.5974	2.30743e-36
ENCL2000:Cluster236_Gm12864_Gm12865_Gm12878_Gm06990_Cd20ro01778	15.2736	2.87824e-35
ENCL2000:Cluster127_Monocd14_Monocd14ro1746_Cd20ro01778_Gm12864_Gm12865	15.2317	3.86841e-35
ENCL2000:Cluster1967_Monocd14_Monocd14ro1746_Hl60_Gm12864_Gm12878	15.148	7.24581e-35
ENCL2000:Cluster1678_Gm06990_Cd20ro01778_Gm12865_Gm12864_Gm12878	15.0325	1.74681e-34
ENCL2000:Cluster1950_Gm12865_Gm12864_Gm12878_Gm06990_Nhdfad	14.8799	5.64529e-34
ENCL2000:Cluster1953_Th2wb54553204_Jurkat_Gm12865_Gm12864_Tregwb78495824	14.8331	7.92549e-34
MOTIF:MA0462.1:BATF::JUN	14.8109	9.16195e-34
ENCL2000:Cluster1387_Gm06990_Gm12878_Gm12864_Gm12865_Th1wb33676984	14.6544	3.06122e-33
MOTIF:M00271_AML1_01	14.6297	3.61711e-33
MOTIF:M00746_ELF1_Q6	14.5381	7.24515e-33
MOTIF:MA0080.4:SPI1	14.4618	1.28776e-32
ENCL2000:Cluster305_Monocd14_Monocd14ro1746_Gm12864_Gm12865_Gm12878	14.3928	2.16159e-32
ENCL2000:Cluster1241_Th2wb54553204_Th1wb33676984_Th2wb33676984_Gm12865_Th17	14.372	2.48148e-32
MOTIF:MA0099.2:FOS::JUN	14.3457	2.98016e-32
ENCL2000:Cluster1343_Gm12864_Gm12865_Gm12878_Gm06990_Cd20ro01778	14.3315	3.25254e-32
ENCL2000:Cluster16_Gm12865_Gm12864_Gm12878_Gm06990_Cd20ro01778	14.2893	4.43006e-32
ENCL2000:Cluster1615_Gm12865_Gm12864_Hmvecdblad_Gm12878_Hmveclbl	14.1619	1.17957e-31
ENCL2000:Cluster735_Gm12865_Gm12864_Gm12878_Gm06990_Hmvecdlyad	14.1117	1.71186e-31
MOTIF:M00926_AP1_Q4_01	14.0681	2.36086e-31
ENCL2000:Cluster1931_Cd4naivewb11970640_Th2wb54553204_Tregwb78495824_Th1wb54553204_Th2	14.0104	3.63622e-31
MOTIF:M00658_PU1_Q6	13.9748	4.70912e-31
MOTIF:M00199_AP1_C	13.9487	5.66592e-31
ENCL2000:Cluster1665_Th2wb54553204_Gm12865_Th1wb33676984_Gm12864_Gm06990	13.9161	7.17266e-31
MOTIF:MA0002.2:RUNX1	13.8667	1.03613e-30
ENCL2000:Cluster1553_Gm12865_Gm12864_Gm12878_Gm06990_Saec	13.8491	1.1667e-30
ENCL2000:Cluster520_Gm12864_Gm12865_Gm12878_Gm06990_Cd20ro01778	13.8315	1.3138e-30
MOTIF:M00655_PEA3_Q6	13.7856	1.84948e-30
ENCL2000:Cluster1873_Gm12864_Gm12865_Gm12878_Gm06990_Monocd14	13.7715	2.02793e-30
MOTIF:MA0508.1:PRDM1	13.7566	2.23843e-30
ENCL2000:Cluster578_Gm12865_Gm12864_Nhdfad_Gm12878_Gm06990	13.5771	8.98024e-30
ENCL2000:Cluster478_Gm12865_Gm12864_Gm12878_Gm06990_Th2wb54553204	13.5039	1.56503e-29
ENCL2000:Cluster1307_Gm06990_Cd20ro01778_Gm12878_Gm12864_Gm12865	13.4993	1.59423e-29
MOTIF:MA0490.1:JUNB	13.491	1.67382e-29
ENCL2000:Cluster1412_Lhcnm2Diff4d_Hsmm_Hsmmt_Lhcnm2_Gm12865	13.487	1.69819e-29
ENCL2000:Cluster268_Hmf_Nhlf_Th2wb54553204_Gm04504_Lhcnm2	13.4733	1.85922e-29
MOTIF:MA0476.1:FOS	13.4198	2.78177e-29
MOTIF:MA0478.1:FOSL2	13.3185	6.04161e-29
MOTIF:M00925_AP1_Q6_01	13.1785	1.77318e-28
ENCL2000:Cluster201_Th2wb54553204_Th1wb33676984_Gm12865_Tregwb78495824_Gm12864	13.0843	3.63545e-28
MOTIF:M00342_OCT1_B	12.8646	1.97584e-27
MOTIF:MA0089.1:MAFG::NFE2L1	12.7564	4.50782e-27
MOTIF:M00973_E2A_Q6	12.5981	1.5119e-26
MOTIF:MA0687.1:SPIC	12.5607	1.98908e-26
MOTIF:MA0477.1:FOSL1	12.5374	2.34785e-26
MOTIF:M00062_IRF1_01	12.4679	3.9594e-26
ENCL2000:Cluster1723_Th2wb54553204_Nb4_Jurkat_Gm12865_Gm12864	12.4233	5.50823e-26
ENCL2000:Cluster650_Jurkat_Gm12865_Gm12864_Gm12878_Gm06990	12.3899	7.02851e-26
ENCL2000:Cluster13_Gm12865_Gm12878_Th2wb54553204_Gm12864_Gm06990	12.3671	8.26653e-26
MOTIF:M00930_OCT1_Q5_01	12.3645	8.31806e-26
MOTIF:M00731_OSF2_Q6	12.2839	1.52651e-25
ENCL2000:Cluster797_Monocd14_Gm12878_Monocd14ro1746_Hrce_Gm12864	12.259	1.80199e-25
MOTIF:MA0792.1:POU5F1B	12.2599	1.80199e-25
ENCL2000:Cluster896_Th2wb54553204_Tregwb78495824_Cd4naivewb11970640_Th1_Gm12864	12.2073	2.64632e-25
ENCL2000:Cluster380_Monocd14_Monocd14ro1746_Hmvecdblad_Cd34mobilized_Gm12864	12.1412	4.33994e-25
ENCL2000:Cluster1446_Monocd14_Monocd14ro1746_Gm12864_Gm12865_Gm12878	12.099	5.92317e-25
MOTIF:M00795_OCT_Q6	12.0734	7.11734e-25
MOTIF:MA0489.1:JUN_var.2	12.064	7.5614e-25
ENCL2000:Cluster1668_Gm12865_Gm12864_Gm12878_Gm06990_Lhcnm2	11.98	1.42036e-24
ENCL2000:Cluster818_Th2wb54553204_Gm12865_Gm12864_Mcf7Estctrl0h_Mcf7Est100nm1h	11.9013	2.5602e-24
ENCL2000:Cluster1935_Gm12865_Gm12864_Gm06990_Gm12878_Th1wb33676984	11.8974	2.60698e-24
ENCL2000:Cluster1066_Monocd14_Th2wb54553204_Monocd14ro1746_Th1wb33676984_Hl60	11.8811	2.91772e-24
ENCL2000:Cluster1342_Gm12864_Gm12865_Gm12878_Gm06990_Th1wb33676984	11.8704	3.1311e-24
ENCL2000:Cluster785_H7esDiffa9d_Sknshra_H7es_Lhcnm2Diff4d_H1hesc	-11.7153	1.00764e-23
MOTIF:M00210_OCT_C	11.7044	1.0829e-23
MOTIF:MA0789.1:POU3F4	11.6361	1.79768e-23
MOTIF:M00971_ETS_Q6	11.6188	2.02722e-23
MOTIF:MA0507.1:POU2F2	11.6056	2.21777e-23
ENCL2000:Cluster1046_Th2wb54553204_Tregwb78495824_Gm12864_Gm12865_Th1wb33676984	11.5849	2.56564e-23
MOTIF:M00174_AP1_Q6	11.5833	2.56982e-23
ENCL2000:Cluster1518_Tregwb78495824_Th2wb54553204_Cd20ro01778_Th1_Th2	11.5717	2.77703e-23
ENCL2000:Cluster1753_Tregwb78495824_Th1wb33676984_Tregwb83319432_Th2_Th1	11.521	4.03314e-23
ENCL2000:Cluster1437_Th2wb54553204_Tregwb78495824_Gm12865_Gm12864_Th1	11.4765	5.58793e-23
ENCL2000:Cluster1600_Gm06990_Gm12878_Gm12865_Gm12864_Cd20ro01778	11.4552	6.49817e-23
ENCL2000:Cluster1926_Wi38Ohtam_Gm12864_Gm12865_Gm12878_Gm06990	11.4239	8.14512e-23
ENCL2000:Cluster1832_Th2wb54553204_Hmvecdblad_Hmvecdlyneo_Hmvecdblneo_Hmveclbl	11.4067	9.18693e-23
MOTIF:M00517_AP1_01	11.3952	9.92082e-23
ENCL2000:Cluster1375_Th2wb54553204_Gm12865_Gm12864_Th1wb33676984_Saec	11.3864	1.04004e-22
MOTIF:MA0684.1:RUNX3	11.3865	1.04004e-22
ENCL2000:Cluster1970_Gm12864_Gm12865_Gm12878_Gm06990_Cd20ro01778	11.3847	1.04316e-22
ENCL2000:Cluster1100_Saec_Hee_Th2wb54553204_Hmec_Prec	11.3741	1.11945e-22
ENCL2000:Cluster1847_Th2wb54553204_Th1wb33676984_Monocd14_Tregwb78495824_Th17	11.3005	1.92953e-22
MOTIF:M00413_AREB6_02	11.2754	2.30854e-22
MOTIF:MA0785.1:POU2F1	11.2666	2.44423e-22
MOTIF:M00495_BACH1_01	11.2425	2.90213e-22
MOTIF:MA0491.1:JUND	11.1242	6.98005e-22
MOTIF:M00771_ETS_Q4	11.0754	9.96351e-22
ENCL2000:Cluster601_Cd34mobilized_Gm12864_Gm12865_Gm12878_Cmk	11.0194	1.50004e-21
MOTIF:MA0772.1:IRF7	11.0149	1.53678e-21
MOTIF:M00340_ETS2_B	11.0088	1.59502e-21
ENCL2000:Cluster1506_Hrce_Rptec_Hre_Gm12878_Gm12865	11.0007	1.68029e-21
ENCL2000:Cluster1283_Monocd14_Cd34mobilized_Monocd14ro1746_Hmvecdblad_Hl60	10.9925	1.76987e-21
MOTIF:MA0655.1:JDP2	10.9836	1.87555e-21
MOTIF:M01043_NKX25_Q5	10.9746	1.98963e-21
MOTIF:MA0786.1:POU3F1	10.9438	2.48205e-21
ENCL2000:Cluster88_Mcf7Estctrl0h_Mcf7Est100nm1h_Gm12865_Gm12864_Mcf7	10.9283	2.73988e-21
MOTIF:M00037_NFE2_01	10.9292	2.73988e-21
ENCL2000:Cluster1104_K562Znff41b2_K562_Monocd14_Nb4_K562Znf2c10c5	10.9118	3.0711e-21
ENCL2000:Cluster507_Gm12865_Gm12864_Gm12878_Gm06990_Th1wb33676984	10.8324	5.49488e-21
MOTIF:M00188_AP1_Q4	10.8001	6.92214e-21
ENCL2000:Cluster1595_Hrce_Gm12865_Gm12864_Rptec_Gm12878	10.7925	7.26467e-21
MOTIF:MA0627.1:Pou2f3	10.7901	7.34171e-21
ENCL2000:Cluster1839_Th2wb54553204_Tregwb78495824_Cd4naivewb11970640_Th1_Th1wb54553204	10.7346	1.09779e-20
MOTIF:M00678_TEL2_Q6	10.7335	1.09876e-20
MOTIF:MA0499.1:Myod1	10.7062	1.3334e-20
MOTIF:MA0745.1:SNAI2	10.7029	1.35667e-20
MOTIF:MA0787.1:POU3F2	10.6496	1.99508e-20
MOTIF:MA0645.1:ETV6	10.6135	2.58249e-20
MOTIF:MA0521.1:Tcf12	10.6008	2.81362e-20
MOTIF:M00173_AP1_Q2	10.5657	3.61543e-20
ENCL2000:Cluster18_Cd20ro01778_Gm06990_Gm12878_Gm12864_Gm12865	10.5432	4.23417e-20
ENCL2000:Cluster889_Gm12865_Gm12878_Gm12864_Gm06990_Nhlf	10.5037	5.61736e-20
MOTIF:M00184_MYOD_Q6	10.4972	5.85064e-20
MOTIF:MA0500.1:Myog	10.4708	7.04808e-20
ENCL2000:Cluster1736_Gm12865_Gm12864_Gm12878_Gm06990_Hcpe	10.3591	1.57266e-19
MOTIF:M00135_OCT1_01	10.3594	1.57266e-19
ENCL2000:Cluster291_Lncap_Gm12864_Gm12865_Gm12878_Gm06990	10.3413	1.77817e-19
MOTIF:MA0762.1:ETV2	10.2783	2.79296e-19
MOTIF:MA0081.1:SPIB	10.2718	2.90797e-19
MOTIF:M01029_TFE_Q6	10.2664	3.00372e-19
MOTIF:M00712_MYOGENIN_Q6	10.2488	3.39057e-19
ENCL2000:Cluster413_Hl60_Cmk_Gm12878_Gm12864_Gm12865	10.186	5.31333e-19
MOTIF:MA0497.1:MEF2C	10.1835	5.37422e-19
MOTIF:M01066_BLIMP1_Q6	10.1491	6.84981e-19
MOTIF:M00924_AP1_Q2_01	10.123	8.2175e-19
MOTIF:MA0483.1:Gfi1b	10.0969	9.86035e-19
ENCL2000:Cluster1968_Nb4_Hl60_Gm12864_Gm12865_Gm12878	10.0612	1.26754e-18
ENCL2000:Cluster552_Gm12864_Gm12865_Gm12878_Gm06990_Mcf7Estctrl0h	10.0403	1.46352e-18
MOTIF:MA0522.2:TCF3	9.99034	2.08427e-18
MOTIF:MA0805.1:TBX1	9.94908	2.78577e-18
ENCL2000:Cluster1799_Gm12864_Gm12865_Nhdfad_Gm12878_Gm06990	9.93843	2.9879e-18
MOTIF:MA0511.2:RUNX2	9.93679	3.00412e-18
ENCL2000:Cluster1180_Gm12865_Gm12864_Gm12878_Gm06990_K562	9.92163	3.32832e-18
MOTIF:M00172_AP1FJ_Q2	9.88846	4.19499e-18
MOTIF:MA0076.2:ELK4	9.87192	4.69337e-18
ENCL2000:Cluster844_K562Znfp5_K562Znff41b2_K562Znf2c10c5_K562Znfb34a8_K562Znfe103c6	-9.85738	5.17587e-18
ENCL2000:Cluster611_Saec_Hee_Gm12865_Gm12864_Gm12878	9.84443	5.64306e-18
MOTIF:M00339_ETS1_B	9.82141	6.61164e-18
MOTIF:MA0051.1:IRF2	9.78015	8.82147e-18
MOTIF:MA0676.1:Nr2e1	9.75644	1.0382e-17
MOTIF:M00054_NFKAPPAB_01	9.72939	1.25115e-17
ENCL2000:Cluster1502_Gm12864_Gm12865_Gm06990_Gm12878_Cd20ro01778	9.72641	1.27034e-17
ENCL2000:Cluster1581_Lhcnm2Diff4d_Gm12865_Gm12864_Gm12878_K562Znf2c10c5	9.7194	1.32735e-17
ENCL2000:Cluster1858_Th2wb54553204_Tregwb78495824_Cd34mobilized_Cd4naivewb11970640_Th1wb54553204	9.69946	1.5205e-17
MOTIF:MA0775.1:MEIS3	9.69206	1.59311e-17
MOTIF:MA0784.1:POU1F1	9.68721	1.63942e-17
MOTIF:MA0442.1:SOX10	9.67691	1.75354e-17
MOTIF:M00285_TCF11_01	9.63666	2.31942e-17
MOTIF:MA0830.1:TCF4	9.62787	2.45433e-17
MOTIF:M00415_AREB6_04	9.61924	2.59413e-17
MOTIF:MA0820.1:FIGLA	9.61633	2.63315e-17
MOTIF:MA0802.1:TBR1	9.5986	2.96834e-17
MOTIF:MA0093.2:USF1	9.55796	3.93363e-17
MOTIF:MA0607.1:Bhlha15	9.5379	4.50638e-17
MOTIF:MA0824.1:ID4	9.52406	4.94101e-17
ENCL2000:Cluster522_K562Znff41b2_K562_K562Znf2c10c5_K562Znfb34a8_K562Znfe103c6	9.47416	6.98181e-17
MOTIF:MA0136.2:ELF5	9.46759	7.2723e-17
MOTIF:M00490_BACH2_01	9.44449	8.50676e-17
ENCL2000:Cluster1687_Gm06990_Gm12878_Gm12865_Gm12864_Th1wb33676984	9.43558	9.00697e-17
MOTIF:MA0103.2:ZEB1	9.3723	1.39592e-16
MOTIF:M00071_E47_02	9.33372	1.81818e-16
ENCL2000:Cluster1544_Gm12878_Rptec_Gm12865_Gm12864_Hrce	9.32021	1.98744e-16
ENCL2000:Cluster143_Monocd14_Monocd14ro1746_Nb4_Hl60_Cd34mobilized	9.31741	2.01597e-16
MOTIF:M00821_NRF2_Q4	9.26743	2.84103e-16
MOTIF:M00769_AML_Q6	9.21695	4.0144e-16
MOTIF:MA0596.1:SREBF2	9.19795	4.55647e-16
MOTIF:M00960_PR_Q2	9.17444	5.33537e-16
MOTIF:MA0526.1:USF2	9.16786	5.55515e-16
ENCL2000:Cluster69_Rpmi7951_Gm12865_M059j_Gm12878_Gm12864	9.15457	6.05939e-16
MOTIF:M00983_MAF_Q6_01	9.08216	9.94185e-16
MOTIF:M00984_PEBP_Q6	9.02427	1.47352e-15
MOTIF:MA0619.1:LIN54	9.00698	1.65097e-15
MOTIF:MA0098.3:ETS1	8.98341	1.93123e-15
MOTIF:MA0788.1:POU3F3	8.97361	2.05505e-15
MOTIF:MA0102.3:CEBPA	8.96033	2.23972e-15
MOTIF:MA0689.1:TBX20	8.95889	2.25065e-15
MOTIF:M00622_CEBPGAMMA_Q6	8.94323	2.49311e-15
MOTIF:MA0816.1:Ascl2	8.93798	2.57158e-15
MOTIF:M00805_LEF1_Q2	8.93049	2.69369e-15
ENCL2000:Cluster1571_Hl60_Cd34mobilized_Cmk_Cd20ro01778_Gm06990	8.84424	4.82862e-15
MOTIF:MA0514.1:Sox3	8.84312	4.84201e-15
ENCL2000:Cluster952_Th2wb54553204_Cd4naivewb11970640_Tregwb78495824_Cd34mobilized_Monocd14	8.84062	4.90142e-15
MOTIF:M00032_CETS1P54_01	8.80551	6.1929e-15
MOTIF:MA0595.1:SREBF1	8.78791	6.94555e-15
MOTIF:M01131_SOX10_Q6	8.73476	9.90902e-15
MOTIF:MA0760.1:ERF	8.72842	1.02945e-14
MOTIF:M00161_OCT1_05	8.72276	1.06455e-14
ENCL2000:Cluster1942_Th2wb54553204_Monocd14_Monocd14ro1746_Cd34mobilized_Tregwb78495824	8.70531	1.19117e-14
MOTIF:MA0078.1:Sox17	8.70475	1.19117e-14
ENCL2000:Cluster677_Gm12864_Gm12865_K562Znf2c10c5_K562Znff41b2_Gm12878	8.68813	1.32635e-14
MOTIF:MA0160.1:NR4A2	8.66398	1.55366e-14
MOTIF:MA0474.2:ERG	8.63557	1.87249e-14
MOTIF:M01019_TBX5_01	8.61018	2.20072e-14
MOTIF:MA0475.2:FLI1	8.61041	2.20072e-14
MOTIF:M00727_SF1_Q6	8.59603	2.40895e-14
MOTIF:MA0107.1:RELA	8.59078	2.4841e-14
ENCL2000:Cluster1596_Monocd14_Monocd14ro1746_Hl60_Nb4_Cd34mobilized	8.55999	3.03971e-14
ENCL2000:Cluster1176_Cd34mobilized_Hmvecdblad_Gm12864_Monocd14_Monocd14ro1746	8.53643	3.54269e-14
ENCL2000:Cluster426_Th2wb54553204_Th2wb33676984_Gm12865_Th17_Gm12864	8.50566	4.33176e-14
MOTIF:MA0501.1:MAF::NFE2	8.43831	6.7528e-14
MOTIF:M00734_CIZ_01	8.43077	7.06871e-14
MOTIF:M00052_NFKAPPAB65_01	8.41444	7.84351e-14
MOTIF:MA0803.1:TBX15	8.39854	8.67782e-14
MOTIF:MA0473.2:ELF1	8.39749	8.70005e-14
MOTIF:M00053_CREL_01	8.39654	8.71724e-14
MOTIF:MA0150.2:Nfe2l2	8.37312	1.01359e-13
ENCL2000:Cluster312_Werirb1_Gm12865_Gm12864_Gm12878_Gm06990	8.33639	1.28656e-13
MOTIF:M00063_IRF2_01	8.30716	1.55352e-13
ENCL2000:Cluster431_Gm12865_Gm12878_Gm12864_Gm06990_Th17	8.30501	1.56895e-13
MOTIF:M00195_OCT1_Q6	8.23545	2.46812e-13
MOTIF:M01022_LEF1_Q2_01	8.22925	2.55963e-13
ENCL2000:Cluster1102_Mcf7Estctrl0h_T47d_Hpaf_H7es_Hcpe	-8.22781	2.56446e-13
MOTIF:MA0801.1:MGA	8.22768	2.56446e-13
MOTIF:MA0515.1:Sox6	8.20946	2.87764e-13
ENCL2000:Cluster1623_Th2wb54553204_Nb4_Hl60_Cd34mobilized_Monocd14	8.20116	3.02559e-13
MOTIF:M00109_CEBPB_01	8.15555	4.0592e-13
ENCL2000:Cluster1476_Gm06990_Gm12878_Gm12865_Th1wb33676984_Th1wb54553204	8.15439	4.07333e-13
MOTIF:MA0498.2:MEIS1	8.14768	4.23813e-13
ENCL2000:Cluster384_Gm12864_Gm12865_Gm06990_Gm12878_Cd20ro01778	8.13116	4.70062e-13
ENCL2000:Cluster1681_Caco2_Hepg2_Sknshra_H7esDiffa9d_Lhcnm2Diff4d	-8.11562	5.17982e-13
MOTIF:MA0778.1:NFKB2	8.10243	5.621e-13
MOTIF:MA0688.1:TBX2	8.09814	5.7563e-13
ENCL2000:Cluster257_Hpaf_Hcf_Gm04504_Hpf_Aoaf	-8.09582	5.79732e-13
MOTIF:MA0895.1:HMBOX1	8.09591	5.79732e-13
MOTIF:MA0690.1:TBX21	8.09261	5.89583e-13
ENCL2000:Cluster250_Caco2_H7esDiffa9d_Sknshra_H7es_H1hesc	-8.07711	6.46849e-13
MOTIF:M00162_OCT1_06	8.07721	6.46849e-13
MOTIF:MA0800.1:EOMES	8.05114	7.62427e-13
ENCL2000:Cluster351_Hrce_Gm12865_Gm12878_Rptec_Hre	8.03571	8.39262e-13
ENCL2000:Cluster817_Th2wb54553204_Monocd14_Monocd14ro1746_K562Znf2c10c5_Tregwb78495824	8.01651	9.46495e-13
MOTIF:MA0806.1:TBX4	8.00429	1.02021e-12
MOTIF:MA0156.2:FEV	8.00203	1.0312e-12
ENCL2000:Cluster859_Hasp_Hbvsmc_Gm04503_Hpdlf_Aoaf	-8.00099	1.03417e-12
ENCL2000:Cluster594_Gm12865_Gm12864_Gm12878_Gm06990_H7es	7.99226	1.08985e-12
ENCL2000:Cluster1626_Th2wb54553204_Hmf_Hcfaa_M059j_Lhcnm2	7.96538	1.29106e-12
ENCL2000:Cluster1482_Monocd14_Hl60_Monocd14ro1746_Nb4_Th2wb54553204	7.96329	1.30358e-12
MOTIF:MA0611.1:Dux	7.92441	1.66739e-12
MOTIF:MA0774.1:MEIS2	7.88459	2.14418e-12
MOTIF:M00964_PXR_Q2	7.81184	3.39896e-12
MOTIF:MA0062.2:Gabpa	7.81088	3.40696e-12
MOTIF:M00921_GR_Q6_01	7.80947	3.42478e-12
MOTIF:MA0692.1:TFEB	7.8087	3.42887e-12
MOTIF:M00941_MEF2_Q6_01	7.79768	3.66418e-12
MOTIF:MA0598.2:EHF	7.77379	4.24935e-12
ENCL2000:Cluster1789_Th2wb54553204_Hmf_Wi38Ohtam_Rpmi7951_Lhcnm2	7.75276	4.83814e-12
ENCL2000:Cluster145_Th2wb54553204_Monocd14_Cd34mobilized_Hmvecdblad_Tregwb78495824	7.75214	4.83912e-12
MOTIF:MA0640.1:ELF3	7.74724	4.97353e-12
MOTIF:MA0643.1:Esrrg	7.73784	5.25949e-12
MOTIF:M00978_LEF1TCF1_Q4	7.72437	5.70689e-12
ENCL2000:Cluster1574_Mcf7Estctrl0h_Mcf7Est100nm1h_T47d_Monocd14_Hl60	7.71157	6.16534e-12
MOTIF:MA0698.1:ZBTB18	7.70277	6.49453e-12
MOTIF:MA0052.3:MEF2A	7.69792	6.67235e-12
ENCL2000:Cluster959_Monocd14_Monocd14ro1746_Hl60_Nb4_Cd34mobilized	7.66321	8.27547e-12
MOTIF:MA0101.1:REL	7.63468	9.86674e-12
MOTIF:MA0605.1:Atf3	7.60091	1.21526e-11
ENCL2000:Cluster1754_Gm12865_Gm12864_Gm12878_Gm06990_Hmvecdblad	7.59523	1.25476e-11
ENCL2000:Cluster209_Gm12878_Gm12865_Gm12864_Rptec_Hrce	7.57567	1.41324e-11
ENCL2000:Cluster1773_Gm12878_Gm12865_Gm06990_Gm12864_Th17	7.51847	2.01241e-11
MOTIF:MA0759.1:ELK3	7.51067	2.10515e-11
MOTIF:M00640_HOXA4_Q2	7.48971	2.38969e-11
MOTIF:M00419_MEIS1_01	7.45826	2.89451e-11
MOTIF:MA0142.1:Pou5f1::Sox2	7.44061	3.21764e-11
MOTIF:MA0763.1:ETV3	7.42554	3.51978e-11
ENCL2000:Cluster629_Hee_Saec_Hl60_Nhek_Cd34mobilized	7.39729	4.17601e-11
MOTIF:MA0077.1:SOX9	7.38721	4.4283e-11
MOTIF:M00066_TAL1ALPHAE47_01	7.36669	5.00736e-11
MOTIF:M00511_ERR1_Q2	7.34878	5.57114e-11
MOTIF:MA0523.1:TCF7L2	7.34626	5.63859e-11
MOTIF:MA0764.1:ETV4	7.33217	6.12728e-11
MOTIF:M00185_NFY_Q6	7.33043	6.17188e-11
MOTIF:MA0100.2:Myb	7.32768	6.25568e-11
MOTIF:MA0147.2:Myc	7.30558	7.13842e-11
MOTIF:M00418_TGIF_01	7.3013	7.30338e-11
MOTIF:MA0667.1:MYF6	7.25617	9.58845e-11
ENCL2000:Cluster1286_H7es_Cd34mobilized_H1hesc_H7esDiffa2d_Be2c	-7.24193	1.04228e-10
MOTIF:MA0871.1:TFEC	7.22403	1.15831e-10
ENCL2000:Cluster1954_Panc1_K562Znf4g7d3_K562Znff41b2_K562Znf2c10c5_K562Znf4c50c4	-7.1977	1.35459e-10
MOTIF:MA0038.1:Gfi1	7.18813	1.43073e-10
ENCL2000:Cluster890_Hmvecdblad_Monocd14_Hmf_Msc_Gm04504	7.17186	1.56856e-10
MOTIF:M01034_EBOX_Q6_01	7.17222	1.56856e-10
MOTIF:MA0641.1:ELF4	7.17122	1.56948e-10
MOTIF:M00749_SREBP1_Q6	7.13456	1.95223e-10
MOTIF:MA0665.1:MSC	7.11759	2.15541e-10
MOTIF:MA0461.2:Atoh1	7.11451	2.18869e-10
MOTIF:M00108_NRF2_01	7.09727	2.42007e-10
ENCL2000:Cluster1480_H7es_Nt2d1_H1hesc_H7esDiffa5d_Mcf7Estctrl0h	-7.03966	3.40752e-10
ENCL2000:Cluster41_Hpaf_K562Znf2c10c5_Hmf_Gm04504_Hcf	-6.99297	4.48803e-10
MOTIF:M00630_FOXM1_01	6.97049	5.11408e-10
MOTIF:M00240_NKX25_01	6.95866	5.46907e-10
ENCL2000:Cluster1427_Cmk_Hl60_Cd34mobilized_K562Znfp5_Cd20ro01778	6.9507	5.70267e-10
MOTIF:M00156_RORA1_01	6.95029	5.70267e-10
MOTIF:MA0104.3:Mycn	6.95001	5.70267e-10
MOTIF:M00671_TCF4_Q5	6.94519	5.84961e-10
MOTIF:M00992_FOXP3_Q4	6.94215	5.93751e-10
MOTIF:M00065_TAL1BETAE47_01	6.93582	6.14529e-10
MOTIF:MA0071.1:RORA	6.9311	6.29983e-10
MOTIF:M00802_PIT1_Q6	6.92662	6.44893e-10
MOTIF:M00693_E12_Q6	6.89352	7.81849e-10
MOTIF:M00138_OCT1_04	6.89239	7.84645e-10
MOTIF:MA0652.1:IRF8	6.86875	8.9921e-10
MOTIF:M00208_NFKB_C	6.82445	1.16294e-09
MOTIF:M00912_CEBP_Q2_01	6.8234	1.16656e-09
MOTIF:MA0626.1:Npas2	6.81189	1.24415e-09
MOTIF:MA0633.1:Twist2	6.8062	1.28239e-09
MOTIF:M00791_HNF3_Q6	6.80004	1.32547e-09
MOTIF:MA0841.1:NFE2	6.78763	1.42088e-09
MOTIF:MA0761.1:ETV1	6.77004	1.5698e-09
MOTIF:M01044_TBX5_Q5	6.76528	1.60915e-09
MOTIF:M00672_TEF_Q6	6.75142	1.73927e-09
MOTIF:M00277_LMO2COM_01	6.74802	1.7688e-09
MOTIF:MA0829.1:Srebf1_var.2	6.72308	2.03871e-09
MOTIF:M01082_BRCA_01	6.72222	2.04293e-09
MOTIF:MA0807.1:TBX5	6.7191	2.07408e-09
MOTIF:MA0028.2:ELK1	6.71425	2.12697e-09
MOTIF:M00648_MAF_Q6	6.69324	2.39536e-09
MOTIF:M00410_SOX9_B1	6.67757	2.61494e-09
MOTIF:MA0604.1:Atf1	6.67403	2.66137e-09
MOTIF:MA0084.1:SRY	6.67292	2.67069e-09
MOTIF:M00220_SREBP1_01	6.65692	2.92053e-09
ENCL2000:Cluster1379_Hpaf_Hmvecdblad_Gm04504_Hpf_Hcf	-6.64526	3.11468e-09
MOTIF:M00492_STAT1_02	6.64242	3.15696e-09
MOTIF:MA0769.1:Tcf7	6.62155	3.54951e-09
MOTIF:M00412_AREB6_01	6.61716	3.62989e-09
MOTIF:M00453_IRF7_01	6.59262	4.1668e-09
MOTIF:M00456_FAC1_01	6.57405	4.62127e-09
MOTIF:M01124_OCT4_02	6.56993	4.71798e-09
MOTIF:MA0091.1:TAL1::TCF3	6.56703	4.78322e-09
MOTIF:M01123_NANOG_01	6.56363	4.86341e-09
ENCL2000:Cluster1864_Hmf_Monocd14_Gm04504_K562Znf2c10c5_Hmvecdblad	6.55645	5.0529e-09
MOTIF:M00790_HNF1_Q6	6.55467	5.09004e-09
MOTIF:M00007_ELK1_01	6.54345	5.41161e-09
MOTIF:M00432_TITF1_Q3	6.52595	5.96247e-09
MOTIF:M00160_SRY_02	6.51588	6.29631e-09
MOTIF:M00624_DBP_Q6	6.50152	6.81303e-09
MOTIF:M00801_CREB_Q3	6.4956	7.00693e-09
MOTIF:M01020_TBX5_02	6.49605	7.00693e-09
MOTIF:MA0827.1:OLIG3	6.49199	7.13225e-09
ENCL2000:Cluster777_Mcf7Estctrl0h_Mcf7Est100nm1h_T47d_Mcf7_Caco2	-6.48776	7.26536e-09
MOTIF:MA0466.2:CEBPB	6.48805	7.26536e-09
MOTIF:M00532_RP58_01	6.46488	8.24108e-09
MOTIF:M01125_OCT4_01	6.46455	8.24108e-09
MOTIF:MA0602.1:Arid5a	6.44691	9.08049e-09
MOTIF:MA0017.2:NR2F1	6.43466	9.70454e-09
MOTIF:MA0836.1:CEBPD	6.41036	1.10982e-08
ENCL2000:Cluster166_Cd4naivewb11970640_Tregwb78495824_Th2wb54553204_Th1wb54553204_Th2	6.39913	1.17896e-08
MOTIF:M01084_ANTP_Q6_01	6.39407	1.20968e-08
ENCL2000:Cluster1472_Th2wb54553204_Saec_Hee_Th1wb33676984_Tregwb78495824	6.38788	1.24729e-08
MOTIF:MA0505.1:Nr5a2	6.38766	1.24729e-08
MOTIF:MA0158.1:HOXA5	6.37977	1.30028e-08
MOTIF:MA0048.2:NHLH1	6.36591	1.40154e-08
MOTIF:MA0710.1:NOTO	6.34999	1.52808e-08
MOTIF:M00407_RSRFC4_Q2	6.33967	1.61025e-08
MOTIF:MA0520.1:Stat6	6.34002	1.61025e-08
MOTIF:M01014_SOX_Q6	6.31954	1.79681e-08
MOTIF:M00039_CREB_01	6.31861	1.80145e-08
MOTIF:M00632_GATA4_Q3	6.29354	2.06564e-08
MOTIF:M00621_CEBPDELTA_Q6	6.28292	2.18545e-08
MOTIF:M00081_EVI1_04	6.26907	2.35385e-08
ENCL2000:Cluster1395_Th2wb54553204_Tregwb78495824_Cd4naivewb11970640_Th1wb54553204_Th1wb33676984	6.26731	2.37064e-08
MOTIF:MA0705.1:Lhx8	6.25578	2.52042e-08
MOTIF:MA0151.1:Arid3a	6.24807	2.62342e-08
MOTIF:MA0664.1:MLXIPL	6.24582	2.64952e-08
MOTIF:M00136_OCT1_02	6.24307	2.68311e-08
MOTIF:M01011_HNF1_Q6_01	6.24191	2.69352e-08
MOTIF:MA0668.1:NEUROD2	6.2315	2.8456e-08
MOTIF:M00257_RREB1_01	6.23034	2.85656e-08
MOTIF:M00725_HP1SITEFACTOR_Q6	6.21155	3.16014e-08
MOTIF:M00284_TCF11MAFG_01	6.20498	3.26836e-08
ENCL2000:Cluster348_Msc_Hmf_Ag10803_Skmc_Ag09309	6.19063	3.52761e-08
MOTIF:MA0042.2:FOXI1	6.17647	3.80324e-08
MOTIF:MA0609.1:Crem	6.16759	3.98303e-08
MOTIF:M00687_ALPHACP1_01	6.1659	4.00987e-08
ENCL2000:Cluster1944_H7es_Mcf7Estctrl0h_Mcf7Est100nm1h_H1hesc_H7esDiffa5d	-6.15744	4.18953e-08
ENCL2000:Cluster1409_Mcf7Estctrl0h_K562Znf2c10c5_K562Znff41b2_K562Znfp5_Mcf7Est100nm1h	-6.1543	4.25147e-08
ENCL2000:Cluster1331_Th2wb54553204_Tregwb78495824_Th17_Th2_Th1wb54553204	6.14897	4.36635e-08
MOTIF:M00123_MYCMAX_02	6.11853	5.14289e-08
ENCL2000:Cluster1951_Mcf7Estctrl0h_Hcpe_Hpdlf_Mcf7Est100nm1h_T47d	-6.11577	5.20791e-08
MOTIF:MA0653.1:IRF9	6.11435	5.23559e-08
ENCL2000:Cluster1835_T47d_Mcf7Estctrl0h_Caco2_Mcf7Est100nm1h_Hepg2	-6.08889	5.99824e-08
MOTIF:M00631_FXR_Q3	6.07481	6.45886e-08
MOTIF:M00981_CREBATF_Q6	6.0645	6.8131e-08
ENCL2000:Cluster800_Th2wb54553204_Tregwb78495824_K562Znf2c10c5_Saec_Th1wb33676984	6.06124	6.9174e-08
MOTIF:M00187_USF_Q6	6.02902	8.21337e-08
MOTIF:MA0833.1:ATF4	6.02493	8.37591e-08
MOTIF:M00232_MEF2_03	6.00915	9.0972e-08
MOTIF:M00042_SOX5_01	6.00376	9.34228e-08
MOTIF:M00128_GATA1_04	6.00082	9.46812e-08
MOTIF:MA0502.1:NFYB	5.99311	9.84491e-08
MOTIF:M00489_NKX62_Q2	5.98253	1.03952e-07
MOTIF:MA0661.1:MEOX1	5.97149	1.10027e-07
MOTIF:M00278_LMO2COM_02	5.96481	1.13763e-07
MOTIF:M00117_CEBPB_02	5.96214	1.15125e-07
ENCL2000:Cluster644_Mcf7Estctrl0h_Mcf7Est100nm1h_T47d_H7es_Mcf7	-5.95444	1.19678e-07
ENCL2000:Cluster77_H7es_Nt2d1_H1hesc_Gm12865_Gm12864	5.95275	1.20475e-07
ENCL2000:Cluster796_Nhdfneo_Ag10803_Gm04504_Aoaf_Hcf	-5.9512	1.21194e-07
ENCL2000:Cluster866_H7es_H1hesc_K562Znfp5_Nt2d1_K562Znff41b2	-5.9441	1.25581e-07
MOTIF:MA0837.1:CEBPE	5.93848	1.29097e-07
MOTIF:M00724_HNF3ALPHA_Q6	5.93797	1.29149e-07
MOTIF:MA0670.1:NFIA	5.93532	1.30679e-07
ENCL2000:Cluster1051_H7es_H1hesc_H7esDiffa9d_Be2c_Hmveclly	-5.93111	1.33332e-07
MOTIF:MA0625.1:NFATC3	5.92656	1.3629e-07
ENCL2000:Cluster465_Hpaf_Hcf_Caco2_Sknshra_Hpf	-5.92465	1.37361e-07
MOTIF:M00217_USF_C	5.91378	1.44869e-07
MOTIF:MA0617.1:Id2	5.91418	1.44869e-07
MOTIF:MA0031.1:FOXD1	5.91281	1.45282e-07
MOTIF:MA0622.1:Mlxip	5.91115	1.46234e-07
MOTIF:MA0773.1:MEF2D	5.9101	1.46708e-07
MOTIF:M00473_FOXO1_01	5.89995	1.54488e-07
MOTIF:M00454_MRF2_01	5.89682	1.56721e-07
MOTIF:M00935_NFAT_Q4_01	5.89455	1.58257e-07
MOTIF:MA0610.1:DMRT3	5.88679	1.64534e-07
MOTIF:M00194_NFKB_Q6	5.8842	1.66427e-07
MOTIF:M00808_PAX_Q6	5.87804	1.71565e-07
MOTIF:M00025_ELK1_02	5.86837	1.80165e-07
MOTIF:MA0087.1:Sox5	5.82724	2.23371e-07
MOTIF:M00917_CREB_Q4_01	5.81646	2.3587e-07
ENCL2000:Cluster995_Th2wb54553204_Hmvecdblad_Th1wb33676984_Th17_Hrgec	5.80827	2.45235e-07
MOTIF:M00302_NFAT_Q6	5.8082	2.45235e-07
MOTIF:MA0765.1:ETV5	5.80772	2.45304e-07
MOTIF:M00764_HNF4_DR1_Q3	5.80337	2.50414e-07
MOTIF:M00158_COUP_01	5.7939	2.62578e-07
ENCL2000:Cluster1277_Be2c_Sknshra_H7esDiffa9d_H7esDiffa5d_H7es	-5.79341	2.6267e-07
MOTIF:MA0143.3:Sox2	5.78295	2.76867e-07
MOTIF:M00804_E2A_Q2	5.78055	2.79743e-07
ENCL2000:Cluster1501_Monocd14_Monocd14ro1746_Gm12864_Cd20ro01778_Gm06990	5.76959	2.95596e-07
GSEA:DEFENSE_RESPONSE_TO_VIRUS	5.76525	3.01715e-07
MOTIF:MA0663.1:MLX	5.76185	3.06451e-07
MOTIF:M00776_SREBP_Q3	5.75043	3.24554e-07
MOTIF:M00483_ATF6_01	5.74105	3.40075e-07
MOTIF:MA0132.2:PDX1	5.73985	3.41461e-07
MOTIF:M00231_MEF2_02	5.7377	3.44555e-07
MOTIF:MA0686.1:SPDEF	5.73307	3.52199e-07
MOTIF:M00260_HLF_01	5.72904	3.58877e-07
MOTIF:MA0046.2:HNF1A	5.72586	3.64066e-07
MOTIF:M01012_HNF3_Q6_01	5.72147	3.71682e-07
ENCL2000:Cluster553_Th2wb54553204_Hpdlf_Ag10803_Msc_Gm04503	5.71996	3.73786e-07
MOTIF:M00070_TAL1BETAITF2_01	5.69049	4.34621e-07
MOTIF:M00206_HNF1_C	5.68594	4.44013e-07
ENCL2000:Cluster2_Sknshra_H7esDiffa9d_H7es_H1hesc_Nt2d1	-5.68046	4.55802e-07
ENCL2000:Cluster1726_Werirb1_Cd20ro01778_Gm06990_Gm12878_Gm12864	5.66399	4.95242e-07
MOTIF:MA0624.1:NFATC1	5.66177	4.98787e-07
MOTIF:MA0660.1:MEF2B	5.66217	4.98787e-07
MOTIF:M00148_SRY_01	5.65295	5.20897e-07
MOTIF:MA0111.1:Spz1	5.64807	5.33033e-07
MOTIF:M00927_AP4_Q6_01	5.64757	5.33269e-07
MOTIF:M00793_YY1_Q6	5.64542	5.38058e-07
MOTIF:MA0828.1:SREBF2_var.2	5.64493	5.38284e-07
MOTIF:M01112_RBPJK_01	5.64316	5.4206e-07
MOTIF:M00690_AP3_Q6	5.64047	5.48461e-07
MOTIF:MA0591.1:Bach1::Mafk	5.6399	5.48931e-07
MOTIF:MA0095.2:YY1	5.62974	5.77162e-07
MOTIF:MA0723.1:VAX2	5.62486	5.90576e-07
ENCL2000:Cluster985_Hcpe_Mcf7Estctrl0h_Mcf7Est100nm1h_Hmveclly_Hrgec	-5.62422	5.91276e-07
MOTIF:MA0480.1:Foxo1	5.62265	5.94831e-07
MOTIF:M00774_NFKB_Q6_01	5.61701	6.11006e-07
ENCL2000:Cluster334_Sknshra_Cd34mobilized_Caco2_H7es_H7esDiffa9d	-5.61049	6.305e-07
MOTIF:MA0069.1:Pax6	5.60566	6.44962e-07
MOTIF:M00096_PBX1_01	5.60294	6.52661e-07
MOTIF:MA0845.1:FOXB1	5.58072	7.29688e-07
MOTIF:M00001_MYOD_01	5.56783	7.77712e-07
MOTIF:M00159_CEBP_01	5.56481	7.88164e-07
MOTIF:MA0847.1:FOXD2	5.55799	8.14328e-07
ENCL2000:Cluster1435_Nb4_Cd34mobilized_Lhcnm2Diff4d_Hl60_Jurkat	5.55629	8.19745e-07
ENCL2000:Cluster386_H7es_Hcf_Hcm_Hcpe_Hrpe	-5.55149	8.38318e-07
MOTIF:MA0799.1:RFX4	5.5396	8.88736e-07
MOTIF:M00122_USF_02	5.53808	8.93794e-07
MOTIF:M00051_NFKAPPAB50_01	5.53712	8.96327e-07
MOTIF:M00750_HMGIY_Q6	5.5122	1.01499e-06
MOTIF:M00119_MAX_01	5.50962	1.02625e-06
MOTIF:MA0848.1:FOXO4	5.50711	1.03728e-06
MOTIF:M00976_AHRHIF_Q6	5.50619	1.04e-06
MOTIF:MA0496.1:MAFK	5.49732	1.08524e-06
MOTIF:MA0518.1:Stat4	5.49698	1.08524e-06
MOTIF:M00799_MYC_Q2	5.4941	1.09893e-06
MOTIF:MA0691.1:TFAP4	5.4906	1.11628e-06
MOTIF:MA0706.1:MEOX2	5.48851	1.12586e-06
MOTIF:MA0495.1:MAFF	5.48339	1.153e-06
ENCL2000:Cluster1267_Cd4naivewb11970640_Tregwb78495824_Th1wb54553204_Th2_Tregwb83319432	5.46488	1.26317e-06
MOTIF:M00132_HNF1_01	5.45349	1.33498e-06
MOTIF:MA0493.1:Klf1	5.43083	1.49265e-06
ENCL2000:Cluster1516_Th2wb54553204_Cd4naivewb11970640_Tregwb78495824_Th1wb54553204_Th2	5.42897	1.50368e-06
MOTIF:M00281_RFX1_02	5.42078	1.56347e-06
MOTIF:M00701_SMAD3_Q6	5.41676	1.59204e-06
MOTIF:M00116_CEBPA_01	5.41167	1.62985e-06
ENCL2000:Cluster1081_H7es_H1hesc_Mcf7Estctrl0h_Mcf7Est100nm1h_Hct116	-5.40715	1.66381e-06
MOTIF:MA0018.2:CREB1	5.40637	1.66701e-06
MOTIF:MA0722.1:VAX1	5.39152	1.79166e-06
MOTIF:M00991_CDX_Q5	5.38829	1.81713e-06
MOTIF:M00789_GATA_Q6	5.38622	1.83239e-06
MOTIF:M00338_ATF_B	5.3802	1.88452e-06
MOTIF:MA0798.1:RFX3	5.36954	1.98316e-06
MOTIF:MA0509.1:Rfx1	5.36143	2.06059e-06
MOTIF:M00183_MYB_Q6	5.35193	2.15584e-06
MOTIF:M01113_CACD_01	5.35124	2.15906e-06
MOTIF:M00414_AREB6_03	5.35079	2.15972e-06
MOTIF:MA0067.1:Pax2	5.33416	2.34048e-06
MOTIF:M00287_NFY_01	5.33366	2.34173e-06
MOTIF:M01116_CLOCKBMAL_Q6	5.32945	2.38639e-06
MOTIF:M00126_GATA1_02	5.32122	2.48056e-06
MOTIF:M00209_NFY_C	5.31166	2.59537e-06
ENCL2000:Cluster1525_Caco2_Hepg2_Sknshra_Th2wb54553204_Gm06990	5.30943	2.61903e-06
MOTIF:M00974_SMAD_Q6_01	5.30625	2.65542e-06
MOTIF:MA0862.1:GMEB2	5.3013	2.71572e-06
MOTIF:M00248_OCT1_07	5.29988	2.7296e-06
MOTIF:MA0612.1:EMX1	5.29484	2.79279e-06
ENCL2000:Cluster939_Be2c_Gm12865_Gm12878_Gm12864_Gm06990	5.28878	2.87178e-06
MOTIF:MA0060.2:NFYA	5.28372	2.93592e-06
MOTIF:MA0117.2:Mafb	5.28352	2.93592e-06
MOTIF:M00178_CREB_Q4	5.28159	2.95835e-06
MOTIF:M00993_TAL1_Q6	5.27865	2.99211e-06
MOTIF:MA0027.2:EN1	5.27851	2.99211e-06
MOTIF:MA0164.1:Nr2e3	5.27623	3.02015e-06
GENE:ENSG00000199347.1:RNU5E-1	5.27481	3.03565e-06
MOTIF:M00777_STAT_Q6	5.27256	3.06356e-06
MOTIF:M00985_STRA13_01	5.26721	3.13905e-06
ENCL2000:Cluster1650_Monocd14_Monocd14ro1746_Hl60_Nb4_Cd34mobilized	5.2642	3.17986e-06
ENCL2000:Cluster931_Th2wb54553204_Th1wb33676984_Th2wb33676984_Th2_Th17	5.25934	3.25042e-06
MOTIF:MA0903.1:HOXB3	5.25719	3.2787e-06
MOTIF:MA0259.1:ARNT::HIF1A	5.25605	3.29094e-06
MOTIF:MA0004.1:Arnt	5.24801	3.41657e-06
MOTIF:MA0503.1:Nkx2-5_var.2	5.24711	3.4253e-06
ENCL2000:Cluster849_H7es_Mcf7Estctrl0h_Mcf7Est100nm1h_H1hesc_Hct116	-5.245	3.45437e-06
MOTIF:MA0887.1:EVX1	5.24326	3.47761e-06
ENCL2000:Cluster188_H7es_Panc1_M059j_Hs27a_Nt2d1	-5.22064	3.86865e-06
MOTIF:M00644_LBP1_Q6	5.22085	3.86865e-06
ENCL2000:Cluster1541_Caco2_Hepg2_Sknshra_Cd20ro01778_Gm06990	5.21649	3.94044e-06
MOTIF:M00201_CEBP_C	5.20952	4.06875e-06
MOTIF:M00959_ER_Q6_02	5.20667	4.1179e-06
MOTIF:M00041_CREBP1CJUN_01	5.20093	4.22662e-06
MOTIF:MA0888.1:EVX2	5.17413	4.80366e-06
MOTIF:MA0606.1:NFAT5	5.17311	4.81868e-06
MOTIF:MA0092.1:Hand1::Tcf3	5.17039	4.87363e-06
MOTIF:MA0070.1:PBX1	5.16374	5.02352e-06
MOTIF:MA0850.1:FOXP3	5.15257	5.29204e-06
ENCL2000:Cluster1778_H7es_H7esDiffa9d_H1hesc_H7esDiffa5d_H7esDiffa14d	-5.15172	5.30422e-06
MOTIF:M00118_MYCMAX_01	5.13747	5.67069e-06
MOTIF:M00405_MMEF2_Q6	5.13603	5.70003e-06
ENCL2000:Cluster360_H7es_K562Znff41b2_Mcf7Estctrl0h_Hct116_K562Znfp5	-5.13547	5.70214e-06
MOTIF:M00113_CREB_02	5.13521	5.70214e-06
ENCL2000:Cluster400_Monocd14_Th2wb54553204_Monocd14ro1746_Th1wb33676984_Th17	5.13385	5.72934e-06
ENCL2000:Cluster1223_K562Znfp5_K562Znff41b2_K562Znf2c10c5_H7es_K562Znfb34a8	-5.12311	6.02188e-06
MOTIF:M00775_NFY_Q6_01	5.1135	6.29484e-06
MOTIF:M00744_POU1F1_Q6	5.11305	6.29733e-06
MOTIF:M00403_AMEF2_Q6	5.0988	6.72974e-06
ENCL2000:Cluster122_H7es_H7esDiffa5d_Nt2d1_Hbvsmc_H1hesc	-5.0912	6.96628e-06
MOTIF:MA0592.2:Esrra	5.08217	7.26047e-06
MOTIF:M00638_HNF4ALPHA_Q6	5.0807	7.29374e-06
MOTIF:M00796_USF_Q6_01	5.08047	7.29374e-06
MOTIF:MA0141.3:ESRRB	5.07887	7.33709e-06
ENCL2000:Cluster454_Hmveclly_Hmvecdblad_Hmvecdlyad_Hmvecdneo_Hmvecdlyneo	-5.07768	7.36599e-06
MOTIF:MA0105.4:NFKB1	5.05235	8.29085e-06
MOTIF:MA0620.1:Mitf	5.05208	8.29085e-06
MOTIF:M00922_SRF_Q5_01	5.05092	8.32231e-06
MOTIF:M00251_XBP1_01	5.04834	8.41024e-06
MOTIF:M01017_PBX1_03	5.04475	8.53992e-06
MOTIF:M00975_RFX_Q6	5.03926	8.74999e-06
MOTIF:MA0519.1:Stat5a::Stat5b	5.013	9.89001e-06
MOTIF:M00763_PPAR_DR1_Q2	5.00609	1.01998e-05
MOTIF:M00977_EBF_Q6	5.00274	1.03335e-05
MOTIF:MA0914.1:ISL2	5.00261	1.03335e-05
MOTIF:MA0510.2:RFX5	5.00112	1.03883e-05
MOTIF:MA0672.1:NKX2-3	4.9997	1.04405e-05
ENCL2000:Cluster745_Caco2_Mcf7Estctrl0h_H1hesc_Mcf7Est100nm1h_H7es	-4.99439	1.06865e-05
MOTIF:MA0618.1:LBX1	4.9939	1.06932e-05
MOTIF:M00177_CREB_Q2	4.9857	1.10948e-05
MOTIF:MA0032.2:FOXC1	4.98298	1.12185e-05
MOTIF:MA0669.1:NEUROG2	4.97045	1.18777e-05
MOTIF:M00486_PAX2_02	4.96298	1.22807e-05
MOTIF:MA0006.1:Ahr::Arnt	4.96214	1.23079e-05
MOTIF:MA0768.1:LEF1	4.96136	1.23327e-05
ENCL2000:Cluster788_Mcf7Estctrl0h_Mcf7Est100nm1h_Mcf7_H7es_Nt2d1	-4.9585	1.24775e-05
MOTIF:MA0818.1:BHLHE22	4.95174	1.28571e-05
ENCL2000:Cluster140_H7es_Hbvsmc_Hbvp_Hcpe_Hac	-4.94239	1.3409e-05
ENCL2000:Cluster1201_K562Znff41b2_K562_K562Znf2c10c5_K562Znfb34a8_K562Znfp5	4.94102	1.34723e-05
ENCL2000:Cluster281_H7es_H1hesc_Cd34mobilized_H7esDiffa9d_Sknshra	-4.93992	1.34987e-05
MOTIF:MA0488.1:JUN	4.93989	1.34987e-05
MOTIF:M00707_TFIIA_Q6	4.93939	1.35081e-05
MOTIF:M00221_SREBP1_02	4.93403	1.38269e-05
MOTIF:M00967_HNF4_Q6	4.92895	1.4135e-05
MOTIF:MA0599.1:KLF5	4.92832	1.41528e-05
MOTIF:MA0825.1:MNT	4.9229	1.44907e-05
MOTIF:M01010_HMGIY_Q3	4.92184	1.45384e-05
ENCL2000:Cluster1129_H7es_H7esDiffa5d_H7esDiffa9d_Hcpe_Hbvsmc	-4.89946	1.61056e-05
ENCL2000:Cluster853_Sknshra_H7esDiffa9d_H7es_Be2c_H1hesc	-4.89698	1.62656e-05
MOTIF:MA0642.1:EN2	4.89496	1.63916e-05
MOTIF:MA0673.1:NKX2-8	4.87719	1.77678e-05
MOTIF:MA0039.2:Klf4	4.87332	1.80295e-05
MOTIF:MA0056.1:MZF1	4.8734	1.80295e-05
MOTIF:M00341_GABP_B	4.87056	1.82014e-05
MOTIF:MA0600.2:RFX2	4.87063	1.82014e-05
MOTIF:M00485_NKX22_01	4.86837	1.83566e-05
ENCL2000:Cluster1876_Th2wb54553204_Nhlf_M059j_Nha_Lhcnm2	4.86293	1.87931e-05
MOTIF:MA0043.2:HLF	4.86209	1.88353e-05
MOTIF:MA0831.1:TFE3	4.85668	1.92802e-05
MOTIF:M00913_MYB_Q5_01	4.85534	1.93686e-05
MOTIF:MA0900.1:HOXA2	4.8499	1.98277e-05
MOTIF:M00762_DR1_Q3	4.84894	1.98835e-05
MOTIF:MA0153.2:HNF1B	4.848	1.99379e-05
MOTIF:MA0704.1:Lhx4	4.8402	2.06326e-05
MOTIF:M00137_OCT1_03	4.83573	2.10271e-05
MOTIF:M00203_GATA_C	4.83268	2.12898e-05
MOTIF:M01067_GFI1_Q6	4.83006	2.15132e-05
MOTIF:M00444_VDR_Q3	4.82882	2.16013e-05
MOTIF:M00083_MZF1_01	4.8191	2.25506e-05
ENCL2000:Cluster89_H7es_Mcf7Estctrl0h_Mcf7Est100nm1h_H7esDiffa5d_T47d	-4.81488	2.294e-05
MOTIF:MA0886.1:EMX2	4.81467	2.294e-05
ENCL2000:Cluster141_Cd34mobilized_H1hesc_K562Znfp5_H7es_H7esDiffa9d	-4.81077	2.33154e-05
ENCL2000:Cluster437_Sknshra_Caco2_Hepg2_Cd34mobilized_Cd20ro01778	-4.79713	2.47769e-05
ENCL2000:Cluster228_Monocd14_Monocd14ro1746_Nb4_Cd34mobilized_Hl60	4.79451	2.50355e-05
MOTIF:M00626_EFC_Q6	4.78991	2.55258e-05
MOTIF:MA0842.1:NRL	4.78938	2.55472e-05
ENCL2000:Cluster762_H7es_H1hesc_Cd34mobilized_Nt2d1_H7esDiffa9d	-4.78795	2.56742e-05
MOTIF:M00179_CREBP1_Q2	4.78712	2.57315e-05
MOTIF:MA0063.1:Nkx2-5	4.76062	2.89825e-05
MOTIF:MA0849.1:FOXO6	4.7553	2.96439e-05
ENCL2000:Cluster534_Hmf_Aoaf_Skmc_Gm04504_Wi38	-4.7541	2.97588e-05
MOTIF:M01111_RBPJK_Q4	4.75327	2.98257e-05
MOTIF:M01037_GLI_Q2	4.75157	3.00097e-05
MOTIF:M00773_MYB_Q3	4.74839	3.03973e-05
MOTIF:MA0603.1:Arntl	4.74612	3.06642e-05
MOTIF:M00017_ATF_01	4.74523	3.06971e-05
MOTIF:MA0068.2:PAX4	4.7452	3.06971e-05
MOTIF:MA0608.1:Creb3l2	4.73954	3.1445e-05
MOTIF:MA0623.1:Neurog1	4.73507	3.20379e-05
MOTIF:MA0144.2:STAT3	4.7299	3.27441e-05
ENCL2000:Cluster1565_Caco2_Hepg2_Sknshra_K562Znfp5_Hpaf	-4.72928	3.27866e-05
MOTIF:M00694_E4F1_Q6	4.72388	3.35434e-05
ENCL2000:Cluster1746_Caco2_T47d_Mcf7Estctrl0h_Mcf7Est100nm1h_Hct116	-4.71989	3.41007e-05
MOTIF:MA0674.1:NKX6-1	4.71175	3.53216e-05
ENCL2000:Cluster1308_H7es_Hrce_H7esDiffa5d_Rptec_H1hesc	-4.69911	3.73313e-05
MOTIF:MA0884.1:DUXA	4.69611	3.77802e-05
MOTIF:MA0902.1:HOXB2	4.69164	3.84869e-05
MOTIF:MA0703.1:LMX1B	4.68425	3.97252e-05
MOTIF:M01031_HNF4_Q6_01	4.6672	4.28108e-05
MOTIF:MA0876.1:BSX	4.66247	4.36593e-05
MOTIF:M00145_BRN2_01	4.66084	4.39123e-05
ENCL2000:Cluster1775_Be2c_H7es_Mcf7Estctrl0h_Sknshra_Mcf7Est100nm1h	-4.65951	4.40648e-05
MOTIF:MA0464.2:BHLHE40	4.65939	4.40648e-05
ENCL2000:Cluster147_Hrce_Lhcnm2Diff4d_Rptec_Hre_Lhcnm2	4.64903	4.60143e-05
ENCL2000:Cluster1972_Cd34mobilized_Monocd14ro1746_Cd20ro01778_Th2wb54553204_Monocd14	4.64901	4.60143e-05
MOTIF:M00691_ATF1_Q6	4.64797	4.61585e-05
ENCL2000:Cluster562_Lhcnm2Diff4d_Hsmmt_Hsmm_Skmc_Hcpe	-4.64216	4.72981e-05
MOTIF:M00478_CDC5_01	4.64088	4.74969e-05
MOTIF:M00765_COUP_DR1_Q6	4.62689	5.04716e-05
ENCL2000:Cluster1921_K562Znf2c10c5_K562Znff41b2_H7es_K562Znfp5_K562	-4.62617	5.05565e-05
MOTIF:MA0484.1:HNF4G	4.61842	5.22487e-05
MOTIF:M00997_DEC_Q1	4.61796	5.22761e-05
ENCL2000:Cluster441_Th2wb54553204_Caco2_Cd34mobilized_Cd20ro01778_Gm06990	4.61329	5.3291e-05
ENCL2000:Cluster378_H7es_H1hesc_H7esDiffa9d_Be2c_Nt2d1	-4.61101	5.37534e-05
MOTIF:MA0058.3:MAX	4.6105	5.37937e-05
MOTIF:MA0033.2:FOXL1	4.58306	6.06397e-05
MOTIF:M00175_AP4_Q5	4.58219	6.07832e-05
MOTIF:M00121_USF_01	4.57256	6.32304e-05
GSEA:CELLULAR_DEFENSE_RESPONSE	4.57265	6.32304e-05
ENCL2000:Cluster1646_Caco2_Sknshra_Hepg2_H7esDiffa9d_K562Znfp5	-4.57133	6.34818e-05
MOTIF:MA0122.2:NKX3-2	4.5575	6.73603e-05
MOTIF:MA0124.2:Nkx3-1	4.55104	6.91971e-05
MOTIF:M00176_AP4_Q6	4.54409	7.12316e-05
MOTIF:M00464_POU3F2_02	4.53237	7.48712e-05
ENCL2000:Cluster1871_Bj_Ag09309_Gm04504_Gm04503_Nhdfneo	-4.53068	7.53172e-05
ENCL2000:Cluster480_Cmk_K562Znff41b2_H7es_K562_K562Znfp5	-4.52877	7.58377e-05
MOTIF:M00698_HEB_Q6	4.52657	7.64598e-05
ENCL2000:Cluster1353_Mcf7Estctrl0h_H7es_Mcf7Est100nm1h_T47d_Lncap	-4.52553	7.66952e-05
ENCL2000:Cluster438_Th2wb54553204_Nhdfad_Nhdfneo_Ag10803_Th1wb33676984	4.51527	8.00899e-05
MOTIF:MA0019.1:Ddit3::Cebpa	4.51161	8.12625e-05
MOTIF:MA0148.3:FOXA1	4.50792	8.24592e-05
MOTIF:M00514_ATF4_Q2	4.49606	8.66979e-05
ENCL2000:Cluster167_Sknmc_Hasp_Panc1_Hs5_Hct116	-4.49175	8.82105e-05
MOTIF:M00726_USF2_Q6	4.49044	8.85827e-05
MOTIF:MA0145.3:TFCP2	4.48637	9.00352e-05
ENCL2000:Cluster1204_Th2wb54553204_Tregwb78495824_Th1wb54553204_Th17_Th2wb33676984	4.48574	9.01484e-05
GSEA:LOCOMOTORY_BEHAVIOR	4.48485	9.03692e-05
ENCL2000:Cluster149_Ag10803_M059j_Nhlf_Gm04504_Gm04503	-4.48119	9.16833e-05
MOTIF:MA0797.1:TGIF2	4.47915	9.23668e-05
MOTIF:M01108_HOXA7_01	4.47819	9.26182e-05
ENCL2000:Cluster1135_Th2wb54553204_Jurkat_Cd4naivewb11970640_Th1wb54553204_Th2	4.46777	9.66135e-05
MOTIF:M00436_IPF1_Q4	4.46787	9.66135e-05
MOTIF:M00190_CEBP_Q2	4.45592	0.000101544
ENCL2000:Cluster1692_Sknmc_H7es_Nt2d1_H7esDiffa5d_H1hesc	-4.42734	0.000114675
MOTIF:M00472_FOXO4_01	4.41272	0.00012192
ENCL2000:Cluster946_Monocd14_Monocd14ro1746_Hl60_Nb4_Hbmec	4.41156	0.000122357
MOTIF:MA0109.1:HLTF	4.40553	0.000125378
GSEA:MANNOSYLTRANSFERASE_ACTIVITY	4.4026	0.00012678
MOTIF:MA0904.1:Hoxb5	4.39763	0.000129315
ENCL2000:Cluster1385_Th2wb54553204_Mcf7Estctrl0h_Mcf7Est100nm1h_Cd34mobilized_Tregwb78495824	4.39476	0.000130636
MOTIF:MA0479.1:FOXH1	4.39459	0.000130636
MOTIF:MA0746.1:SP3	4.38248	0.000137371
MOTIF:M00077_GATA3_01	4.38206	0.000137426
MOTIF:MA0725.1:VSX1	4.37128	0.000143674
MOTIF:M00215_SRF_C	4.36805	0.000145458
ENCL2000:Cluster1715_Hbvp_Hbvsmc_H7esDiffa5d_H7es_Hcpe	-4.35973	0.000150479
MOTIF:MA0057.1:MZF1_var.2	4.35749	0.000151702
MOTIF:M00006_MEF2_01	4.35696	0.00015183
MOTIF:M00770_CEBP_Q3	4.35576	0.000152394
MOTIF:MA0638.1:CREB3	4.34979	0.00015608
MOTIF:MA0079.3:SP1	4.34738	0.000157463
MOTIF:M00191_ER_Q6	4.3465	0.000157835
MOTIF:M00026_RSRFC4_01	4.34344	0.000159668
MOTIF:MA0137.3:STAT1	4.33754	0.000163477
ENCL2000:Cluster1383_K562Znfp5_K562Znff41b2_Cmk_K562Znf2c10c5_T47d	-4.33382	0.000165839
ENCL2000:Cluster1576_Monocd14_Monocd14ro1746_Hmvecdblad_Hmf_Hcfaa	4.33076	0.000167763
MOTIF:MA0130.1:ZNF354C	4.32609	0.000170868
MOTIF:MA0747.1:SP8	4.32482	0.00017155
MOTIF:MA0739.1:Hic1	4.32435	0.000171656
ENCL2000:Cluster1337_Th2wb54553204_Cd34mobilized_Tregwb78495824_K562Znf2c10c5_K562Znff41b2	4.3123	0.000180151
MOTIF:M00962_AR_Q6	4.31223	0.000180151
MOTIF:M00929_MYOD_Q6_01	4.30428	0.000186017
MOTIF:MA0726.1:VSX2	4.30322	0.000186517
MOTIF:MA0819.1:CLOCK	4.303	0.000186517
MOTIF:MA0766.1:GATA5	4.29795	0.000190248
MOTIF:M00474_FOXO1_02	4.29024	0.000196238
ENCL2000:Cluster647_Mcf7Estctrl0h_Mcf7Est100nm1h_T47d_Be2c_Lncap	-4.28897	0.000197019
MOTIF:MA0879.1:Dlx1	4.28695	0.000198422
ENCL2000:Cluster1771_Th2wb54553204_Tregwb78495824_Cd4naivewb11970640_Cd34mobilized_Th1wb54553204	4.28534	0.000199495
ENCL2000:Cluster710_Th2wb54553204_Th17_Th2wb33676984_Th1wb33676984_Th2	4.28119	0.000202717
MOTIF:MA0707.1:MNX1	4.27684	0.000206158
MOTIF:MA0513.1:SMAD2::SMAD3::SMAD4	4.27439	0.000208
ENCL2000:Cluster70_K562Znf2c10c5_K562Znff41b2_Mcf7Estctrl0h_Mcf7Est100nm1h_K562Znfp5	-4.27192	0.00020988
MOTIF:MA0047.2:Foxa2	4.27057	0.00021078
ENCL2000:Cluster471_Mcf7Estctrl0h_Mcf7Est100nm1h_K562Znff41b2_Hct116_K562Znf2c10c5	-4.26823	0.000212563
MOTIF:M00646_LFA1_Q6	4.26737	0.000213045
MOTIF:M00423_FOXJ2_02	4.26589	0.000214076
MOTIF:MA0630.1:SHOX	4.24815	0.000230182
MOTIF:M00720_CACBINDINGPROTEIN_Q6	4.24621	0.000231741
MOTIF:M00223_STAT_01	4.24309	0.000234456
MOTIF:MA0846.1:FOXC2	4.2385	0.000238646
ENCL2000:Cluster1517_Be2c_Mcf7Estctrl0h_Mcf7Est100nm1h_K562Znff41b2_K562Znfb34a8	-4.23779	0.000239035
MOTIF:M00961_VDR_Q6	4.22974	0.000246823
MOTIF:M00072_CP2_01	4.2275	0.000248797
MOTIF:M00794_TTF1_Q6	4.22492	0.000251133
MOTIF:M01035_YY1_Q6_02	4.22006	0.000255902
ENCL2000:Cluster525_Mcf7Estctrl0h_T47d_Lncap_Mcf7Est100nm1h_Be2c	-4.21893	0.000256761
MOTIF:MA0157.2:FOXO3	4.21663	0.000258873
MOTIF:M00457_STAT5A_01	4.21628	0.000258904
MOTIF:M00097_PAX6_01	4.21174	0.000263457
MOTIF:M00205_GRE_C	4.2049	0.000270647
ENCL2000:Cluster568_Caco2_Hepg2_Cd34mobilized_Sknshra_Hmvecdblad	-4.20423	0.000271046
MOTIF:M00954_PR_01	4.19901	0.000276576
GSEA:OXIDOREDUCTASE_ACTIVITY_ACTING_ON_THE_CH_NH_GROUP_OF_DONORS	4.19652	0.000279066
MOTIF:MA0492.1:JUND_var.2	4.19588	0.000279438
MOTIF:MA0161.1:NFIC	4.19187	0.000283716
ENCL2000:Cluster937_H7es_Mcf7Estctrl0h_Mcf7Est100nm1h_Nt2d1_H1hesc	-4.17144	0.00030776
MOTIF:M00241_NKX25_02	4.1716	0.00030776
ENCL2000:Cluster1106_Th2wb54553204_Tregwb78495824_Cd34mobilized_Cd20ro01778_Gm12864	4.16964	0.000309628
MOTIF:M00249_CHOP_01	4.1662	0.000313621
ENCL2000:Cluster1007_Mcf7Estctrl0h_Be2c_Mcf7Est100nm1h_T47d_Mcf7	-4.15498	0.000327928
MOTIF:MA0162.2:EGR1	4.15027	0.000333865
ENCL2000:Cluster479_Cd20ro01778_Cd34mobilized_Th2wb54553204_Tregwb78495824_Gm06990	4.14044	0.000347084
ENCL2000:Cluster498_Nhdfneo_Nhdfad_Hpf_Aoaf_Hcf	-4.1391	0.000348526
ENCL2000:Cluster1186_Th2wb54553204_Caco2_Cd34mobilized_Hpaf_Hmvecdlyad	4.13703	0.00035103
ENCL2000:Cluster213_Werirb1_H7es_H7esDiffa5d_Nt2d1_H1hesc	-4.13616	0.000351827
MOTIF:M00916_CREB_Q2_01	4.13435	0.000353975
MOTIF:M00360_PAX3_01	4.13237	0.000356378
ENCL2000:Cluster1915_Hpaf_Hcpe_Hpdlf_Hcf_Aoaf	-4.12649	0.000364532
ENCL2000:Cluster1969_Hmvecdblad_Hmvecdblneo_K562_Hrgec_K562Znf4g7d3	4.12443	0.000367125
MOTIF:M00447_AR_Q2	4.12219	0.000369536
MOTIF:MA0892.1:GSX1	4.12233	0.000369536
GSEA:SULFUR_METABOLIC_PROCESS	-4.12182	0.000369622
MOTIF:M00272_P53_02	4.12037	0.000371335
MOTIF:M00623_CRX_Q4	4.11763	0.000375019
MOTIF:M00346_GATA1_05	4.10896	0.000387947
ENCL2000:Cluster129_Hmvecdlyad_Hmveclly_Hmvecdblad_Hmvecdlyneo_Hmvecdneo	4.10578	0.000392466
MOTIF:MA0601.1:Arid3b	4.09545	0.000408705
MOTIF:M01013_IPF1_Q4_01	4.0942	0.000410253
MOTIF:MA0678.1:OLIG2	4.09214	0.000413163
MOTIF:MA0671.1:NFIX	4.0905	0.000415377
MOTIF:M00084_MZF1_02	4.09013	0.000415482
MOTIF:MA0741.1:KLF16	4.08267	0.000427629
ENCL2000:Cluster554_Caco2_Sknshra_H1hesc_Cd34mobilized_H7es	-4.07985	0.000431983
ENCL2000:Cluster1589_Cd34mobilized_Hpaf_Gm04504_Hmvecdblad_Sknshra	-4.07347	0.000442666
MOTIF:M00280_RFX1_01	4.06883	0.000450445
ENCL2000:Cluster1035_Hae_Mcf7Estctrl0h_Mcf7Est100nm1h_K562Znf2c10c5_M059j	-4.06797	0.000451435
ENCL2000:Cluster1684_Cd34mobilized_Cd20ro01778_K562Znfp5_Th2wb54553204_Th1	4.06518	0.000455943
ENCL2000:Cluster810_Werirb1_Gm12864_Gm12878_Gm12865_Gm06990	4.06387	0.000457783
ENCL2000:Cluster84_K562Znff41b2_K562Znfe103c6_K562Znf2c10c5_K562Znfb34a8_K562Znfa41c6	-4.06029	0.000463437
MOTIF:MA0779.1:PAX1	4.06019	0.000463437
MOTIF:M00809_FOX_Q2	4.05731	0.000468247
MOTIF:MA0882.1:DLX6	4.05218	0.000477394
MOTIF:MA0631.1:Six3	4.03989	0.000500832
MOTIF:M00131_HNF3B_01	4.03751	0.000504997
MOTIF:MA0713.1:PHOX2A	4.03634	0.000506733
ENCL2000:Cluster238_Monocd14_Monocd14ro1746_Hee_Saec_Hmec	4.03422	0.000510415
MOTIF:MA0700.1:LHX2	4.03279	0.000512712
MOTIF:M00706_TFIII_Q6	4.02373	0.000530934
ENCL2000:Cluster1297_Ag10803_M059j_Hrpe_Nhlf_Hpaf	-4.02125	0.000535536
MOTIF:MA0647.1:GRHL1	4.01992	0.000537727
MOTIF:M00767_FXR_IR1_Q6	4.01936	0.000538266
ENCL2000:Cluster752_Skmc_Wi38_Hcpe_Bj_M059j	-4.01702	0.000541958
MOTIF:MA0073.1:RREB1	4.01706	0.000541958
MOTIF:M00055_NMYC_01	4.01404	0.000547747
ENCL2000:Cluster83_Hcpe_Hbvp_Hbvsmc_H7es_Skmc	-4.01094	0.000553197
MOTIF:M00328_PAX8_B	4.01123	0.000553197
MOTIF:M00246_EGR2_01	4.00818	0.000558621
MOTIF:MA0644.1:ESX1	4.00683	0.000560937
ENCL2000:Cluster1101_Lncap_Helas3_Mcf7Estctrl0h_Mcf7Est100nm1h_Mcf7	-4.00427	0.000565292
ENCL2000:Cluster1708_Hmvecdblad_Hmvecdlyad_Hmveclly_Hmvecdlyneo_Hmvecdblneo	4.00433	0.000565292
ENCL2000:Cluster1116_Sknshra_Caco2_Cd34mobilized_H7esDiffa9d_Hepg2	-4.00274	0.000568039
ENCL2000:Cluster755_H7es_H7esDiffa5d_Werirb1_H7esDiffa9d_Nt2d1	-4.00209	0.000568828
ENCL2000:Cluster1070_Nhdfneo_Hvmf_Wi38_Hpf_Hff	-4.00167	0.000569075
MOTIF:M00289_HFH3_01	3.99823	0.000575761
MOTIF:M00462_GATA6_01	3.99812	0.000575761
ENCL2000:Cluster365_H7es_H7esDiffa5d_Nt2d1_H1hesc_Hbvsmc	-3.99573	0.000580551
MOTIF:M00002_E47_01	3.99374	0.000584427
GSEA:RESPONSE_TO_VIRUS	3.99094	0.000590238
GSEA:VASCULATURE_DEVELOPMENT	-3.9836	0.000606916
MOTIF:M01081_ZEC_01	3.98103	0.000612368
MOTIF:MA0893.1:GSX2	3.98018	0.000613697
MOTIF:M00649_MAZ_Q6	3.97817	0.000617857
ENCL2000:Cluster1436_H7es_K562Znf2c10c5_Lhcnm2Diff4d_K562Znff41b2_K562	-3.97709	0.000619738
MOTIF:MA0658.1:LHX6	3.97658	0.000620259
MOTIF:M00497_STAT3_02	3.97507	0.000623216
MOTIF:M00615_MYCMAX_03	3.97156	0.000631172
MOTIF:M00513_ATF3_Q6	3.97056	0.00063291
MOTIF:M00933_SP1_Q2_01	3.96826	0.000637897
MOTIF:M01119_KAISO_01	3.96482	0.000645836
MOTIF:M00332_WHN_B	3.94397	0.000700199
MOTIF:M00476_FOXO4_02	3.94085	0.00070799
MOTIF:MA0636.1:BHLHE41	3.93968	0.000710389
MOTIF:M00322_MYCMAX_B	3.93839	0.000713155
MOTIF:MA0844.1:XBP1	3.93749	0.000714827
MOTIF:M00422_FOXJ2_01	3.93362	0.000724894
ENCL2000:Cluster1252_Hmvecdlyad_Hmveclly_Hmvecdblad_Hmvecdlyneo_Hmvecdneo	3.93249	0.00072726
ENCL2000:Cluster1886_Cd20ro01778_Th2wb54553204_Cd34mobilized_Tregwb78495824_Th1	3.93162	0.000728872
MOTIF:MA0528.1:ZNF263	3.93086	0.000729323
MOTIF:MA0654.1:ISX	3.93093	0.000729323
GSEA:ORGAN_MORPHOGENESIS	-3.92341	0.000750008
GSEA:DEFENSE_RESPONSE	3.92267	0.000751304
MOTIF:MA0724.1:VENTX	3.92159	0.000753611
ENCL2000:Cluster286_Mcf7Estctrl0h_Hct116_H7es_Hmveclly_Hmvecdblad	-3.92003	0.000756066
ENCL2000:Cluster1244_Lncap_Bj_Gm04504_Ag09309_Nhdfneo	-3.91986	0.000756066
MOTIF:MA0701.1:LHX9	3.92001	0.000756066
MOTIF:MA0258.2:ESR2	3.91916	0.000756365
MOTIF:MA0838.1:CEBPG	3.91931	0.000756365
MOTIF:M00616_AFP1_Q6	3.91693	0.000762075
ENCL2000:Cluster1350_Hrce_Rptec_Hre_Gm12878_H7esDiffa2d	3.91586	0.000764382
ENCL2000:Cluster1060_H7es_H1hesc_Cd4naivewb78495824_Cd20ro01778_Cd34mobilized	-3.91546	0.000764704
ENCL2000:Cluster346_Hl60_Cmk_K562_H7es_K562Znfp5	-3.91423	0.000767472
MOTIF:MA0481.1:FOXP1	3.9137	0.000768172
ENCL2000:Cluster339_H7es_Nt2d1_H1hesc_H7esDiffa5d_H7esDiffa9d	-3.90441	0.000795594
ENCL2000:Cluster1088_H7es_Nt2d1_H1hesc_H7esDiffa2d_H7esDiffa5d	-3.90206	0.000801977
MOTIF:MA0681.1:Phox2b	3.89847	0.000812313
MOTIF:M00411_HNF4_01_B	3.89679	0.000816699
MOTIF:MA0059.1:MAX::MYC	3.89515	0.000820965
MOTIF:MA0767.1:GCM2	3.89258	0.000828239
MOTIF:M00394_MSX1_01	3.88757	0.000843561
ENCL2000:Cluster630_K562Znff41b2_K562Znf2c10c5_K562Znfb34a8_K562Znfp5_K562Znfe103c6	-3.88312	0.000857245
ENCL2000:Cluster815_K562Znff41b2_K562Znf2c10c5_K562_K562Znfb34a8_K562Znf4g7d3	-3.88211	0.000859614
ENCL2000:Cluster973_H7es_H7esDiffa14d_H7esDiffa9d_K562Znff41b2_Panc1	3.87918	0.000868436
MOTIF:MA0699.1:LBX2	3.87459	0.000882999
ENCL2000:Cluster241_H7es_Hbvsmc_Hcpe_Hbvp_H7esDiffa5d	-3.87253	0.000889049
ENCL2000:Cluster604_Be2c_Sknshra_Hmveclly_Hmvecdblad_Hmvecdneo	-3.87002	0.000896713
MOTIF:M00963_T3R_Q6	3.86963	0.000897057
MOTIF:M01007_SRF_Q5_02	3.865	0.000911174
MOTIF:MA0742.1:Klf12	3.86504	0.000911174
MOTIF:M00426_E2F_Q4	3.86109	0.000923971
MOTIF:MA0140.2:GATA1::TAL1	3.85792	0.000934297
ENCL2000:Cluster1701_Werirb1_H7es_H7esDiffa5d_K562_K562Znff41b2	-3.85409	0.000947104
MOTIF:M00498_STAT4_01	3.85188	0.000954129
ENCL2000:Cluster117_Panc1_Cd4naivewb78495824_K562Znf4g7d3_Helas3_Hs5	-3.85033	0.000957467
MOTIF:MA0716.1:PRRX1	3.85009	0.000957467
MOTIF:MA0734.1:GLI2	3.85033	0.000957467
MOTIF:MA0695.1:ZBTB7C	3.8489	0.000960797
ENCL2000:Cluster1647_Caco2_Hepg2_Sknshra_K562Znfp5_Lhcnm2Diff4d	-3.84848	0.000961255
MOTIF:MA0738.1:HIC2	3.84257	0.000982291
ENCL2000:Cluster73_Monocd14_Monocd14ro1746_Hl60_Nb4_Cd4naivewb78495824	3.84087	0.000987595
MOTIF:M00011_EVI1_06	3.83835	0.000996119
ENCL2000:Cluster404_Helas3_Mcf7Estctrl0h_Mcf7Est100nm1h_Mcf7_Lncap	-3.83141	0.00102185
ENCL2000:Cluster701_H7es_Nt2d1_H7esDiffa5d_H1hesc_H7esDiffa9d	-3.8299	0.00102662
ENCL2000:Cluster813_H7esDiffa5d_H7esDiffa9d_Mcf7Estctrl0h_Mcf7Est100nm1h_H7esDiffa14d	-3.82892	0.00102935
MOTIF:M00931_SP1_Q6_01	3.82807	0.00103155
MOTIF:M00451_NKX3A_01	3.82685	0.00103522
MOTIF:M00932_SP1_Q4_01	3.82651	0.00103545
MOTIF:M00082_EVI1_05	3.82517	0.00103962
ENCL2000:Cluster179_Hepg2_K562Znff41b2_K562_K562Znf2c10c5_K562Znfp5	-3.82099	0.00105522
ENCL2000:Cluster1807_H7es_H7esDiffa5d_H7esDiffa9d_H7esDiffa14d_H1hesc	-3.81872	0.00106324
MOTIF:MA0910.1:Hoxd8	3.80934	0.00110086
ENCL2000:Cluster1419_Sknmc_Be2c_Sknshra_H7es_H7esDiffa5d	-3.80633	0.00111231
MOTIF:M00463_POU3F2_01	3.80392	0.00112137
MOTIF:MA0770.1:HSF2	3.79957	0.00113887
GSEA:PROTEIN_METABOLIC_PROCESS	3.79788	0.00114497
ENCL2000:Cluster1325_Hmf_M059j_Gm04504_Skmc_Rpmi7951	-3.79629	0.00115064
MOTIF:MA0875.1:BARX1	3.79488	0.00115556
MOTIF:M00528_PPARG_03	3.79111	0.00117096
MOTIF:M00004_CMYB_01	3.78514	0.00119525
MOTIF:M00377_PAX4_02	3.78529	0.00119525
MOTIF:M00778_AHR_Q5	3.78331	0.00120225
ENCL2000:Cluster1922_Hmf_Skmc_Msc_Gm04504_Hcfaa	3.78123	0.00121045
MOTIF:MA0649.1:HEY2	3.77694	0.00122898
ENCL2000:Cluster798_Lhcnm2Diff4d_Hsmmt_H7es_H7esDiffa9d_H7esDiffa5d	-3.77562	0.00123381
MOTIF:MA0468.1:DUX4	3.76814	0.00126789
MOTIF:M00252_TATA_01	3.7675	0.00126959
MOTIF:M01117_OTX_Q1	3.7664	0.00127348
ENCL2000:Cluster1321_Hasp_Hcfaa_Sknmc_Hs5_Hbvsmc	-3.76436	0.00128197
ENCL2000:Cluster932_Wi38_Hcpe_Ag04450_Mcf7Estctrl0h_Hpf	-3.76113	0.00129631
ENCL2000:Cluster91_Hmvecdblad_Hmveclbl_Hmvecdblneo_Wi38Ohtam_Hrgec	3.75782	0.00131121
MOTIF:MA0675.1:NKX6-2	3.7517	0.00134041
MOTIF:M00526_GCNF_01	3.74932	0.00135105
ENCL2000:Cluster1590_Werirb1_Lhcnm2Diff4d_Gm12864_Gm12865_Gm12878	3.73444	0.00142738
ENCL2000:Cluster1644_Gm06990_Cd34mobilized_Gm12865_Cd20ro01778_H7es	3.73283	0.00143445
MOTIF:M00130_FOXD3_01	3.73027	0.00144678
MOTIF:MA0108.2:TBP	3.72977	0.00144794
ENCL2000:Cluster1683_K562Znff41b2_K562_K562Znf2c10c5_K562Znf4g7d3_K562Znfb34a8	-3.72788	0.00145665
ENCL2000:Cluster1591_Mcf7Estctrl0h_Mcf7Est100nm1h_Mcf7_Lncap_T47d	-3.71598	0.00152154
ENCL2000:Cluster1583_Cd4naivewb11970640_Tregwb78495824_Hvmf_Th1wb54553204_Cd4naivewb78495824	3.71568	0.00152161
MOTIF:M00421_MEIS1BHOXA9_02	3.71328	0.00153366
MOTIF:M00141_LYF1_01	3.70574	0.00157583
GSEA:B_CELL_ACTIVATION	3.70251	0.00159329
MOTIF:M00133_TST1_01	3.70021	0.00160529
GSEA:RESPONSE_TO_OTHER_ORGANISM	3.69487	0.00163587
MOTIF:MA0912.1:Hoxd3	3.68807	0.00167602
MOTIF:MA0463.1:Bcl6	3.68735	0.00167872
MOTIF:M00695_ETF_Q6	3.68566	0.00168753
MOTIF:MA0516.1:SP2	3.68436	0.00169389
ENCL2000:Cluster1603_Helas3_M059j_Rpmi7951_Mcf7Estctrl0h_Mcf7Est100nm1h	-3.68357	0.00169711
ENCL2000:Cluster1884_Bj_Nhdfneo_Gm04503_Ag10803_Gm04504	-3.68276	0.00170038
ENCL2000:Cluster115_Hrce_Rptec_Hrpe_Hre_Hae	-3.68223	0.00170197
ENCL2000:Cluster1903_Hrce_H7es_Rptec_Hre_Nt2d1	-3.67283	0.00176056
ENCL2000:Cluster770_Mcf7Estctrl0h_H7es_Mcf7Est100nm1h_T47d_Mcf7	-3.67245	0.00176115
MOTIF:M00196_SP1_Q6	3.67034	0.00177316
ENCL2000:Cluster1433_Caco2_Sknshra_Hepg2_Cd34mobilized_H7esDiffa9d	-3.66443	0.00180923
MOTIF:MA0146.2:Zfx	3.66433	0.00180923
MOTIF:MA0677.1:Nr2f6	3.66362	0.00181208
GSEA:B_CELL_DIFFERENTIATION	3.66259	0.00181715
ENCL2000:Cluster275_Helas3_Bj_M059j_Gm04504_Hvmf	-3.66124	0.00182274
MOTIF:MA0720.1:Shox2	3.66119	0.00182274
MOTIF:M00810_SRF_Q4	3.66033	0.00182663
ENCL2000:Cluster1981_Be2c_Sknmc_Cmk_Hrgec_Hcpe	-3.65959	0.00182967
ENCL2000:Cluster1608_H7es_H7esDiffa5d_Nt2d1_H1hesc_H7esDiffa9d	-3.65876	0.00183343
ENCL2000:Cluster399_Hmvecdblad_Hmvecdlyneo_Hmvecdlyad_Hmvecdblneo_Hmveclly	-3.65333	0.00186862
GSEA:RESPONSE_TO_STRESS	3.65297	0.00186917
MOTIF:M00186_SRF_Q6	3.63826	0.00197136
MOTIF:MA0075.2:Prrx2	3.63759	0.00197419
ENCL2000:Cluster47_H7es_H1hesc_H7esDiffa9d_Caco2_H7esDiffa5d	-3.63727	0.00197445
ENCL2000:Cluster146_Hasp_Hs5_Panc1_Hcfaa_Hs27a	-3.63641	0.00197862
MOTIF:MA0662.1:MIXL1	3.63572	0.00198161
ENCL2000:Cluster484_Hmveclly_Hpdlf_Hpaf_Aoaf_Hcpe	-3.63033	0.00201922
ENCL2000:Cluster79_Cd20ro01778_Cd34mobilized_Th2wb54553204_Gm06990_Tregwb78495824	3.62697	0.00204003
MOTIF:MA0159.1:RARA::RXRA	3.62725	0.00204003
ENCL2000:Cluster405_Werirb1_H7es_H1hesc_Nt2d1_Mcf7Estctrl0h	-3.62628	0.00204307
GSEA:ANATOMICAL_STRUCTURE_FORMATION	-3.61711	0.0021109
ENCL2000:Cluster1910_Th2wb54553204_Jurkat_Tregwb78495824_Th1wb54553204_Th17	3.61652	0.00211328
MOTIF:M00236_ARNT_01	3.61437	0.00212774
GSEA:CELLULAR_PROTEIN_METABOLIC_PROCESS	3.61397	0.00212868
MOTIF:MA0014.2:PAX5	3.61069	0.00215221
ENCL2000:Cluster65_H7es_H1hesc_Nt2d1_H7esDiffa5d_Gm12864	-3.6054	0.00219202
MOTIF:MA0494.1:Nr1h3::Rxra	3.60431	0.00219854
GSEA:APOPTOSIS_GO	3.60339	0.00220364
MOTIF:MA0628.1:POU6F1	3.60259	0.00220781
MOTIF:M00250_GFI1_01	3.6	0.00222655
MOTIF:MA0885.1:Dlx2	3.59493	0.00226581
MOTIF:M00224_STAT1_01	3.59209	0.00228707
ENCL2000:Cluster54_Sknshra_H1hesc_H7es_H7esDiffa9d_Caco2	-3.58878	0.0023101
MOTIF:MA0041.1:Foxd3	3.5888	0.0023101
GSEA:CELLULAR_MACROMOLECULE_METABOLIC_PROCESS	3.58835	0.0023114
ENCL2000:Cluster569_K562Znf2c10c5_Monocd14_Monocd14ro1746_Helas3_K562Znff41b2	3.58611	0.00232791
MOTIF:MA0721.1:UNCX	3.5845	0.0023392
ENCL2000:Cluster1691_K562Znfp5_K562Znff41b2_K562Znf2c10c5_K562Znfb34a8_K562Znfe103c6	-3.58074	0.00236906
MOTIF:M00982_KROX_Q6	3.5803	0.00237045
GSEA:PROGRAMMED_CELL_DEATH	3.57947	0.00237517
MOTIF:M00225_STAT3_01	3.5762	0.00240115
MOTIF:MA0718.1:RAX	3.57011	0.00245236
ENCL2000:Cluster1194_Lncap_Hvmf_Nhdfneo_H7esDiffa2d_Sknmc	-3.56436	0.00250156
GENE:ENSG00000171503.7:ETFDH	3.56321	0.00250717
MOTIF:M00657_PTF1BETA_Q6	3.56318	0.00250717
MOTIF:M00327_PAX3_B	3.56033	0.00253065
GSEA:PROTEIN_AMINO_ACID_DEPHOSPHORYLATION	3.5572	0.0025569
ENCL2000:Cluster576_Cd4naivewb11970640_Cd4naivewb78495824_Tregwb78495824_Cd20ro01778_Th2	3.55573	0.00256751
MOTIF:MA0614.1:Foxj2	3.5555	0.00256751
MOTIF:M00008_SP1_01	3.55146	0.00260264
ENCL2000:Cluster1878_Th2wb54553204_Th1wb33676984_Th2_Tregwb78495824_Th17	3.5499	0.00261478
ENCL2000:Cluster1118_H7es_Mcf7Estctrl0h_Mcf7Est100nm1h_Hmvecdblad_Hmvecdblneo	-3.54866	0.00262387
GENE:ENSG00000005483.15:KMT2E	3.54629	0.00264373
MOTIF:MA0880.1:Dlx3	3.54504	0.00265302
ENCL2000:Cluster906_Mcf7Estctrl0h_Mcf7Est100nm1h_T47d_Mcf7_Caco2	-3.54293	0.00267063
ENCL2000:Cluster1848_Mcf7Estctrl0h_Mcf7Est100nm1h_Helas3_Mcf7_T47d	-3.53903	0.00270576
ENCL2000:Cluster1677_H7esDiffa9d_T47d_H7esDiffa2d_H7es_H7esDiffa14d	-3.53862	0.0027071
ENCL2000:Cluster136_H7es_M059j_Nt2d1_Rpmi7951_Bj	-3.53662	0.00272393
MOTIF:M00098_PAX2_01	3.53169	0.00276994
MOTIF:M00957_PR_02	3.52778	0.0028064
ENCL2000:Cluster1328_Nhdfad_Nhdfneo_Skmc_Ag10803_Hmf	-3.52748	0.00280663
MOTIF:MA0634.1:ALX3	3.52222	0.00285734
MOTIF:MA0615.1:Gmeb1	3.51189	0.00296225
GSEA:RESPONSE_TO_EXTERNAL_STIMULUS	3.51109	0.00296787
ENCL2000:Cluster1192_Caco2_Hepg2_Sknshra_Cd34mobilized_Hpaf	3.50945	0.00297937
MOTIF:MA0843.1:TEF	3.50956	0.00297937
ENCL2000:Cluster1113_Lncap_Mcf7Estctrl0h_Mcf7Est100nm1h_Mcf7_T47d	-3.50546	0.0030193
MOTIF:M00999_AIRE_01	3.50484	0.00302305
MOTIF:MA0025.1:NFIL3	3.50001	0.00307264
ENCL2000:Cluster1189_Th2wb54553204_Hrce_Rptec_Th1wb33676984_Th17	3.49812	0.00309044
ENCL2000:Cluster1264_Lncap_Be2c_Sknshra_T47d_Mcf7Estctrl0h	-3.49388	0.00313443
MOTIF:MA0709.1:Msx3	3.49233	0.00314867
MOTIF:M00192_GR_Q6	3.49023	0.0031693
MOTIF:MA1099.1:Hes1	3.48948	0.00317468
ENCL2000:Cluster1945_Hmveclly_Hmvecdlyad_Mcf7Estctrl0h_Hmvecdblneo_Mcf7Est100nm1h	-3.48646	0.00320584
ENCL2000:Cluster326_Nhdfneo_H7es_Nhdfad_Hffmyc_Nt2d1	-3.48463	0.00322365
MOTIF:M00193_NF1_Q6	3.47663	0.00331102
GSEA:REGULATION_OF_VIRAL_REPRODUCTION	3.47656	0.00331102
GENE:ENSG00000139546.6:TARBP2	3.47104	0.00337021
ENCL2000:Cluster1093_Hepg2_Caco2_H7esDiffa5d_H7es_H7esDiffa9d	-3.47103	0.00337021
MOTIF:MA0750.1:ZBTB7A	3.46824	0.00340035
MOTIF:MA0135.1:Lhx3	3.46477	0.00343913
ENCL2000:Cluster1142_H7esDiffa2d_H7es_H1hesc_H7esDiffa5d_H7esDiffa9d	-3.46332	0.00345013
MOTIF:MA0717.1:RAX2	3.46358	0.00345013
MOTIF:M00531_NERF_Q2	3.45995	0.00348814
GSEA:INFLAMMATORY_RESPONSE	3.45635	0.00352948
MOTIF:M00807_EGR_Q6	3.45146	0.00358755
ENCL2000:Cluster1905_H7es_Hbvsmc_Nt2d1_H1hesc_Hbvp	-3.45051	0.00359617
GENE:ENSG00000126524.5:SBDS	3.44549	0.00365344
MOTIF:MA0793.1:POU6F2	3.44556	0.00365344
GSEA:DEPHOSPHORYLATION	3.44238	0.00369012
ENCL2000:Cluster686_Mcf7Estctrl0h_Mcf7Est100nm1h_Hmvecdlyad_Hmveclly_Mcf7	-3.44096	0.00370511
ENCL2000:Cluster549_Be2c_H7es_H7esDiffa5d_Nt2d1_H1hesc	-3.43965	0.00371864
ENCL2000:Cluster696_Lncap_Be2c_Sknshra_Werirb1_H7esDiffa14d	-3.43927	0.00372001
MOTIF:M00045_E4BP4_01	3.43523	0.00376977
MOTIF:M00095_CDP_01	3.43452	0.00377555
ENCL2000:Cluster918_Hmf_Nhdfad_Gm04504_Msc_Skmc	-3.43243	0.0037979
ENCL2000:Cluster1226_H7esDiffa5d_K562Znff41b2_K562_K562Znfa41c6_K562Znfb34a8	-3.4323	0.0037979
ENCL2000:Cluster551_Cd34mobilized_Hasp_H7esDiffa2d_Cd20ro01778_Cd4naivewb78495824	-3.43119	0.0038091
GSEA:TRANSMEMBRANE_RECEPTOR_PROTEIN_TYROSINE_KINASE_ACTIVITY	-3.42908	0.00383376
ENCL2000:Cluster338_K562Znfp5_K562Znf4g7d3_Cd34mobilized_K562_K562Znf4c50c4	-3.42332	0.0039084
MOTIF:MA0593.1:FOXP2	3.4209	0.00393806
ENCL2000:Cluster1660_K562Znf4g7d3_K562Znf4c50c4_K562_K562Znfe103c6_K562Znff41b2	-3.41874	0.00396037
MOTIF:M00499_STAT5A_04	3.41899	0.00396037
ENCL2000:Cluster1236_Wi38_Nhdfneo_Ag09319_Hpdlf_Bj	-3.41837	0.00396178
MOTIF:MA0472.2:EGR2	3.41562	0.00399637
ENCL2000:Cluster499_Lhcnm2_Lhcnm2Diff4d_Hbvp_Hbvsmc_Hsmm	-3.41467	0.00400593
MOTIF:M01009_HES1_Q2	3.4127	0.00402983
MOTIF:M00075_GATA1_01	3.41205	0.00403515
ENCL2000:Cluster406_Hmf_Gm04504_Skmc_Bj_Ag10803	-3.40783	0.00409139
MOTIF:MA0839.1:CREB3L1	3.40718	0.00409674
MOTIF:MA0881.1:Dlx4	3.40641	0.00410397
GENE:ENSG00000197061.3:HIST1H4C	3.40589	0.00410615
MOTIF:M00068_HEN1_01	3.40571	0.00410615
ENCL2000:Cluster445_H7es_Be2c_Nt2d1_H1hesc_Sknshra	-3.4054	0.00410685
ENCL2000:Cluster1268_Cd4naivewb78495824_K562Znf4g7d3_Cd34mobilized_K562Znf4c50c4_Cd4naivewb11970640	-3.4039	0.00412448
MOTIF:M00797_HIF1_Q3	3.40307	0.00413265
ENCL2000:Cluster1187_Be2c_Sknmc_Sknshra_H7esDiffa2d_Cd4naivewb11970640	-3.40076	0.00415975
MOTIF:MA0823.1:HEY1	3.40066	0.00415975
MOTIF:M00955_GR_01	3.39882	0.00418253
GSEA:CHEMOKINE_RECEPTOR_BINDING	3.39742	0.00419912
MOTIF:M00222_HAND1E47_01	3.39665	0.00420643
GENE:ENSG00000270103.2:RNU11	3.39591	0.00421339
MOTIF:MA0635.1:BARHL2	3.39534	0.00421783
MOTIF:M00059_YY1_01	3.39261	0.00424735
MOTIF:M00155_ARP1_01	3.39292	0.00424735
MOTIF:MA0708.1:MSX2	3.39254	0.00424735
GENE:ENSG00000228393.3:LINC01004	3.3874	0.00432001
MOTIF:M00040_CREBP1_01	3.3845	0.0043598
MOTIF:MA0748.1:YY2	3.38354	0.0043703
ENCL2000:Cluster52_Be2c_Sknshra_Lncap_Mcf7Estctrl0h_Mcf7Est100nm1h	-3.38295	0.00437122
ENCL2000:Cluster432_Monocd14_Monocd14ro1746_Rptec_Hrce_Hl60	3.3832	0.00437122
ENCL2000:Cluster1936_M059j_Rpmi7951_K562Znf2c10c5_Gm04504_H7es	-3.38061	0.00440278
MOTIF:M00500_STAT6_02	3.37814	0.00443669
MOTIF:M00293_FREAC7_01	3.3773	0.00444492
MOTIF:M01072_HIC1_02	3.37707	0.00444492
ENCL2000:Cluster691_Sknmc_H7es_Nt2d1_H1hesc_Hah	-3.36761	0.00458902
ENCL2000:Cluster1613_Lncap_Mcf7Estctrl0h_Mcf7Est100nm1h_Mcf7_T47d	-3.36715	0.00459217
ENCL2000:Cluster612_Caco2_Th2wb54553204_Sknshra_Cd34mobilized_Gm06990	3.36604	0.00460563
GSEA:IMMUNE_EFFECTOR_PROCESS	3.36455	0.00462522
MOTIF:MA0822.1:HES7	3.36243	0.00465496
ENCL2000:Cluster582_Cd34mobilized_Cd20ro01778_H7esDiffa9d_Hmveclly_Cmk	-3.35963	0.00469596
MOTIF:M00803_E2F_Q2	3.35729	0.00472978
GENE:ENSG00000167395.10:ZNF646	3.35534	0.0047575
ENCL2000:Cluster1496_Lncap_Hmvecdblad_Hmvecdlyneo_Hmvecdblneo_Hmvecdlyad	-3.35209	0.00480671
MOTIF:M00233_MEF2_04	3.34528	0.00491655
GSEA:ANGIOGENESIS	-3.3426	0.00495767
MOTIF:M00466_HIF1_Q5	3.33994	0.00499878
ENCL2000:Cluster963_Mcf7Estctrl0h_Mcf7Est100nm1h_Mcf7_T47d_Nhdfad	-3.33722	0.00503755
ENCL2000:Cluster1152_H7es_Hsmm_Nt2d1_Hsmmt_Hrpe	-3.33716	0.00503755
MOTIF:M00244_NGFIC_01	3.33156	0.00513086
ENCL2000:Cluster248_Be2c_K562Znff41b2_K562_K562Znfb34a8_K562Znf2c10c5	-3.32592	0.00522651
ENCL2000:Cluster1993_Hepg2_Caco2_K562Znf2c10c5_Wi38Ohtam_K562	-3.3244	0.00524907
GENE:ENSG00000238923.1:RNU7-1	3.32055	0.00531391
ENCL2000:Cluster767_Hmvecdblad_Hmvecdblneo_Jurkat_Hrgec_Cd34mobilized	3.31595	0.00539341
ENCL2000:Cluster1271_K562Znfp5_Gm06990_Th2wb54553204_Caco2_Cd34mobilized	3.31371	0.00543012
ENCL2000:Cluster1856_Nhdfad_Lhcnm2Diff4d_Hsmm_Nhdfneo_Ag10803	-3.31236	0.00545031
GENE:ENSG00000269971.1:RP3-426I6.5	3.31112	0.00546851
MOTIF:M00106_CDPCR3HD_01	3.30938	0.00549611
ENCL2000:Cluster733_Werirb1_Hrpe_K562_K562Znff41b2_K562Znf2c10c5	-3.30774	0.00552194
ENCL2000:Cluster1532_Hpdlf_Hcpe_Aoaf_Hpf_K562Znff41b2	-3.30409	0.0055863
ENCL2000:Cluster1169_K562Znf4g7d3_K562_K562Znf4c50c4_K562Znfb34a8_K562Znff41b2	-3.29974	0.00566465
ENCL2000:Cluster1888_H7es_Gm04503_Ag10803_Nt2d1_Nhdfad	-3.2992	0.0056701
ENCL2000:Cluster270_H7es_Nt2d1_Sknmc_H1hesc_H7esDiffa5d	-3.29862	0.00567461
ENCL2000:Cluster1651_Panc1_K562Znf4g7d3_K562Znfp5_Helas3_K562	-3.29821	0.00567461
MOTIF:M00076_GATA2_01	3.29817	0.00567461
MOTIF:M00085_ZID_01	3.29745	0.00568339
MOTIF:M00482_PITX2_Q2	3.29614	0.00570372
MOTIF:M01118_WT1_Q6	3.29518	0.00571729
MOTIF:M00147_HSF2_01	3.29408	0.00573361
ENCL2000:Cluster249_H7es_Nt2d1_H1hesc_Mcf7Estctrl0h_H7esDiffa5d	-3.29093	0.00579034
ENCL2000:Cluster505_H7es_H1hesc_H7esDiffa5d_Caco2_H7esDiffa9d	-3.2887	0.00582925
ENCL2000:Cluster1659_H7es_H1hesc_H7esDiffa9d_H7esDiffa5d_Nt2d1	-3.28773	0.00584326
ENCL2000:Cluster1777_Monocd14_Monocd14ro1746_Wi38_Wi38Ohtam_Hl60	3.28675	0.00585745
ENCL2000:Cluster666_Mcf7Estctrl0h_Mcf7Est100nm1h_Mcf7_T47d_Hct116	-3.2855	0.00587716
ENCL2000:Cluster642_Hmvecdlyad_Hmvecdblad_Hmveclly_Hmvecdlyneo_Hmvecdneo	-3.2837	0.00590264
MOTIF:MA0754.1:CUX1	3.28371	0.00590264
MOTIF:M00979_PAX6_Q2	3.28217	0.00592814
GENE:ENSG00000185664.10:PMEL	3.27843	0.00599322
GENE:ENSG00000111540.11:RAB5B	3.27843	0.00599322
GSEA:G_PROTEIN_COUPLED_RECEPTOR_BINDING	3.27538	0.00605027
GSEA:ACTIN_FILAMENT_BINDING	-3.27424	0.00606831
MOTIF:M00146_HSF1_01	3.27293	0.00609003
ENCL2000:Cluster1805_M059j_Helas3_Hmvecdblad_Nhlf_Hae	-3.27258	0.00609178
MOTIF:M00105_CDPCR3_01	3.26806	0.00618023
MOTIF:MA0877.1:Barhl1	3.26751	0.00618636
GENE:ENSG00000173559.8:NABP1	3.26638	0.00620449
MOTIF:M00406_HMEF2_Q6	3.26611	0.00620472
MOTIF:MA0467.1:Crx	3.26504	0.00622183
MOTIF:M00243_EGR1_01	3.25775	0.00637138
ENCL2000:Cluster1253_Hepg2_Caco2_H7es_H7esDiffa9d_H7esDiffa5d	-3.25371	0.00645308
MOTIF:M00641_HSF_Q6	3.25227	0.00647901
MOTIF:MA0771.1:HSF4	3.24828	0.00656098
MOTIF:MA0125.1:Nobox	3.24743	0.00657391
MOTIF:M00459_STAT5B_01	3.24637	0.00659164
ENCL2000:Cluster530_Lhcnm2Diff4d_Lhcnm2_Hsmm_Hsmmt_Th2wb54553204	3.24583	0.00659783
ENCL2000:Cluster661_Cd20ro01778_Cd34mobilized_Gm06990_Gm12878_Gm12864	3.24341	0.00664601
ENCL2000:Cluster1802_Hpdlf_Ag10803_Bj_Nhdfad_Gm04503	-3.24181	0.006676
ENCL2000:Cluster826_H7esDiffa5d_Be2c_H7esDiffa9d_H7esDiffa14d_Sknshra	-3.24095	0.00668965
ENCL2000:Cluster1481_Helas3_Hrce_Rptec_Hre_Hmec	-3.23865	0.00673553
ENCL2000:Cluster7_Be2c_Sknshra_K562_K562Znf4g7d3_K562Znf4c50c4	-3.2376	0.00675363
MOTIF:M00651_NFMUE1_Q6	3.23615	0.0067805
ENCL2000:Cluster1854_Sknshra_Be2c_Nhdfneo_Nhdfad_Ag09319	-3.23489	0.00680341
MOTIF:M00915_AP2_Q6_01	3.23285	0.00684284
GSEA:NEGATIVE_REGULATION_OF_RESPONSE_TO_STIMULUS	3.23265	0.00684284
MOTIF:M00737_E2F1DP2_01	3.23056	0.00688514
MOTIF:MA0065.2:Pparg::Rxra	3.22809	0.00693627
MOTIF:M00470_AP2GAMMA_01	3.22733	0.00694593
MOTIF:M00965_DR4_Q2	3.22716	0.00694593
ENCL2000:Cluster526_Helas3_Mcf7Estctrl0h_Mcf7Est100nm1h_Caco2_Mcf7	-3.22402	0.00700734
MOTIF:MA0616.1:Hes2	3.22402	0.00700734
ENCL2000:Cluster196_K562Znff41b2_K562Znf2c10c5_K562_K562Znfb34a8_K562Znfe103c6	-3.22315	0.00702164
ENCL2000:Cluster1765_Cd34mobilized_Th2wb54553204_Cd20ro01778_Th1_Gm06990	3.22123	0.00706086
ENCL2000:Cluster1354_Helas3_Hrpe_M059j_Nhlf_Hae	-3.21962	0.00709275
ENCL2000:Cluster1099_Saec_Hee_Tregwb78495824_Th2wb54553204_Th1wb33676984	3.21666	0.0071573
ENCL2000:Cluster1071_Hrpe_H7es_H7esDiffa5d_Nt2d1_H1hesc	-3.21624	0.00716105
ENCL2000:Cluster1534_Lncap_Mcf7Estctrl0h_Mcf7Est100nm1h_Mcf7_T47d	-3.2128	0.00723764
ENCL2000:Cluster1278_Th2wb54553204_Tregwb78495824_K562Znff41b2_K562Znf2c10c5_K562	3.20935	0.00731179
MOTIF:MA0894.1:HESX1	3.20924	0.00731179
ENCL2000:Cluster1261_Werirb1_Hrpe_H7es_Nt2d1_H7esDiffa5d	-3.20872	0.00731805
MOTIF:M00427_E2F_Q6	3.20834	0.00732118
ENCL2000:Cluster503_Werirb1_Be2c_H7esDiffa9d_H7esDiffa5d_Sknshra	-3.20652	0.00735398
ENCL2000:Cluster692_Hmvecdblad_Hmvecdblneo_Hrgec_Hmvecdlyneo_Hmveclbl	-3.20648	0.00735398
MOTIF:M00069_YY1_02	3.20293	0.00742897
MOTIF:MA0821.1:HES5	3.20313	0.00742897
MOTIF:M00245_EGR3_01	3.201	0.00747048
GENE:ENSG00000184990.8:SIVA1	3.1999	0.00748517
GSEA:POSITIVE_REGULATION_OF_PEPTIDYL_TYROSINE_PHOSPHORYLATION	3.20004	0.00748517
ENCL2000:Cluster453_Hmvecdblad_H7es_Hmvecdblneo_Hmvecdlyneo_Hrgec	-3.19942	0.00749066
MOTIF:MA0702.1:LMX1A	3.19809	0.00751758
ENCL2000:Cluster1638_Th2wb54553204_Tregwb78495824_Mcf7Estctrl0h_K562Znff41b2_Mcf7Est100nm1h	3.19774	0.00751978
ENCL2000:Cluster112_K562Znf4g7d3_K562Znf4c50c4_K562_K562Znfe103c6_K562Znfb34a8	-3.19476	0.00758839
ENCL2000:Cluster649_Monocd14_Monocd14ro1746_Lhcnm2Diff4d_Hsmm_Hsmmt	3.19211	0.00764901
GSEA:REGULATION_OF_PROTEIN_STABILITY	3.18832	0.00773931
ENCL2000:Cluster299_Cd34mobilized_K562Znfp5_K562Znff41b2_Hmveclly_K562Znfe103c6	-3.1863	0.0077849
MOTIF:M00446_SPZ1_01	3.18322	0.00785818
MOTIF:M01036_COUPTF_Q6	3.17904	0.00796097
MOTIF:MA0639.1:DBP	3.17766	0.00799091
MOTIF:M00998_PBX_Q3	3.17595	0.00802936
MOTIF:MA0035.3:Gata1	3.17541	0.00803695
MOTIF:M01104_MOVOB_01	3.17388	0.00807084
ENCL2000:Cluster1451_H7es_H1hesc_Jurkat_Cd34mobilized_Cmk	-3.1736	0.00807164
MOTIF:M00471_TBP_01	3.17267	0.00808981
ENCL2000:Cluster833_Jurkat_Tregwb78495824_Cd4naivewb11970640_Th1_Th2wb54553204	3.17184	0.00810516
GSEA:BIOPOLYMER_METABOLIC_PROCESS	3.1676	0.0082127
MOTIF:M00947_CP2_02	3.16517	0.00827184
ENCL2000:Cluster1824_Hmvecdblad_Saec_Hee_K562Znf2c10c5_Hmveclbl	3.15815	0.00845858
ENCL2000:Cluster231_Mcf7Estctrl0h_Hbvsmc_Mcf7Est100nm1h_Hbvp_Mcf7	-3.15398	0.00856844
ENCL2000:Cluster850_T47d_H7es_H1hesc_Nt2d1_H7esDiffa5d	-3.15167	0.00862662
ENCL2000:Cluster1134_H7es_Nt2d1_H1hesc_H7esDiffa5d_H7esDiffa9d	-3.151	0.00863838
MOTIF:MA0036.2:GATA2	3.14996	0.00866057
ENCL2000:Cluster1322_Sknmc_M059j_Bj_Rpmi7951_Ag09309	-3.14861	0.00869186
MOTIF:MA0715.1:PROP1	3.14684	0.00873535
MOTIF:MA0621.1:mix-a	3.14653	0.0087369
MOTIF:M00717_PAX8_01	3.14547	0.00876017
ENCL2000:Cluster1882_Lncap_K562Znf4c50c4_K562_K562Znf4g7d3_Cd4naivewb78495824	-3.1408	0.00887895
MOTIF:M00033_P300_01	3.14106	0.00887895
MOTIF:M00189_AP2_Q6	3.14061	0.00887895
ENCL2000:Cluster559_Be2c_Sknshra_Hae_Hvmf_Aoaf	-3.13794	0.00894963
MOTIF:M00431_E2F1_Q6	3.13554	0.00901279
MOTIF:MA0632.1:Tcfl5	3.13507	0.00901928
MOTIF:M00373_PAX4_01	3.1321	0.00910001
MOTIF:M00966_DR3_Q4	3.12554	0.00928975
ENCL2000:Cluster529_Hbvsmc_Hbvp_Lhcnm2Diff4d_Hsmmt_Hcpe	-3.12298	0.00935995
ENCL2000:Cluster1109_H7es_H1hesc_Nt2d1_Mcf7Estctrl0h_Mcf7Est100nm1h	-3.12195	0.00938367
ENCL2000:Cluster182_Mcf7Estctrl0h_T47d_Mcf7Est100nm1h_Lncap_Mcf7	-3.12112	0.00940136
ENCL2000:Cluster563_K562Znfp5_Cd34mobilized_Caco2_Cmk_Hl60	3.1178	0.00949605
ENCL2000:Cluster965_Th2wb54553204_Hmvecdlyad_Tregwb78495824_K562Znf2c10c5_Hpf	3.1167	0.00952243
ENCL2000:Cluster1270_Cd20ro01778_Cd34mobilized_K562Znfp5_Cmk_Cd4naivewb78495824	-3.11612	0.00953265
MOTIF:M00800_AP2_Q3	3.11447	0.00957601
GENE:ENSG00000272173.1:U47924.31	3.11372	0.00959157
GENE:ENSG00000117758.9:STX12	3.11101	0.00966862
ENCL2000:Cluster1374_Be2c_H7esDiffa9d_H7esDiffa5d_H7esDiffa14d_Sknshra	-3.11049	0.00967734
ENCL2000:Cluster942_Cd20ro01778_Cd4naivewb78495824_Cd4naivewb11970640_Cd34mobilized_Tregwb78495824	3.10749	0.00976418
ENCL2000:Cluster40_K562Znf2c10c5_K562Znff41b2_K562Znfb34a8_K562_K562Znf4g7d3	-3.10424	0.00983104
ENCL2000:Cluster161_Hae_Nhlf_H7es_Nha_Hnpce	-3.10413	0.00983104
ENCL2000:Cluster355_M059j_Hmvecdblad_Hmvecdlyad_Hmveclly_Rpmi7951	-3.10455	0.00983104
ENCL2000:Cluster610_Monocd14_Monocd14ro1746_Cd34mobilized_Cd20ro01778_Nb4	3.10429	0.00983104
MOTIF:M00378_PAX4_03	3.1042	0.00983104
MOTIF:MA0826.1:OLIG1	3.09545	0.0101042
ENCL2000:Cluster403_Ag10803_Nhdfad_Nhdfneo_Aoaf_Ag09319	-3.09346	0.0101547
ENCL2000:Cluster872_Monocd14_Monocd14ro1746_Nhdfad_Hl60_Msc	3.09317	0.0101547
ENCL2000:Cluster1094_Lhcnm2Diff4d_M059j_Hsmmt_Rpmi7951_Hsmm	-3.09316	0.0101547
MOTIF:M00733_SMAD4_Q6	3.09279	0.0101585
ENCL2000:Cluster1997_Th1wb54553204_Th2wb54553204_Th17_Th1wb33676984_Th2wb33676984	3.09077	0.0102169
MOTIF:M00740_E2F1DP1RB_01	3.08721	0.010327
ENCL2000:Cluster292_K562Znf2c10c5_K562Znff41b2_K562_K562Znf4g7d3_K562Znfb34a8	-3.0849	0.010396
MOTIF:M00469_AP2ALPHA_01	3.08412	0.0104138
ENCL2000:Cluster11_Caco2_T47d_Mcf7Estctrl0h_Hepg2_Mcf7Est100nm1h	-3.08214	0.0104722
MOTIF:MA0755.1:CUX2	3.08135	0.0104907
GSEA:LYMPHOCYTE_DIFFERENTIATION	3.07507	0.0106972
ENCL2000:Cluster585_Be2c_Sknshra_Werirb1_H7esDiffa9d_H7esDiffa14d	-3.07421	0.0107181
ENCL2000:Cluster1798_H7es_H7esDiffa5d_Nt2d1_H7esDiffa9d_H1hesc	-3.07239	0.0107724
GENE:ENSG00000111679.12:PTPN6	3.06883	0.01088
ENCL2000:Cluster363_Werirb1_Hrpe_H7es_H7esDiffa5d_H7esDiffa14d	-3.06881	0.01088
ENCL2000:Cluster1061_Hmveclly_Hmvecdblad_Hmvecdlyneo_Hmvecdlyad_K562Znf2c10c5	-3.06196	0.0111101
MOTIF:MA0072.1:RORA_var.2	3.06181	0.0111101
GENE:ENSG00000196331.5:HIST1H2BO	3.05991	0.0111692
MOTIF:M00806_NF1_Q6_01	3.05807	0.0112265
MOTIF:MA0810.1:TFAP2A_var.2	3.05708	0.0112531
GSEA:CHEMICAL_HOMEOSTASIS	3.05663	0.0112604
ENCL2000:Cluster424_Mcf7Estctrl0h_Mcf7Est100nm1h_Mcf7_T47d_Lncap	-3.05421	0.0113391
ENCL2000:Cluster1536_K562Znfp5_K562Znf2c10c5_K562Znff41b2_H7esDiffa9d_K562Znfb34a8	-3.05281	0.0113811
MOTIF:M00114_TAXCREB_01	3.05204	0.0114
MOTIF:MA0782.1:PKNOX1	3.05142	0.0114136
ENCL2000:Cluster851_Werirb1_H7esDiffa9d_H7esDiffa2d_H7esDiffa14d_H7esDiffa5d	-3.05099	0.0114202
ENCL2000:Cluster1175_Hmvecdblad_Saec_Hee_Hmvecdblneo_Hrgec	3.04709	0.0115549
MOTIF:M01073_HIC1_03	3.03926	0.0118388
MOTIF:M00956_AR_03	3.03827	0.0118667
ENCL2000:Cluster1474_H7es_M059j_Nt2d1_Rpmi7951_H7esDiffa5d	-3.03747	0.0118783
GSEA:HYDROLASE_ACTIVITY_ACTING_ON_CARBON_NITROGEN_NOT_PEPTIDEBONDSIN_CYCLIC_AMIDINES	3.03765	0.0118783
GSEA:BEHAVIOR	3.03716	0.0118805
MOTIF:M00428_E2F1_Q3	3.03667	0.0118899
ENCL2000:Cluster712_Tregwb78495824_Th2wb54553204_Cd4naivewb11970640_Cd34mobilized_Th2	3.03485	0.0119496
ENCL2000:Cluster1675_Hmf_Helas3_M059j_Saec_Hee	-3.03275	0.0120204
ENCL2000:Cluster458_Helas3_H1hesc_H7esDiffa5d_H7esDiffa9d_H7esDiffa14d	-3.0324	0.0120245
ENCL2000:Cluster535_Nhdfad_Nhdfneo_Ag10803_Ag09319_Bj	-3.0308	0.0120765
MOTIF:M00761_P53_DECAMER_Q2	3.03029	0.0120864
ENCL2000:Cluster1763_H7esDiffa5d_H7esDiffa9d_H7esDiffa14d_H7es_Nt2d1	-3.02997	0.0120892
ENCL2000:Cluster836_Nhdfad_Monocd14_Ag10803_Monocd14ro1746_Gm04503	3.02446	0.0122939
ENCL2000:Cluster1748_H7esDiffa14d_H7esDiffa9d_H7esDiffa5d_Hcf_Hcm	-3.02397	0.0123032
ENCL2000:Cluster574_Hasp_K562Znf4g7d3_K562Znf4c50c4_K562_Panc1	-3.02197	0.0123722
ENCL2000:Cluster1663_Sknshra_Be2c_Mcf7Estctrl0h_Mcf7Est100nm1h_Mcf7	-3.01693	0.0125572
MOTIF:M00157_RORA2_01	3.01681	0.0125572
MOTIF:M00494_STAT6_01	3.01645	0.0125616
GSEA:PHOSPHOPROTEIN_PHOSPHATASE_ACTIVITY	3.01426	0.0126397
ENCL2000:Cluster1470_Lncap_Cd4naivewb78495824_Hasp_Cd4naivewb11970640_Tregwb83319432	-3.01	0.0128018
ENCL2000:Cluster1398_Monocd14_Monocd14ro1746_Hmvecdblad_Hl60_K562	3.00891	0.0128358
MOTIF:MA0740.1:KLF14	3.00703	0.0129025
MOTIF:M00420_MEIS1AHOXA9_01	3.00414	0.0130111
GSEA:SULFUR_COMPOUND_BIOSYNTHETIC_PROCESS	-2.99764	0.0132713
MOTIF:M00134_HNF4_01	2.99598	0.0133205
MOTIF:MA0780.1:PAX3	2.99614	0.0133205
ENCL2000:Cluster1251_Cd34mobilized_Cd20ro01778_H7es_Cd4naivewb78495824_H1hesc	-2.99476	0.0133511
MOTIF:MA0482.1:Gata4	2.99486	0.0133511
ENCL2000:Cluster982_Cd20ro01778_Tregwb78495824_Hmvecdlyad_Gm12878_Hmveclly	-2.99054	0.0135199
ENCL2000:Cluster759_Lhcnm2Diff4d_Sknshra_Be2c_Hsmmt_Nhdfad	-2.98981	0.013536
ENCL2000:Cluster1744_Mcf7Estctrl0h_Mcf7Est100nm1h_Mcf7_Hct116_T47d	-2.98942	0.013536
MOTIF:MA0811.1:TFAP2B	2.98962	0.013536
ENCL2000:Cluster1041_Gm04504_Gm04503_H7es_Cd34mobilized_H1hesc	-2.98613	0.0136668
MOTIF:M00058_HEN1_02	2.98488	0.0137097
GSEA:REGULATION_OF_DEVELOPMENTAL_PROCESS	2.9807	0.013881
MOTIF:MA0840.1:Creb5	2.97585	0.0140836
MOTIF:MA0813.1:TFAP2B_var.3	2.97294	0.0142021
ENCL2000:Cluster1227_Caco2_Hepg2_Cd20ro01778_Gm06990_Cd34mobilized	2.97152	0.0142547
GSEA:CYTOPLASM	2.97103	0.0142656
ENCL2000:Cluster723_Mcf7Estctrl0h_Mcf7Est100nm1h_T47d_Mcf7_H7es	-2.96738	0.0144179
ENCL2000:Cluster1078_Be2c_Sknshra_Nhdfneo_Hffmyc_Hff	-2.96715	0.0144179
ENCL2000:Cluster1084_Hac_Hbvsmc_Hasp_Hbvp_Hcpe	-2.96543	0.0144754
ENCL2000:Cluster1143_Lncap_H7es_H7esDiffa5d_H7esDiffa2d_H1hesc	-2.96539	0.0144754
ENCL2000:Cluster1908_Caco2_Hepg2_Sknshra_Cd20ro01778_Th1	2.96405	0.0145253
MOTIF:M00539_ARNT_02	2.96193	0.014611
GSEA:REGULATION_OF_PROTEIN_AMINO_ACID_PHOSPHORYLATION	2.9567	0.0148294
GSEA:PROTEOGLYCAN_METABOLIC_PROCESS	-2.95671	0.0148294
MOTIF:MA0003.3:TFAP2A	2.95613	0.0148444
ENCL2000:Cluster1755_Be2c_Rpmi7951_M059j_Sknshra_Helas3	-2.94891	0.0151718
ENCL2000:Cluster1138_Hvmf_Hae_Hasp_Hcfaa_Wi38	-2.94853	0.0151783
MOTIF:M00481_AR_01	2.94763	0.0152095
MOTIF:M00721_CACCCBINDINGFACTOR_Q6	2.94596	0.0152769
ENCL2000:Cluster86_Lhcnm2Diff4d_Lhcnm2_Hsmm_Hsmmt_Skmc	-2.94517	0.0152911
MOTIF:M00425_E2F_Q3	2.94522	0.0152911
ENCL2000:Cluster746_Hpaf_Hcf_Hcm_Aoaf_Hmvecdblad	-2.94301	0.0153829
GSEA:CHEMOKINE_ACTIVITY	2.94197	0.0154214
MOTIF:M00939_E2F1_Q4_01	2.93756	0.0156227
ENCL2000:Cluster1904_Lncap_Hcpe_Hipe_Mcf7Estctrl0h_Hpf	-2.93492	0.0157394
ENCL2000:Cluster1811_H7es_Nt2d1_Hrpe_H1hesc_H7esDiffa5d	-2.93262	0.0158162
MOTIF:M00510_LHX3_01	2.93265	0.0158162
GSEA:AXON_GUIDANCE	-2.93263	0.0158162
ENCL2000:Cluster936_Hcpe_Skmc_Hcf_Hcm_Hpaf	-2.93174	0.0158479
ENCL2000:Cluster1918_K562Znff41b2_K562Znfb34a8_K562_K562Znf2c10c5_K562Znfe103c6	-2.92949	0.0159466
ENCL2000:Cluster156_Hee_Mcf7Estctrl0h_Mcf7Est100nm1h_Saec_Prec	2.92883	0.0159554
ENCL2000:Cluster298_Hmveclly_Hmvecdlyad_Hmvecdneo_K562Znfp5_Hmvecdblad	-2.92888	0.0159554
MOTIF:MA0657.1:KLF13	2.92389	0.0161896
ENCL2000:Cluster194_Hrpe_Hrce_Rptec_Hre_Hah	-2.92233	0.0162557
ENCL2000:Cluster509_Hae_Hvmf_Hcm_Hcf_Hpaf	-2.92097	0.0163123
ENCL2000:Cluster42_Hcm_Hcf_Hae_H7esDiffa5d_Aoaf	-2.91464	0.0166229
ENCL2000:Cluster1554_Hbvp_Hbvsmc_Hcpe_Skmc_Hasp	-2.91312	0.0166886
ENCL2000:Cluster158_Hpdlf_Hmveclly_Hmvecdlyad_Hcpe_Hmvecdblneo	-2.91279	0.0166931
ENCL2000:Cluster904_H7es_Hrce_Rptec_Nt2d1_H1hesc	-2.91148	0.0167484
ENCL2000:Cluster1820_Hae_H7esDiffa5d_H7esDiffa9d_H7esDiffa14d_K562	-2.91117	0.0167518
MOTIF:MA0154.3:EBF1	2.90653	0.0169807
ENCL2000:Cluster252_H7es_Mcf7Estctrl0h_Cd34mobilized_Mcf7Est100nm1h_Hct116	-2.90602	0.0169818
ENCL2000:Cluster524_Lncap_Hbvsmc_Hbvp_Hcpe_Hasp	-2.90603	0.0169818
ENCL2000:Cluster481_K562Znff41b2_K562_K562Znf2c10c5_K562Znfp5_K562Znfe103c6	-2.90445	0.0170516
ENCL2000:Cluster751_Caco2_Hepg2_H7esDiffa9d_H1hesc_H7es	-2.90389	0.0170684
ENCL2000:Cluster261_Be2c_Cd4naivewb78495824_Cd4naivewb11970640_Th1wb33676984_Th1wb54553204	-2.90283	0.0171112
ENCL2000:Cluster71_Saec_Hee_Wi38Ohtam_Nhek_Prec	2.90096	0.0171973
MOTIF:MA0685.1:SP4	2.89687	0.0174027
ENCL2000:Cluster174_Cd20ro01778_Cd34mobilized_Gm06990_Th1_Th2	2.89565	0.0174553
ENCL2000:Cluster1170_Monocd14_Monocd14ro1746_Gm04503_Gm04504_Hcfaa	2.89538	0.0174566
MOTIF:MA0471.1:E2F6	2.89295	0.0175743
MOTIF:M00279_MIF1_01	2.89153	0.0176384
ENCL2000:Cluster263_Werirb1_H7esDiffa5d_H7esDiffa9d_H7esDiffa14d_H7es	-2.88683	0.0178815
ENCL2000:Cluster794_Lncap_H7es_H7esDiffa5d_Mcf7Estctrl0h_Mcf7Est100nm1h	-2.88519	0.0179583
ENCL2000:Cluster1095_Helas3_H7es_H7esDiffa5d_Mcf7Estctrl0h_H7esDiffa9d	-2.88435	0.0179913
ENCL2000:Cluster466_H7esDiffa5d_H7esDiffa9d_H7esDiffa14d_H7es_Hbvsmc	-2.88104	0.0181481
MOTIF:M00918_E2F_Q3_01	2.88111	0.0181481
MOTIF:M00634_GCM_Q2	2.88079	0.0181484
ENCL2000:Cluster1672_Hrce_Rptec_Hre_H7esDiffa2d_K562Znf4g7d3	-2.8803	0.0181623
ENCL2000:Cluster108_H7esDiffa9d_H7esDiffa5d_H7esDiffa14d_Caco2_Sknshra	-2.87963	0.018186
ENCL2000:Cluster1333_Panc1_Cd34mobilized_Hasp_H7esDiffa2d_Hs5	-2.87863	0.0182283
GENE:ENSG00000162298.12:SYVN1	2.878	0.0182502
GENE:ENSG00000161547.10:SRSF2	2.8772	0.0182814
GSEA:PHOSPHOINOSITIDE_METABOLIC_PROCESS	2.87543	0.0183675
ENCL2000:Cluster1080_Be2c_Mcf7Estctrl0h_Mcf7Est100nm1h_Mcf7_Sknshra	-2.87412	0.0184277
ENCL2000:Cluster290_Lncap_Mcf7Estctrl0h_Mcf7Est100nm1h_Mcf7_T47d	-2.87197	0.0185354
ENCL2000:Cluster1840_Werirb1_Lncap_Mcf7Estctrl0h_T47d_Mcf7Est100nm1h	-2.86948	0.0186636
ENCL2000:Cluster1024_Hepg2_Rptec_Hrce_Caco2_Gm12878	2.86763	0.0187512
MOTIF:M00739_E2F4DP2_01	2.86746	0.0187512
GSEA:DEAMINASE_ACTIVITY	2.86676	0.0187778
MOTIF:M00652_NRF1_Q6	2.86461	0.0188876
ENCL2000:Cluster1732_K562_Gm04504_Gm04503_K562Znf4g7d3_K562Znff41b2	-2.86347	0.0189394
ENCL2000:Cluster61_Hrce_Rptec_Hre_Cd4naivewb78495824_Th1wb33676984	2.85712	0.0192817
ENCL2000:Cluster1053_Werirb1_Mcf7Estctrl0h_Mcf7Est100nm1h_Caco2_Mcf7	-2.85715	0.0192817
MOTIF:M00050_E2F_02	2.85214	0.0195618
ENCL2000:Cluster689_Be2c_Sknshra_Sknmc_Cd4naivewb11970640_Th1wb54553204	-2.84779	0.0198078
MOTIF:M00792_SMAD_Q6	2.84736	0.019819
ENCL2000:Cluster1023_Helas3_Hrce_Rptec_Hrpe_Hre	-2.84669	0.0198413
GSEA:PROTEIN_TYROSINE_KINASE_ACTIVITY	-2.84651	0.0198413
ENCL2000:Cluster1537_Sknmc_Mcf7Estctrl0h_Mcf7Est100nm1h_Mcf7_T47d	-2.84108	0.0201416
MOTIF:M00437_CHX10_01	2.84121	0.0201416
ENCL2000:Cluster15_Hbvp_Hbvsmc_Hasp_Cd4naivewb11970640_Hcpe	-2.83694	0.0203814
ENCL2000:Cluster1510_Lncap_Cd4naivewb78495824_Cd4naivewb11970640_Mcf7Estctrl0h_Mcf7	-2.83415	0.0205398
ENCL2000:Cluster958_Lncap_Hmvecdblad_Hrgec_Hmvecdblneo_Huvec	-2.83208	0.0206536
MOTIF:M00484_NCX_01	2.82921	0.0208185
MOTIF:MA0796.1:TGIF1	2.8276	0.020905
ENCL2000:Cluster176_Be2c_Sknshra_Hmveclly_Hrpe_Hmvecdlyad	-2.82252	0.0212128
ENCL2000:Cluster893_Werirb1_Hee_Saec_Prec_Nhek	-2.82188	0.0212387
ENCL2000:Cluster1925_K562Znf4g7d3_K562Znf4c50c4_K562Znf2c10c5_K562Znfb34a8_K562Znff41b2	-2.82107	0.021275
ENCL2000:Cluster131_Hrpe_Hvmf_Hae_Werirb1_Hipe	-2.82019	0.0213161
ENCL2000:Cluster1386_Helas3_Caco2_Hepg2_A549_H1hesc	-2.81567	0.021593
ENCL2000:Cluster1210_Mcf7Estctrl0h_Mcf7Est100nm1h_T47d_Mcf7_Hct116	-2.81289	0.021759
ENCL2000:Cluster307_Helas3_Bj_Gm04503_Gm04504_Ag09309	-2.812	0.0218015
ENCL2000:Cluster1704_Hpaf_Hcf_Skmc_Hcpe_Hmvecdblad	-2.8099	0.0219237
MOTIF:M00294_HFH8_01	2.80782	0.0220456
MOTIF:M00647_LXR_Q3	2.80577	0.0221655
GSEA:NEGATIVE_REGULATION_OF_MULTICELLULAR_ORGANISMAL_PROCESS	2.80524	0.0221849
GENE:ENSG00000106829.14:TLE4	-2.80474	0.0221938
ENCL2000:Cluster1122_Werirb1_Rptec_Hrce_H7esDiffa2d_Hre	-2.80463	0.0221938
MOTIF:M01100_LRF_Q2	2.80436	0.0221955
GENE:ENSG00000207005.1:RNU1-2	2.80375	0.0222199
MOTIF:M01058_GFI1B_01	2.79928	0.0225039
MOTIF:M00124_PBX1_02	2.79704	0.0226397
GSEA:ENDOTHELIAL_CELL_MIGRATION	-2.79679	0.0226403
ENCL2000:Cluster177_Lncap_Th17_Cd4naivewb78495824_H7esDiffa2d_Cd4naivewb11970640	-2.79631	0.0226411
ENCL2000:Cluster1083_H7esDiffa14d_H7esDiffa9d_Hrce_Rptec_H7esDiffa5d	-2.7963	0.0226411
ENCL2000:Cluster111_Hee_Saec_H7es_Nhek_Prec	-2.79568	0.0226666
GSEA:MEMBRANE	2.79463	0.0227217
ENCL2000:Cluster227_Hasp_Rptec_Huvec_Hrgec_Hbvsmc	-2.79405	0.0227451
MOTIF:M00493_STAT5A_03	2.78994	0.0230036
MOTIF:MA0733.1:EGR4	2.7897	0.0230036
GSEA:IMMUNE_RESPONSE	2.78956	0.0230036
MOTIF:M00716_ZF5_01	2.78916	0.0230144
ENCL2000:Cluster74_Be2c_Sknshra_Lncap_Sknmc_H7esDiffa2d	-2.78758	0.023107
ENCL2000:Cluster1299_Nhlf_Hac_Nha_Hnpce_Hcpe	-2.78626	0.023182
GSEA:REGULATION_OF_APOPTOSIS	2.78556	0.0232138
ENCL2000:Cluster1301_Be2c_K562Znfb34a8_K562Znff41b2_K562Znf4c50c4_K562Znf4g7d3	-2.78491	0.0232427
GENE:ENSG00000184226.10:PCDH9	-2.78172	0.0234483
ENCL2000:Cluster1769_K562Znfp5_K562Znff41b2_K562Znf2c10c5_K562Znfb34a8_K562	-2.78144	0.0234513
MOTIF:MA0753.1:ZNF740	2.78065	0.0234896
ENCL2000:Cluster1939_Cd20ro01778_Cd34mobilized_Gm06990_Th2wb54553204_Caco2	2.77991	0.0235252
ENCL2000:Cluster1706_H7esDiffa5d_H7esDiffa9d_H7esDiffa14d_K562Znfa41c6_K562	-2.77948	0.0235386
ENCL2000:Cluster1579_Sknmc_Hbvsmc_Hcpe_Hbvp_Hasp	-2.77906	0.02355
MOTIF:MA0890.1:GBX2	2.77884	0.02355
MOTIF:M00099_S8_01	2.77788	0.0236009
GENE:ENSG00000239779.2:WBP1	2.77331	0.0238937
MOTIF:MA0524.2:TFAP2C	2.77327	0.0238937
GENE:ENSG00000105393.11:BABAM1	2.7725	0.0239141
GENE:ENSG00000269307.1:CTD-2278I10.6	2.7725	0.0239141
ENCL2000:Cluster464_Mcf7Estctrl0h_Mcf7Est100nm1h_Mcf7_T47d_H7es	-2.76912	0.0240887
ENCL2000:Cluster560_H7es_H7esDiffa5d_H7esDiffa9d_H7esDiffa14d_Nt2d1	-2.7692	0.0240887
ENCL2000:Cluster1760_Hbvsmc_Hcpe_Hbvp_Hasp_Hac	-2.76982	0.0240887
MOTIF:M00235_AHRARNT_01	2.76911	0.0240887
ENCL2000:Cluster1005_Nhdfneo_Hvmf_Bj_Hff_Hffmyc	-2.76748	0.0241888
ENCL2000:Cluster1893_Mcf7Estctrl0h_Mcf7Est100nm1h_H7es_Mcf7_Hee	-2.76675	0.0242245
ENCL2000:Cluster1420_Werirb1_H7es_H7esDiffa5d_H7esDiffa9d_H7esDiffa14d	-2.76563	0.0242884
ENCL2000:Cluster415_Lncap_Mcf7Estctrl0h_Mcf7Est100nm1h_Mcf7_Hrgec	-2.76397	0.0243566
MOTIF:MA0694.1:ZBTB7B	2.76419	0.0243566
MOTIF:MA0898.1:Hmx3	2.76417	0.0243566
ENCL2000:Cluster1793_H7esDiffa2d_H7esDiffa14d_H7esDiffa9d_Th17_Werirb1	-2.7628	0.0244033
GSEA:REGULATION_OF_PROGRAMMED_CELL_DEATH	2.76262	0.0244033
GSEA:PROTEIN_TYROSINE_PHOSPHATASE_ACTIVITY	2.76271	0.0244033
ENCL2000:Cluster1572_Th1wb33676984_Panc1_Th2_Tregwb78495824_Hasp	2.76109	0.0244975
GSEA:N_ACETYLTRANSFERASE_ACTIVITY	2.7605	0.0245231
ENCL2000:Cluster1199_Nb4_Skmc_Be2c_Msc_Hmf	2.76012	0.0245334
MOTIF:M00005_AP4_01	2.75607	0.0248125
ENCL2000:Cluster1635_Nhdfneo_Nhdfad_Gm04503_Ag10803_Bj	-2.75522	0.0248578
ENCL2000:Cluster1543_Hmvecdlyad_Hmveclly_Hmvecdneo_Hmvecdlyneo_Hmvecdad	-2.7547	0.0248789
ENCL2000:Cluster1682_Sknshra_Be2c_Hcf_Hcm_Hpaf	-2.7539	0.0249208
GSEA:CELL_DEVELOPMENT	2.75294	0.024974
ENCL2000:Cluster1960_Hasp_Panc1_Huvec_Hrgec_Hs5	-2.74888	0.0252587
MOTIF:MA0783.1:PKNOX2	2.74802	0.0253049
ENCL2000:Cluster1002_H7es_Nt2d1_Werirb1_H1hesc_H7esDiffa5d	-2.74658	0.0253952
ENCL2000:Cluster729_Sknmc_K562Znf4c50c4_K562Znf4g7d3_K562_K562Znfg54a11	-2.74406	0.0255676
ENCL2000:Cluster1382_K562Znfp5_K562Znff41b2_Caco2_K562Znf2c10c5_K562Znfa41c6	-2.74134	0.0257562
ENCL2000:Cluster63_Helas3_Sknmc_Be2c_Cd4naivewb11970640_Th1wb54553204	-2.73919	0.0258842
ENCL2000:Cluster1786_Be2c_Th17_Cd4naivewb11970640_Sknshra_Th1wb54553204	-2.73925	0.0258842
ENCL2000:Cluster1348_Hvmf_H7esDiffa5d_H7es_H7esDiffa9d_H7esDiffa14d	-2.73686	0.0260447
ENCL2000:Cluster1128_Hrpe_H7esDiffa5d_H7esDiffa14d_H7es_H7esDiffa9d	-2.73601	0.0260919
ENCL2000:Cluster412_Lhcnm2Diff4d_Hsmmt_K562Znff41b2_K562Znfp5_K562Znf2c10c5	-2.73571	0.0260966
MOTIF:M00736_E2F1DP1_01	2.7349	0.0261414
ENCL2000:Cluster421_Helas3_K562Znf2c10c5_K562Znff41b2_Hae_K562	-2.73368	0.0262168
ENCL2000:Cluster1218_K562Znf2c10c5_Nb4_K562Znff41b2_Cd34mobilized_K562	2.73081	0.0264215
GENE:ENSG00000177731.11:FLII	2.73001	0.0264471
GENE:ENSG00000177427.8:MIEF2	2.73001	0.0264471
ENCL2000:Cluster1484_Skmc_Sknmc_Th17_Th1wb54553204_Cd4naivewb11970640	-2.72906	0.0264915
MOTIF:MA0781.1:PAX9	2.72897	0.0264915
MOTIF:MA0804.1:TBX19	2.72774	0.0265695
ENCL2000:Cluster30_Hae_Hrpe_Hcm_Hcf_Hvmf	-2.72435	0.0267806
ENCL2000:Cluster35_Cd34mobilized_H1hesc_Caco2_H7esDiffa9d_H7es	-2.7248	0.0267806
GSEA:OXIDOREDUCTASE_ACTIVITY	2.72444	0.0267806
GSEA:DAMAGED_DNA_BINDING	2.72376	0.0268084
GSEA:POSITIVE_REGULATION_OF_ANGIOGENESIS	-2.72352	0.0268092
ENCL2000:Cluster370_Werirb1_H7esDiffa2d_Cd4naivewb78495824_Th1wb54553204_Th2wb33676984	-2.72214	0.0268993
GSEA:NUCLEUS	2.71957	0.0270844
ENCL2000:Cluster240_Sknmc_H7es_Nt2d1_H7esDiffa5d_H1hesc	-2.71932	0.0270859
ENCL2000:Cluster1705_Hrce_Rptec_Hre_H7esDiffa2d_Cd4naivewb11970640	-2.71866	0.0271198
ENCL2000:Cluster1955_Sknmc_Nhdfneo_Hpdlf_Ag09319_Nhdfad	-2.71528	0.0273713
MOTIF:MA0790.1:POU4F1	2.71358	0.0274894
ENCL2000:Cluster1336_Hcm_Skmc_Hcf_Hcpe_Hpaf	-2.71297	0.0275195
MOTIF:MA0872.1:TFAP2A_var.3	2.71222	0.027561
ENCL2000:Cluster1863_H7esDiffa5d_Hae_H7esDiffa9d_H7esDiffa14d_Hvmf	-2.71148	0.0276021
ENCL2000:Cluster1495_Helas3_Nhdfad_M059j_Rpmi7951_Gm04504	-2.70871	0.0278075
MOTIF:MA0029.1:Mecom	2.70826	0.0278254
GSEA:POSITIVE_REGULATION_OF_PROTEIN_AMINO_ACID_PHOSPHORYLATION	2.70534	0.0280446
ENCL2000:Cluster1750_Lhcnm2_Hpdlf_Hgf_Lhcnm2Diff4d_Hsmm	-2.70295	0.0282222
ENCL2000:Cluster311_T47d_Mcf7_Mcf7Est100nm1h_Mcf7Estctrl0h_Lncap	-2.7002	0.0284301
ENCL2000:Cluster1883_H7es_Nt2d1_H1hesc_H7esDiffa5d_K562	-2.69987	0.0284386
ENCL2000:Cluster37_H7es_Nt2d1_H1hesc_Hah_Hac	-2.69958	0.028443
ENCL2000:Cluster1561_Lhcnm2_Hsmm_Hrpe_Lhcnm2Diff4d_Hsmmt	-2.69856	0.0285083
ENCL2000:Cluster1105_Hee_Saec_Hmec_Prec_Nhek	-2.69401	0.0288696
ENCL2000:Cluster1430_K562Znff41b2_K562Znf2c10c5_K562_K562Znf4g7d3_K562Znfb34a8	2.69229	0.0289753
MOTIF:M00216_TATA_C	2.69245	0.0289753
ENCL2000:Cluster1215_H7es_Nt2d1_H1hesc_Hmvecdblad_Hmvecdblneo	-2.69066	0.029094
ENCL2000:Cluster808_Hct116_Helas3_Mcf7Estctrl0h_Mcf7Est100nm1h_A549	-2.68951	0.0291718
ENCL2000:Cluster1178_Sknshra_Cd34mobilized_Cd20ro01778_Caco2_H1hesc	-2.68902	0.0291932
MOTIF:MA0666.1:MSX1	2.68872	0.0291994
MOTIF:M00738_E2F4DP1_01	2.6854	0.029462
ENCL2000:Cluster364_Rpmi7951_Mcf7Estctrl0h_Mcf7Est100nm1h_Mcf7_M059j	-2.68218	0.029719
ENCL2000:Cluster717_Monocd14_Monocd14ro1746_Cd34mobilized_Nhdfad_Hl60	2.68102	0.0297791
MOTIF:MA0470.1:E2F4	2.68119	0.0297791
ENCL2000:Cluster1054_Hrpe_M059j_Helas3_Hrce_Rpmi7951	-2.68009	0.0298401
ENCL2000:Cluster823_Mcf7Estctrl0h_T47d_Mcf7Est100nm1h_Mcf7_Hee	-2.67946	0.0298739
ENCL2000:Cluster288_K562Znf4g7d3_K562_Huvec_K562Znf4c50c4_Hasp	-2.67896	0.0298975
ENCL2000:Cluster599_Saec_Hee_Nhek_K562Znf2c10c5_K562Znfp5	-2.67734	0.0300184
GENE:ENSG00000168374.6:ARF4	2.67585	0.0301098
GSEA:IMMUNE_SYSTEM_PROCESS	2.67583	0.0301098
MOTIF:MA0506.1:NRF1	2.67489	0.0301718
ENCL2000:Cluster56_Cd4naivewb11970640_Cd4naivewb78495824_Hasp_Th2_Tregwb83319432	-2.67391	0.0302371
ENCL2000:Cluster451_Werirb1_Hrpe_Lhcnm2Diff4d_Hsmmt_Hsmm	-2.67135	0.0304417
GSEA:PROTEASOME_COMPLEX	2.67029	0.0305145
GENE:ENSG00000115317.7:HTRA2	2.66943	0.0305699
MOTIF:M00940_E2F1_Q6_01	2.66869	0.0306155
ENCL2000:Cluster1783_K562Znf2c10c5_K562Znff41b2_K562Znfb34a8_K562_K562Znf4g7d3	-2.66627	0.0308099
ENCL2000:Cluster546_H7esDiffa5d_Caco2_H7es_K562_K562Znff41b2	-2.66487	0.0309138
GSEA:ORGANELLE_PART	2.6646	0.0309173
MOTIF:M00430_E2F1_Q4	2.66245	0.031089
GSEA:PROTEOGLYCAN_BIOSYNTHETIC_PROCESS	-2.6621	0.0311002
GSEA:SIGNAL_TRANSDUCTION	2.65963	0.0313014
ENCL2000:Cluster101_H7esDiffa2d_Sknmc_Hasp_Cd4naivewb11970640_Th1wb54553204	-2.65626	0.0315867
ENCL2000:Cluster1324_Helas3_Nhdfneo_Ag09319_Bj_Nhdfad	-2.65599	0.0315899
ENCL2000:Cluster877_Hasp_Hbvsmc_Hcfaa_Hbvp_Huvec	-2.65565	0.0316001
MOTIF:MA0504.1:NR2C2	2.65304	0.0318171
ENCL2000:Cluster1072_Monocd14_Monocd14ro1746_K562Znf2c10c5_Hl60_Nb4	2.65017	0.0320595
MOTIF:M00242_PPARA_01	2.64976	0.0320763
GENE:ENSG00000131236.12:CAP1	2.64913	0.0321131
ENCL2000:Cluster972_Werirb1_H7esDiffa14d_H7esDiffa9d_H7esDiffa5d_H7esDiffa2d	-2.64825	0.0321736
GSEA:N_ACYLTRANSFERASE_ACTIVITY	2.64693	0.032274
ENCL2000:Cluster1151_A549_Nhbera_Caco2_Panc1_Hepg2	-2.64589	0.0323493
MOTIF:MA0860.1:Rarg_var.2	2.64409	0.032496
MOTIF:M00467_ROAZ_01	2.64112	0.0327521
GSEA:MEMBRANE_PART	2.63741	0.0330811
ENCL2000:Cluster749_H7esDiffa5d_H7es_H7esDiffa9d_H1hesc_Nt2d1	-2.63659	0.0331372
ENCL2000:Cluster545_H7es_Nt2d1_H1hesc_K562_K562Znff41b2	-2.63588	0.0331829
GSEA:ANATOMICAL_STRUCTURE_MORPHOGENESIS	-2.63447	0.0332954
ENCL2000:Cluster626_Helas3_Hipe_Hcfaa_Nhlf_Hnpce	-2.63266	0.0334455
ENCL2000:Cluster544_Nhdfad_Hee_Saec_Lhcnm2Diff4d_Nhek	-2.63172	0.0335135
ENCL2000:Cluster267_Hbvsmc_Hbvp_Hcpe_Hasp_Hac	-2.6302	0.0336382
MOTIF:M00919_E2F_Q4_01	2.62974	0.0336599
ENCL2000:Cluster1573_K562Znff41b2_K562Znf2c10c5_K562Znfb34a8_K562_K562Znf4g7d3	-2.62877	0.0337313
ENCL2000:Cluster1776_H7es_H7esDiffa5d_H7esDiffa9d_H7esDiffa14d_K562Znfa41c6	-2.62845	0.0337398
MOTIF:MA0889.1:GBX1	2.62576	0.0339781
ENCL2000:Cluster435_Ag10803_Nhlf_Gm04503_Hsmm_Bj	-2.62434	0.0340943
MOTIF:MA0834.1:ATF7	2.6201	0.0344865
GENE:ENSG00000054282.11:SDCCAG8	-2.6197	0.0345032
GENE:ENSG00000197136.4:PCNXL3	2.61944	0.0345064
GSEA:BIOPOLYMER_MODIFICATION	2.61916	0.0345113
GSEA:INTRACELLULAR_ORGANELLE_PART	2.61785	0.0346181
GSEA:HISTONE_ACETYLTRANSFERASE_ACTIVITY	2.61665	0.0347137
MOTIF:MA0815.1:TFAP2C_var.3	2.60973	0.0353809
GSEA:POSITIVE_REGULATION_OF_DEVELOPMENTAL_PROCESS	2.60711	0.0356228
ENCL2000:Cluster857_Th2wb54553204_K562Znf2c10c5_K562Znff41b2_K562_K562Znfb34a8	2.60683	0.0356278
MOTIF:MA0155.1:INSM1	2.605	0.0357896
ENCL2000:Cluster447_Helas3_Hmvecdlyad_Hmveclly_Hmvecdneo_Hmvecdlyneo	-2.60404	0.0358647
ENCL2000:Cluster1344_Lncap_Mcf7Estctrl0h_Mcf7Est100nm1h_Mcf7_Hee	-2.60355	0.0358837
ENCL2000:Cluster1349_Th2wb54553204_Tregwb78495824_Cd4naivewb11970640_Th1wb54553204_Th2	2.60339	0.0358837
GSEA:PROTEIN_COMPLEX	2.59812	0.0364007
ENCL2000:Cluster395_Werirb1_Caco2_H1hesc_Sknshra_Hepg2	-2.59693	0.0364998
GSEA:HISTONE_DEACETYLASE_BINDING	-2.59657	0.0365137
GSEA:SULFOTRANSFERASE_ACTIVITY	-2.59331	0.0368285
ENCL2000:Cluster17_Hcpe_Hcf_Hcm_Hbvsmc_Hpaf	-2.59256	0.0368829
ENCL2000:Cluster1067_Hrpe_Mcf7Estctrl0h_Mcf7Est100nm1h_Mcf7_T47d	-2.59162	0.0369462
ENCL2000:Cluster1073_Hmvecdlyad_Hmveclly_Hmvecdneo_Mcf7Estctrl0h_Mcf7Est100nm1h	-2.59149	0.0369462
ENCL2000:Cluster1448_Aoaf_Ag10803_Hcf_Nhdfneo_Hpdlf	-2.59103	0.0369711
ENCL2000:Cluster1611_Cmk_Hl60_Nb4_Cd34mobilized_Monocd14ro1746	2.58945	0.0371115
ENCL2000:Cluster1794_Helas3_Hs5_Hs27a_Hasp_Hbmec	-2.58923	0.0371115
MOTIF:M00333_ZF5_B	2.58826	0.0371896
ENCL2000:Cluster832_Be2c_H7esDiffa14d_H7esDiffa9d_H7esDiffa5d_Sknshra	-2.58398	0.0376174
ENCL2000:Cluster1159_Lncap_Cd4naivewb78495824_Cd4naivewb11970640_Th1wb33676984_Th1wb54553204	-2.58317	0.0376789
ENCL2000:Cluster827_Werirb1_Sknmc_H7es_H7esDiffa5d_H1hesc	-2.58228	0.0377494
MOTIF:MA0131.2:HINFP	2.58163	0.0377945
GSEA:TRANSMEMBRANE_RECEPTOR_PROTEIN_KINASE_ACTIVITY	-2.57961	0.0379852
GSEA:PHOSPHORIC_MONOESTER_HYDROLASE_ACTIVITY	2.57919	0.038006
MOTIF:M00057_COMP1_01	2.57888	0.0380149
GSEA:LIPOPROTEIN_BIOSYNTHETIC_PROCESS	2.57805	0.0380799
MOTIF:M00920_E2F_Q6_01	2.57597	0.0382793
ENCL2000:Cluster998_Sknmc_Sknshra_Be2c_Th1wb54553204_Cd4naivewb11970640	-2.57363	0.038507
GSEA:PROTEIN_MODIFICATION_PROCESS	2.57223	0.0386344
ENCL2000:Cluster1492_Cmk_K562Znfa41c6_K562Znfb34a8_K562Znff41b2_K562Znfe103c6	-2.57199	0.0386358
ENCL2000:Cluster781_Werirb1_Mcf7Estctrl0h_Mcf7Est100nm1h_Mcf7_T47d	-2.57038	0.0387863
MOTIF:M00938_E2F1_Q3_01	2.56864	0.0389511
ENCL2000:Cluster1949_Monocd14_Wi38Ohtam_Monocd14ro1746_Hl60_Nb4	2.56747	0.0390543
GSEA:PEPTIDYL_TYROSINE_PHOSPHORYLATION	2.56604	0.0391863
MOTIF:MA0814.1:TFAP2C_var.2	2.56494	0.0392828
GENE:ENSG00000198909.3:MAP3K3	2.56345	0.0394222
GSEA:REGULATION_OF_ANGIOGENESIS	-2.56151	0.0396123
GSEA:ENDOPLASMIC_RETICULUM_PART	2.5603	0.0397216
ENCL2000:Cluster1167_Helas3_H7es_Nt2d1_H1hesc_H7esDiffa5d	-2.55964	0.0397693
MOTIF:MA0637.1:CENPB	2.55937	0.0397739
ENCL2000:Cluster6_Sknmc_Be2c_Sknshra_Nhdfneo_Hffmyc	-2.55591	0.0401104
MOTIF:M00491_MAZR_01	2.55608	0.0401104
GSEA:ORGANELLE_ORGANIZATION_AND_BIOGENESIS	2.55468	0.0402226
MOTIF:MA0743.1:SCRT1	2.55397	0.0402773
GSEA:RESPONSE_TO_CHEMICAL_STIMULUS	2.5498	0.0407243
ENCL2000:Cluster27_Werirb1_Lncap_Th1wb54553204_Th1wb33676984_T47d	-2.54885	0.0408057
ENCL2000:Cluster473_Werirb1_Be2c_Sknshra_K562_K562Znff41b2	-2.54438	0.041292
GSEA:RNA_POLYMERASE_II_TRANSCRIPTION_MEDIATOR_ACTIVITY	2.54395	0.0413159
ENCL2000:Cluster385_Be2c_Cmk_Sknshra_Cd34mobilized_H7esDiffa9d	-2.54191	0.0414988
ENCL2000:Cluster1560_Hrce_M059j_Rpmi7951_Rptec_Hre	-2.54208	0.0414988
ENCL2000:Cluster829_Lhcnm2Diff4d_Hsmmt_Hsmm_Lhcnm2_Skmc	-2.54137	0.0415352
GENE:ENSG00000198382.4:UVRAG	2.53923	0.0417568
ENCL2000:Cluster1011_Hmf_Nhdfad_Gm04504_Hee_Msc	2.538	0.0418734
GSEA:ADP_BINDING	-2.53737	0.0419207
GENE:ENSG00000143702.11:CEP170	-2.53647	0.0419996
ENCL2000:Cluster1929_Sknshra_Be2c_H7esDiffa9d_Werirb1_H7es	-2.53616	0.0420095
ENCL2000:Cluster1747_Lncap_H1hesc_Th17_Cd4naivewb11970640_T47d	-2.53559	0.0420493
GSEA:CYTOPLASMIC_PART	2.5349	0.0421041
GSEA:MYOSIN_COMPLEX	2.53347	0.0422455
MOTIF:M00380_PAX4_04	2.53299	0.0422751
MOTIF:M00518_PPARA_02	2.52788	0.0428527
MOTIF:M00665_SP3_Q3	2.52704	0.0429253
ENCL2000:Cluster293_H7esDiffa14d_H7esDiffa9d_Hsmmt_H7esDiffa5d_Lhcnm2Diff4d	-2.52521	0.0431169
ENCL2000:Cluster1305_Sknmc_Hvmf_H7esDiffa2d_Nhdfneo_Cd4naivewb11970640	-2.52376	0.0432633
ENCL2000:Cluster1245_Hae_Hcm_Aoaf_Hcf_Hpaf	-2.52348	0.0432694
ENCL2000:Cluster1787_T47d_Hrce_Lncap_Rptec_Mcf7Estctrl0h	-2.52282	0.0432981
GSEA:TRANSPORT	2.52279	0.0432981
ENCL2000:Cluster1314_K562Znf4g7d3_K562_K562Znf4c50c4_K562Znff41b2_K562Znfe103c6	-2.52065	0.0435286
ENCL2000:Cluster919_T47d_Hee_Saec_Prec_Mcf7Estctrl0h	-2.5198	0.0436036
MOTIF:M01105_ZBRK1_01	2.51946	0.0436182
GSEA:ENDOPLASMIC_RETICULUM_MEMBRANE	2.51812	0.0437534
ENCL2000:Cluster1452_Werirb1_Hrpe_Be2c_H7esDiffa2d_Sknshra	-2.51092	0.0446047
ENCL2000:Cluster1408_H7es_Cd34mobilized_H1hesc_H7esDiffa2d_H7esDiffa9d	-2.50894	0.0448205
ENCL2000:Cluster1930_Ag10803_Nhdfad_Hpdlf_Nhdfneo_Gm04503	-2.50628	0.0451229
GSEA:ACTIN_FILAMENT	-2.49999	0.0458834
GSEA:NEGATIVE_REGULATION_OF_IMMUNE_SYSTEM_PROCESS	2.49674	0.0462659
ENCL2000:Cluster1415_M059j_Rpmi7951_Hac_Nhlf_Nha	-2.49561	0.0463818
ENCL2000:Cluster1140_Hee_Saec_Hmec_Prec_Nhek	-2.49506	0.0464226
ENCL2000:Cluster1514_Nhdfad_Gm04503_Nhdfneo_Ag10803_Gm04504	-2.49426	0.0464954
ENCL2000:Cluster542_Werirb1_Th17_Th1wb54553204_Th1wb33676984_H7esDiffa14d	-2.4933	0.0465903
ENCL2000:Cluster190_Nhdfneo_Hbvp_Nhdfad_Hbvsmc_Skmc	-2.4929	0.0466126
ENCL2000:Cluster1671_Lncap_Wi38_Wi38Ohtam_Ag04450_Hpf	-2.49157	0.0467534
GSEA:POSITIVE_REGULATION_OF_PHOSPHATE_METABOLIC_PROCESS	2.49119	0.0467729
MOTIF:M00127_GATA1_03	2.48916	0.0470057
ENCL2000:Cluster104_Werirb1_Hbvp_Hbvsmc_Hasp_Hcpe	-2.48759	0.0471401
ENCL2000:Cluster1392_Werirb1_K562Znfp5_Caco2_H1hesc_H7esDiffa9d	-2.48767	0.0471401
MOTIF:M00143_PAX5_01	2.48744	0.0471401
GSEA:PEPTIDYL_TYROSINE_MODIFICATION	2.48497	0.0474076
GSEA:GTPASE_ACTIVATOR_ACTIVITY	-2.48493	0.0474076
GENE:ENSG00000079432.3:CIC	2.48272	0.0476654
GENE:ENSG00000224043.3:AC016725.4	2.48245	0.0476716
MOTIF:M00496_STAT1_03	2.48107	0.0478219
GENE:ENSG00000138107.7:ACTR1A	2.47524	0.0485378
ENCL2000:Cluster452_Cd34mobilized_Cd20ro01778_Sknshra_Th2wb54553204_Th1	2.47519	0.0485378
ENCL2000:Cluster367_Gm04504_Hmf_Bj_Nhlf_Gm04503	2.4746	0.0485865
GSEA:PROTEOLYSIS	2.47163	0.0489519
ENCL2000:Cluster1012_Hrce_Rptec_Hre_Saec_Hee	-2.47023	0.0491083
