# Supplementary material for: Single-cell regulome data analysis by SCRAT
Source: Bioinformatics. 2017 May 12;33(18):2930–2. doi: 10.1093/bioinformatics/btx315 (PMC5870556; doi:10.1093/bioinformatics/btx315)
Supplement: Supplementary Table 4 [file btx315_supplementary_table_4.xlsx]

## Sheet: README
Supplementary Table 4. F-statistic and FDR from the differential feature analysis of the human embryonic stem cells. Cell cluster 1, 2 and 3 were compared. The features are ranked by increasing order of the FDR (differential features with FDR < 0.05 are retained).

## Sheet: Result
Feature	Fstatistics	FDR
ENCL2000:Cluster1474_H7es_M059j_Nt2d1_Rpmi7951_H7esDiffa5d	104.704	5.41436e-20
MOTIF:MA0698.1:ZBTB18	91.2963	1.90583e-18
ENCL2000:Cluster241_H7es_Hbvsmc_Hcpe_Hbvp_H7esDiffa5d	88.2157	3.00087e-18
MOTIF:M00699_ICSBP_Q6	86.26	3.00087e-18
MOTIF:M00772_IRF_Q6	86.9008	3.00087e-18
MOTIF:MA0800.1:EOMES	86.6423	3.00087e-18
MOTIF:MA0802.1:TBR1	87.3391	3.00087e-18
ENCL2000:Cluster287_Hrpe_H7es_Nt2d1_H1hesc_H7esDiffa5d	82.5047	9.78652e-18
ENCL2000:Cluster1308_H7es_Hrce_H7esDiffa5d_Rptec_H1hesc	77.7945	4.78989e-17
ENCL2000:Cluster525_Mcf7Estctrl0h_T47d_Lncap_Mcf7Est100nm1h_Be2c	77.1529	5.4659e-17
MOTIF:MA0688.1:TBX2	76.8651	5.52946e-17
ENCL2000:Cluster1701_Werirb1_H7es_H7esDiffa5d_K562_K562Znff41b2	76.5603	5.67784e-17
MOTIF:M00272_P53_02	76.2902	5.797e-17
MOTIF:M00086_IK1_01	75.7702	6.53985e-17
MOTIF:M00411_HNF4_01_B	73.4521	1.46888e-16
MOTIF:M01066_BLIMP1_Q6	73.2786	1.4716e-16
MOTIF:MA0690.1:TBX21	73.0918	1.48787e-16
MOTIF:M00960_PR_Q2	72.1097	1.87101e-16
MOTIF:MA0494.1:Nr1h3::Rxra	72.0754	1.87101e-16
MOTIF:MA0805.1:TBX1	72.0807	1.87101e-16
MOTIF:M00302_NFAT_Q6	70.5092	3.27997e-16
MOTIF:MA0689.1:TBX20	69.9553	3.89273e-16
MOTIF:M01111_RBPJK_Q4	69.3544	4.69596e-16
MOTIF:MA0160.1:NR4A2	69.1576	4.69596e-16
MOTIF:MA0806.1:TBX4	69.206	4.69596e-16
MOTIF:M01131_SOX10_Q6	68.8787	5.04464e-16
MOTIF:M00972_IRF_Q6_01	68.5476	5.5426e-16
GSEA:MITOTIC_CELL_CYCLE_CHECKPOINT	68.1641	6.22981e-16
MOTIF:MA0891.1:GSC2	67.1902	8.8978e-16
MOTIF:M00517_AP1_01	66.9296	9.55662e-16
MOTIF:M00964_PXR_Q2	66.6109	1.05234e-15
MOTIF:M01020_TBX5_02	66.3537	1.13178e-15
MOTIF:MA0807.1:TBX5	65.6271	1.47634e-15
MOTIF:MA0107.1:RELA	65.4127	1.56447e-15
MOTIF:MA0017.2:NR2F1	65.2214	1.64399e-15
MOTIF:M01017_PBX1_03	64.9358	1.70304e-15
MOTIF:MA0031.1:FOXD1	65.0482	1.70304e-15
MOTIF:MA0691.1:TFAP4	64.9616	1.70304e-15
MOTIF:M01082_BRCA_01	64.6544	1.77272e-15
MOTIF:MA0099.2:FOS::JUN	64.7755	1.77272e-15
MOTIF:MA0820.1:FIGLA	64.6626	1.77272e-15
MOTIF:M00271_AML1_01	64.4275	1.90067e-15
MOTIF:M01043_NKX25_Q5	64.0694	2.14155e-15
MOTIF:MA0164.1:Nr2e3	64.0276	2.14155e-15
MOTIF:MA0801.1:MGA	63.854	2.2507e-15
ENCL2000:Cluster1473_H7es_Skmc_Nt2d1_H1hesc_H7esDiffa5d	63.7355	2.31304e-15
ENCL2000:Cluster840_Hct116_Hrce_Helas3_M059j_K562Znf2c10c5	63.5609	2.33415e-15
MOTIF:M00983_MAF_Q6_01	63.6029	2.33415e-15
MOTIF:M01034_EBOX_Q6_01	63.6565	2.33415e-15
MOTIF:MA0484.1:HNF4G	63.5138	2.33415e-15
MOTIF:MA0596.1:SREBF2	63.2973	2.505e-15
MOTIF:MA0515.1:Sox6	63.1422	2.62161e-15
MOTIF:M00042_SOX5_01	62.9277	2.81418e-15
MOTIF:MA0002.2:RUNX1	62.8624	2.83876e-15
ENCL2000:Cluster481_K562Znff41b2_K562_K562Znf2c10c5_K562Znfp5_K562Znfe103c6	62.6257	3.00327e-15
MOTIF:M00126_GATA1_02	62.5681	3.00327e-15
MOTIF:MA0090.2:TEAD1	62.5585	3.00327e-15
MOTIF:MA0729.1:RARA	62.5686	3.00327e-15
MOTIF:M00188_AP1_Q4	62.4563	3.08226e-15
MOTIF:M00052_NFKAPPAB65_01	62.3419	3.18072e-15
MOTIF:M00704_TEF1_Q6	62.2394	3.21413e-15
MOTIF:MA0140.2:GATA1::TAL1	62.2635	3.21413e-15
MOTIF:M00511_ERR1_Q2	62.0176	3.47408e-15
MOTIF:MA0119.1:NFIC::TLX1	61.9269	3.49904e-15
GSEA:REGULATION_OF_CELLULAR_COMPONENT_SIZE	61.9385	3.49904e-15
MOTIF:M00712_MYOGENIN_Q6	61.7023	3.79022e-15
MOTIF:M00998_PBX_Q3	61.2689	4.4894e-15
MOTIF:M00658_PU1_Q6	61.2199	4.51673e-15
MOTIF:MA0138.2:REST	61.1404	4.60475e-15
MOTIF:M00174_AP1_Q6	61.0218	4.7747e-15
MOTIF:M00963_T3R_Q6	60.9465	4.86152e-15
ENCL2000:Cluster270_H7es_Nt2d1_Sknmc_H1hesc_H7esDiffa5d	60.8227	5.05469e-15
MOTIF:MA0130.1:ZNF354C	60.7543	5.13343e-15
MOTIF:M01022_LEF1_Q2_01	60.6737	5.24212e-15
MOTIF:M00141_LYF1_01	60.2582	5.79592e-15
MOTIF:M00498_STAT4_01	60.2794	5.79592e-15
MOTIF:M00761_P53_DECAMER_Q2	60.2739	5.79592e-15
MOTIF:MA0093.2:USF1	60.3828	5.79592e-15
MOTIF:MA0643.1:Esrrg	60.3647	5.79592e-15
MOTIF:MA0883.1:Dmbx1	60.2785	5.79592e-15
MOTIF:MA0611.1:Dux	60.1499	5.92435e-15
MOTIF:MA0687.1:SPIC	60.1702	5.92435e-15
MOTIF:M01019_TBX5_01	60.0188	6.07239e-15
MOTIF:M01123_NANOG_01	60.0093	6.07239e-15
MOTIF:MA0081.1:SPIB	60.0448	6.07239e-15
MOTIF:M00053_CREL_01	59.8751	6.31873e-15
MOTIF:M00701_SMAD3_Q6	59.8632	6.31873e-15
MOTIF:M01029_TFE_Q6	59.8032	6.41111e-15
MOTIF:M00973_E2A_Q6	59.7606	6.45682e-15
MOTIF:MA0595.1:SREBF1	59.6671	6.6484e-15
MOTIF:M00037_NFE2_01	59.5868	6.8081e-15
MOTIF:M00974_SMAD_Q6_01	59.529	6.90464e-15
MOTIF:MA0766.1:GATA5	59.3914	7.25043e-15
MOTIF:M00971_ETS_Q6	59.2959	7.47654e-15
MOTIF:M00927_AP4_Q6_01	59.2225	7.56751e-15
MOTIF:MA0803.1:TBX15	59.2196	7.56751e-15
MOTIF:M00993_TAL1_Q6	59.124	7.78977e-15
MOTIF:MA0065.2:Pparg::Rxra	59.1056	7.78977e-15
MOTIF:MA0101.1:REL	59.0492	7.90266e-15
MOTIF:MA0668.1:NEUROD2	58.8558	8.51121e-15
MOTIF:MA0057.1:MZF1_var.2	58.6925	8.96059e-15
MOTIF:MA0670.1:NFIA	58.7094	8.96059e-15
MOTIF:MA0499.1:Myod1	58.457	9.83588e-15
MOTIF:M00456_FAC1_01	58.3484	1.01411e-14
GSEA:CALCIUM_ION_TRANSMEMBRANE_TRANSPORTER_ACTIVITY	58.3433	1.01411e-14
MOTIF:M01011_HNF1_Q6_01	58.2855	1.03034e-14
MOTIF:M00632_GATA4_Q3	58.2251	1.04811e-14
MOTIF:M00956_AR_03	58.137	1.07933e-14
MOTIF:M00646_LFA1_Q6	58.0527	1.10977e-14
GSEA:CARBOHYDRATE_BINDING	57.8633	1.19521e-14
MOTIF:MA0056.1:MZF1	57.7488	1.24569e-14
MOTIF:M00975_RFX_Q6	57.697	1.25944e-14
MOTIF:MA0071.1:RORA	57.6834	1.25944e-14
MOTIF:M00278_LMO2COM_02	57.5979	1.27633e-14
MOTIF:M00290_FREAC2_01	57.611	1.27633e-14
MOTIF:M01119_KAISO_01	57.5938	1.27633e-14
MOTIF:M00077_GATA3_01	57.4806	1.31899e-14
MOTIF:M00222_HAND1E47_01	57.4916	1.31899e-14
MOTIF:M00449_ZIC2_01	57.3928	1.35969e-14
MOTIF:MA0483.1:Gfi1b	57.3573	1.36966e-14
MOTIF:M00924_AP1_Q2_01	57.3318	1.37376e-14
MOTIF:M00342_OCT1_B	57.2977	1.38325e-14
MOTIF:M00727_SF1_Q6	57.2121	1.394e-14
MOTIF:M00751_AML1_Q6	57.2136	1.394e-14
MOTIF:M01014_SOX_Q6	57.1962	1.394e-14
MOTIF:MA0521.1:Tcf12	57.2302	1.394e-14
MOTIF:MA0719.1:RHOXF1	57.1718	1.394e-14
MOTIF:MA0738.1:HIC2	57.1771	1.394e-14
GSEA:REGULATION_OF_ACTIN_FILAMENT_LENGTH	57.0601	1.4534e-14
MOTIF:M00774_NFKB_Q6_01	57.0127	1.47293e-14
MOTIF:MA0091.1:TAL1::TCF3	56.7626	1.63349e-14
MOTIF:MA0077.1:SOX9	56.6833	1.66814e-14
MOTIF:MA0111.1:Spz1	56.6814	1.66814e-14
MOTIF:M00137_OCT1_03	56.6533	1.67284e-14
MOTIF:M00731_OSF2_Q6	56.6416	1.67284e-14
ENCL2000:Cluster111_Hee_Saec_H7es_Nhek_Prec	56.5162	1.75597e-14
MOTIF:M00419_MEIS1_01	56.4694	1.77993e-14
MOTIF:M00482_PITX2_Q2	56.4243	1.78996e-14
MOTIF:MA0514.1:Sox3	56.437	1.78996e-14
MOTIF:MA0522.2:TCF3	56.3305	1.85324e-14
MOTIF:M01023_HSF1_Q6	56.1747	1.97285e-14
MOTIF:M00083_MZF1_01	56.1396	1.99002e-14
MOTIF:MA0500.1:Myog	56.0646	2.02941e-14
MOTIF:MA0526.1:USF2	56.0684	2.02941e-14
GSEA:STRIATED_MUSCLE_DEVELOPMENT	56.049	2.02949e-14
MOTIF:M00490_BACH2_01	55.994	2.06593e-14
MOTIF:M00746_ELF1_Q6	55.9408	2.10142e-14
MOTIF:M00172_AP1FJ_Q2	55.9095	2.11671e-14
MOTIF:M00084_MZF1_02	55.7983	2.21009e-14
MOTIF:M00087_IK2_01	55.7769	2.2166e-14
MOTIF:M00626_EFC_Q6	55.7335	2.2453e-14
MOTIF:M00808_PAX_Q6	55.6582	2.28994e-14
MOTIF:MA0466.2:CEBPB	55.6555	2.28994e-14
MOTIF:MA0672.1:NKX2-3	55.646	2.28994e-14
MOTIF:M00657_PTF1BETA_Q6	55.5329	2.39392e-14
ENCL2000:Cluster78_Hasp_Hpdlf_Tregwb78495824_Cd4naivewb11970640_Cd34mobilized	55.4982	2.41607e-14
MOTIF:M00106_CDPCR3HD_01	55.4827	2.41753e-14
MOTIF:M00063_IRF2_01	55.4011	2.46998e-14
MOTIF:M00925_AP1_Q6_01	55.3931	2.46998e-14
MOTIF:MA0092.1:Hand1::Tcf3	55.4104	2.46998e-14
MOTIF:M00175_AP4_Q5	55.3777	2.47167e-14
MOTIF:M00793_YY1_Q6	55.3518	2.48528e-14
MOTIF:MA0842.1:NRL	55.3312	2.49311e-14
MOTIF:M00528_PPARG_03	55.3149	2.49618e-14
MOTIF:M00497_STAT3_02	55.2185	2.57924e-14
MOTIF:M00706_TFIII_Q6	55.2156	2.57924e-14
MOTIF:M00008_SP1_01	55.1469	2.58558e-14
MOTIF:M00444_VDR_Q3	55.1771	2.58558e-14
MOTIF:M00468_AP2REP_01	55.1527	2.58558e-14
MOTIF:M01112_RBPJK_01	55.1445	2.58558e-14
MOTIF:MA0809.1:TEAD4	55.1926	2.58558e-14
MOTIF:M00071_E47_02	55.1195	2.59979e-14
GSEA:MEMBRANE_FUSION	55.1052	2.60156e-14
MOTIF:M00707_TFIIA_Q6	54.9499	2.75903e-14
MOTIF:MA0714.1:PITX3	54.9597	2.75903e-14
MOTIF:MA0463.1:Bcl6	54.9093	2.77857e-14
MOTIF:MA0849.1:FOXO6	54.9093	2.77857e-14
MOTIF:M00412_AREB6_01	54.8623	2.80659e-14
MOTIF:M00978_LEF1TCF1_Q4	54.8678	2.80659e-14
MOTIF:M00195_OCT1_Q6	54.7984	2.82595e-14
MOTIF:M00448_ZIC1_01	54.8182	2.82595e-14
MOTIF:MA0139.1:CTCF	54.8231	2.82595e-14
MOTIF:MA0711.1:OTX1	54.7986	2.82595e-14
MOTIF:M00655_PEA3_Q6	54.6755	2.97189e-14
MOTIF:M01031_HNF4_Q6_01	54.604	3.0534e-14
GSEA:G1_PHASE	54.5752	3.077e-14
MOTIF:M00926_AP1_Q4_01	54.5207	3.13738e-14
MOTIF:MA0042.2:FOXI1	54.5069	3.14031e-14
MOTIF:M00277_LMO2COM_01	54.4745	3.17004e-14
MOTIF:MA0745.1:SNAI2	54.463	3.17004e-14
MOTIF:MA0036.2:GATA2	54.4499	3.17231e-14
MOTIF:M01037_GLI_Q2	54.3691	3.27404e-14
MOTIF:M00764_HNF4_DR1_Q3	54.2927	3.37246e-14
MOTIF:MA0631.1:Six3	54.1663	3.5543e-14
MOTIF:M01104_MOVOB_01	54.1376	3.56802e-14
MOTIF:MA0606.1:NFAT5	54.1354	3.56802e-14
MOTIF:M00147_HSF2_01	54.0988	3.59877e-14
MOTIF:MA0513.1:SMAD2::SMAD3::SMAD4	54.0944	3.59877e-14
MOTIF:MA0739.1:Hic1	54.0485	3.65648e-14
MOTIF:M00454_MRF2_01	53.9548	3.74617e-14
MOTIF:MA0258.2:ESR2	53.9645	3.74617e-14
MOTIF:MA0467.1:Crx	53.9472	3.74617e-14
MOTIF:MA0528.1:ZNF263	53.9413	3.74617e-14
MOTIF:MA0673.1:NKX2-8	53.9539	3.74617e-14
MOTIF:M00122_USF_02	53.8952	3.80422e-14
MOTIF:M00930_OCT1_Q5_01	53.8758	3.80422e-14
MOTIF:MA0442.1:SOX10	53.8794	3.80422e-14
MOTIF:M00051_NFKAPPAB50_01	53.7787	3.95807e-14
MOTIF:M00771_ETS_Q4	53.7462	3.97133e-14
MOTIF:MA0019.1:Ddit3::Cebpa	53.7402	3.97133e-14
MOTIF:MA0816.1:Ascl2	53.7511	3.97133e-14
MOTIF:M00500_STAT6_02	53.6606	4.09961e-14
MOTIF:M00250_GFI1_01	53.6348	4.12898e-14
MOTIF:M00492_STAT1_02	53.6163	4.14461e-14
MOTIF:M00649_MAZ_Q6	53.6057	4.14549e-14
MOTIF:M01118_WT1_Q6	53.5758	4.18325e-14
MOTIF:M00249_CHOP_01	53.5184	4.27529e-14
MOTIF:M00776_SREBP_Q3	53.5082	4.27571e-14
MOTIF:MA0710.1:NOTO	53.4754	4.32073e-14
MOTIF:MA0836.1:CEBPD	53.4395	4.37271e-14
MOTIF:MA0775.1:MEIS3	53.3934	4.43137e-14
MOTIF:MA0830.1:TCF4	53.3909	4.43137e-14
MOTIF:M00258_ISRE_01	53.3449	4.50589e-14
MOTIF:M00285_TCF11_01	53.2566	4.67192e-14
MOTIF:MA0848.1:FOXO4	53.127	4.93751e-14
MOTIF:M00794_TTF1_Q6	53.0303	5.1401e-14
MOTIF:M00192_GR_Q6	53.0192	5.14374e-14
MOTIF:M00134_HNF4_01	52.9996	5.1676e-14
GSEA:SYNAPSE	52.9841	5.18213e-14
MOTIF:M00644_LBP1_Q6	52.9586	5.22074e-14
MOTIF:M00494_STAT6_01	52.9133	5.28774e-14
MOTIF:MA0482.1:Gata4	52.9123	5.28774e-14
MOTIF:M00720_CACBINDINGPROTEIN_Q6	52.7904	5.57044e-14
MOTIF:M00280_RFX1_01	52.6618	5.88715e-14
MOTIF:M01125_OCT4_01	52.6343	5.93713e-14
MOTIF:M00795_OCT_Q6	52.6088	5.98229e-14
MOTIF:M00687_ALPHACP1_01	52.5732	6.03171e-14
MOTIF:MA0837.1:CEBPE	52.5639	6.03171e-14
GSEA:SKELETAL_MUSCLE_DEVELOPMENT	52.5673	6.03171e-14
ENCL2000:Cluster1081_H7es_H1hesc_Mcf7Estctrl0h_Mcf7Est100nm1h_Hct116	52.5124	6.07578e-14
MOTIF:M00733_SMAD4_Q6	52.5391	6.07578e-14
MOTIF:M00792_SMAD_Q6	52.513	6.07578e-14
MOTIF:MA0035.3:Gata1	52.5216	6.07578e-14
MOTIF:MA0838.1:CEBPG	52.4688	6.17484e-14
MOTIF:M00184_MYOD_Q6	52.3927	6.37089e-14
MOTIF:M00532_RP58_01	52.3703	6.41141e-14
GSEA:REGULATION_OF_TRANSFORMING_GROWTH_FACTOR_BETA_RECEPTOR_SIGNALING_PATHWAY	52.3142	6.55406e-14
MOTIF:M00072_CP2_01	52.285	6.60733e-14
MOTIF:M00804_E2A_Q2	52.2795	6.60733e-14
MOTIF:MA0625.1:NFATC3	52.2372	6.71179e-14
MOTIF:MA0684.1:RUNX3	52.2181	6.74486e-14
MOTIF:MA0508.1:PRDM1	52.1897	6.80732e-14
MOTIF:M00220_SREBP1_01	52.181	6.80817e-14
MOTIF:MA0671.1:NFIX	52.1441	6.8988e-14
MOTIF:M01108_HOXA7_01	52.1282	6.92291e-14
MOTIF:M00947_CP2_02	52.1109	6.95166e-14
MOTIF:M01100_LRF_Q2	52.0945	6.97784e-14
MOTIF:M00339_ETS1_B	52.0657	7.04467e-14
MOTIF:M00054_NFKAPPAB_01	51.9537	7.36559e-14
MOTIF:M00378_PAX4_03	51.9554	7.36559e-14
MOTIF:M00117_CEBPB_02	51.9126	7.45108e-14
MOTIF:M00623_CRX_Q4	51.9188	7.45108e-14
MOTIF:M00176_AP4_Q6	51.9039	7.4529e-14
MOTIF:M00256_NRSF_01	51.893	7.46267e-14
MOTIF:M00790_HNF1_Q6	51.8605	7.54828e-14
MOTIF:M01081_ZEC_01	51.8079	7.70711e-14
MOTIF:M00984_PEBP_Q6	51.7832	7.76725e-14
MOTIF:M00210_OCT_C	51.7594	7.82062e-14
MOTIF:M00413_AREB6_02	51.7447	7.82062e-14
MOTIF:MA0753.1:ZNF740	51.746	7.82062e-14
MOTIF:M00185_NFY_Q6	51.6913	7.95957e-14
MOTIF:M00698_HEB_Q6	51.6922	7.95957e-14
ENCL2000:Cluster1677_H7esDiffa9d_T47d_H7esDiffa2d_H7es_H7esDiffa14d	51.6674	8.01951e-14
MOTIF:M00005_AP4_01	51.6578	8.02641e-14
MOTIF:M00193_NF1_Q6	51.6074	8.13163e-14
MOTIF:M00693_E12_Q6	51.6067	8.13163e-14
MOTIF:M00913_MYB_Q5_01	51.6177	8.13163e-14
ENCL2000:Cluster463_Cd20ro01778_Cd34mobilized_Gm06990_Sknshra_Caco2	51.5924	8.15688e-14
MOTIF:M01003_HELIOSA_01	51.5831	8.16311e-14
MOTIF:M00767_FXR_IR1_Q6	51.5605	8.22058e-14
MOTIF:M00410_SOX9_B1	51.49	8.46668e-14
MOTIF:M00257_RREB1_01	51.4415	8.58995e-14
MOTIF:M00634_GCM_Q2	51.4157	8.58995e-14
MOTIF:M00749_SREBP1_Q6	51.4392	8.58995e-14
MOTIF:M00997_DEC_Q1	51.4078	8.58995e-14
MOTIF:MA0161.1:NFIC	51.4116	8.58995e-14
MOTIF:MA0676.1:Nr2e1	51.426	8.58995e-14
MOTIF:MA0900.1:HOXA2	51.4068	8.58995e-14
MOTIF:MA0048.2:NHLH1	51.3912	8.61878e-14
GSEA:VESICLE_MEMBRANE	51.3849	8.61878e-14
MOTIF:M00002_E47_01	51.3704	8.64817e-14
MOTIF:M00799_MYC_Q2	51.2899	8.95041e-14
MOTIF:M00075_GATA1_01	51.2775	8.97221e-14
MOTIF:MA0018.2:CREB1	51.2586	9.02163e-14
MOTIF:M00806_NF1_Q6_01	51.2256	9.09888e-14
MOTIF:M00967_HNF4_Q6	51.2189	9.09888e-14
MOTIF:MA0642.1:EN2	51.2299	9.09888e-14
MOTIF:M00821_NRF2_Q4	51.1495	9.3195e-14
MOTIF:MA0648.1:GSC	51.1567	9.3195e-14
MOTIF:MA0887.1:EVX1	51.1466	9.3195e-14
MOTIF:M00025_ELK1_02	51.1149	9.42808e-14
ENCL2000:Cluster906_Mcf7Estctrl0h_Mcf7Est100nm1h_T47d_Mcf7_Caco2	51.0116	9.86466e-14
MOTIF:M00678_TEL2_Q6	51.0048	9.86466e-14
MOTIF:M00066_TAL1ALPHAE47_01	50.9838	9.92997e-14
MOTIF:MA0505.1:Nr5a2	50.9242	1.01798e-13
MOTIF:M00446_SPZ1_01	50.9171	1.01808e-13
ENCL2000:Cluster1883_H7es_Nt2d1_H1hesc_H7esDiffa5d_K562	50.8896	1.02467e-13
MOTIF:MA0624.1:NFATC1	50.8913	1.02467e-13
ENCL2000:Cluster1210_Mcf7Estctrl0h_Mcf7Est100nm1h_T47d_Mcf7_Hct116	50.8111	1.05991e-13
MOTIF:M00127_GATA1_03	50.7943	1.06492e-13
MOTIF:MA0597.1:THAP1	50.762	1.07782e-13
MOTIF:M00209_NFY_C	50.7294	1.09103e-13
MOTIF:MA0030.1:FOXF2	50.6919	1.107e-13
MOTIF:M00001_MYOD_01	50.6811	1.10772e-13
MOTIF:MA0667.1:MYF6	50.6771	1.10772e-13
GSEA:INTEGRATOR_COMPLEX	50.6294	1.12942e-13
MOTIF:M01067_GFI1_Q6	50.5825	1.15115e-13
MOTIF:M00965_DR4_Q2	50.5442	1.16851e-13
MOTIF:MA0143.3:Sox2	50.4945	1.19261e-13
MOTIF:MA0084.1:SRY	50.4865	1.19343e-13
MOTIF:MA0152.1:NFATC2	50.4685	1.19988e-13
MOTIF:M00076_GATA2_01	50.4101	1.22094e-13
MOTIF:M00415_AREB6_04	50.3962	1.22094e-13
MOTIF:M00453_IRF7_01	50.3928	1.22094e-13
MOTIF:M00805_LEF1_Q2	50.4005	1.22094e-13
MOTIF:MA0498.2:MEIS1	50.4054	1.22094e-13
MOTIF:MA0895.1:HMBOX1	50.4179	1.22094e-13
MOTIF:M00933_SP1_Q2_01	50.3372	1.24976e-13
MOTIF:M00450_ZIC3_01	50.3002	1.26804e-13
GSEA:REGULATION_OF_ACTIN_POLYMERIZATION_AND_OR_DEPOLYMERIZATION	50.2903	1.27016e-13
MOTIF:M00340_ETS2_B	50.2419	1.29581e-13
MOTIF:M00773_MYB_Q3	50.2086	1.3102e-13
MOTIF:M00921_GR_Q6_01	50.2059	1.3102e-13
MOTIF:MA0480.1:Foxo1	50.172	1.3275e-13
MOTIF:M00935_NFAT_Q4_01	50.1379	1.34279e-13
MOTIF:MA0518.1:Stat4	50.1354	1.34279e-13
MOTIF:MA0519.1:Stat5a::Stat5b	50.087	1.36999e-13
MOTIF:M01109_SZF11_01	50.0653	1.38017e-13
MOTIF:M00496_STAT1_03	50.0248	1.39877e-13
MOTIF:MA0033.2:FOXL1	50.0252	1.39877e-13
MOTIF:MA0145.3:TFCP2	49.8617	1.50742e-13
MOTIF:M00068_HEN1_01	49.8398	1.51877e-13
MOTIF:MA0712.1:OTX2	49.8308	1.52087e-13
MOTIF:MA0100.2:Myb	49.8174	1.52619e-13
MOTIF:MA0136.2:ELF5	49.8101	1.52706e-13
MOTIF:MA0629.1:Rhox11	49.7972	1.53204e-13
ENCL2000:Cluster190_Nhdfneo_Hbvp_Nhdfad_Hbvsmc_Skmc	49.7645	1.55172e-13
MOTIF:M00999_AIRE_01	49.7244	1.57715e-13
MOTIF:MA0511.2:RUNX2	49.6554	1.62535e-13
ENCL2000:Cluster788_Mcf7Estctrl0h_Mcf7Est100nm1h_Mcf7_H7es_Nt2d1	49.5589	1.68325e-13
MOTIF:M00128_GATA1_04	49.5655	1.68325e-13
MOTIF:MA0665.1:MSC	49.5621	1.68325e-13
MOTIF:MA0884.1:DUXA	49.5585	1.68325e-13
MOTIF:M00380_PAX4_04	49.5415	1.69218e-13
MOTIF:MA0089.1:MAFG::NFE2L1	49.4808	1.73233e-13
MOTIF:MA0695.1:ZBTB7C	49.4841	1.73233e-13
MOTIF:MA0489.1:JUN_var.2	49.4398	1.76172e-13
MOTIF:M00961_VDR_Q6	49.4127	1.7798e-13
MOTIF:M01007_SRF_Q5_02	49.4009	1.78488e-13
MOTIF:MA0142.1:Pou5f1::Sox2	49.3859	1.79275e-13
MOTIF:MA0038.1:Gfi1	49.3741	1.79791e-13
MOTIF:MA0623.1:Neurog1	49.3512	1.81277e-13
MOTIF:MA0647.1:GRHL1	49.2623	1.88656e-13
MOTIF:MA0155.1:INSM1	49.1593	1.97683e-13
MOTIF:M00736_E2F1DP1_01	49.1417	1.98816e-13
MOTIF:M00912_CEBP_Q2_01	49.1323	1.99175e-13
MOTIF:MA0103.2:ZEB1	49.0834	2.03354e-13
MOTIF:M00775_NFY_Q6_01	49.0738	2.03738e-13
MOTIF:MA0764.1:ETV4	49.065	2.04055e-13
MOTIF:M00203_GATA_C	49.0283	2.06912e-13
MOTIF:MA0117.2:Mafb	49.0248	2.06912e-13
MOTIF:M00769_AML_Q6	48.9988	2.08959e-13
MOTIF:M00777_STAT_Q6	48.961	2.12233e-13
MOTIF:M00470_AP2GAMMA_01	48.9024	2.17003e-13
MOTIF:MA0746.1:SP3	48.9088	2.17003e-13
MOTIF:MA0888.1:EVX2	48.8982	2.17003e-13
MOTIF:M00977_EBF_Q6	48.8357	2.23052e-13
MOTIF:MA0073.1:RREB1	48.7787	2.28662e-13
MOTIF:M00929_MYOD_Q6_01	48.759	2.30236e-13
MOTIF:M00191_ER_Q6	48.7199	2.34009e-13
MOTIF:M00665_SP3_Q3	48.6675	2.39379e-13
MOTIF:M00763_PPAR_DR1_Q2	48.6382	2.42154e-13
MOTIF:M00173_AP1_Q2	48.5566	2.50588e-13
MOTIF:M00770_CEBP_Q3	48.5595	2.50588e-13
MOTIF:MA0808.1:TEAD3	48.4796	2.59431e-13
MOTIF:M00194_NFKB_Q6	48.4493	2.62576e-13
MOTIF:M00097_PAX6_01	48.4415	2.62793e-13
MOTIF:M00931_SP1_Q6_01	48.4369	2.62793e-13
MOTIF:M00057_COMP1_01	48.4239	2.63775e-13
MOTIF:M00469_AP2ALPHA_01	48.3839	2.65525e-13
MOTIF:M01113_CACD_01	48.396	2.65525e-13
MOTIF:MA0144.2:STAT3	48.3929	2.65525e-13
MOTIF:MA0747.1:SP8	48.3891	2.65525e-13
MOTIF:MA0767.1:GCM2	48.3853	2.65525e-13
MOTIF:M00432_TITF1_Q3	48.377	2.65745e-13
MOTIF:M00146_HSF1_01	48.3579	2.67533e-13
MOTIF:M00624_DBP_Q6	48.3343	2.69253e-13
MOTIF:MA0474.2:ERG	48.3348	2.69253e-13
MOTIF:MA0067.1:Pax2	48.2893	2.74508e-13
MOTIF:MA0471.1:E2F6	48.2718	2.76156e-13
MOTIF:M01036_COUPTF_Q6	48.2648	2.76406e-13
MOTIF:MA0765.1:ETV5	48.2499	2.77717e-13
MOTIF:MA0774.1:MEIS2	48.1896	2.85264e-13
MOTIF:MA0591.1:Bach1::Mafk	48.1628	2.88279e-13
GSEA:GLYCEROPHOSPHOLIPID_METABOLIC_PROCESS	48.1537	2.88849e-13
MOTIF:M00261_OLF1_01	48.1036	2.95235e-13
MOTIF:M00217_USF_C	48.0439	3.02441e-13
MOTIF:M01035_YY1_Q6_02	48.0485	3.02441e-13
MOTIF:M00932_SP1_Q4_01	48.0359	3.02874e-13
MOTIF:MA0824.1:ID4	47.8914	3.24158e-13
ENCL2000:Cluster1749_Lhcnm2Diff4d_Lhcnm2_Hsmm_Hsmmt_H7es	47.8846	3.24436e-13
MOTIF:M00671_TCF4_Q5	47.8751	3.2461e-13
MOTIF:M00796_USF_Q6_01	47.8736	3.2461e-13
MOTIF:M00116_CEBPA_01	47.8629	3.25509e-13
MOTIF:M00281_RFX1_02	47.8511	3.26608e-13
MOTIF:M00284_TCF11MAFG_01	47.7841	3.36638e-13
MOTIF:MA0751.1:ZIC4	47.7086	3.48436e-13
ENCL2000:Cluster443_Rpmi7951_Be2c_M059j_Hee_Gm04504	47.6967	3.49617e-13
MOTIF:M00033_P300_01	47.6905	3.49852e-13
MOTIF:MA0524.2:TFAP2C	47.6652	3.5336e-13
MOTIF:MA0736.1:GLIS2	47.656	3.54104e-13
MOTIF:M00641_HSF_Q6	47.6475	3.54738e-13
ENCL2000:Cluster1704_Hpaf_Hcf_Skmc_Hcpe_Hmvecdblad	47.6029	3.61466e-13
MOTIF:MA0610.1:DMRT3	47.5993	3.61466e-13
MOTIF:MA0814.1:TFAP2C_var.2	47.5677	3.6624e-13
MOTIF:M00427_E2F_Q6	47.5618	3.66436e-13
MOTIF:M00396_EN1_01	47.5518	3.67368e-13
MOTIF:M00486_PAX2_02	47.5319	3.70082e-13
MOTIF:M00160_SRY_02	47.4677	3.79832e-13
MOTIF:M00460_STAT5A_02	47.4692	3.79832e-13
MOTIF:MA0831.1:TFE3	47.4645	3.79832e-13
MOTIF:MA0078.1:Sox17	47.4494	3.81768e-13
MOTIF:MA0501.1:MAF::NFE2	47.4311	3.84307e-13
MOTIF:M00133_TST1_01	47.2903	4.10811e-13
MOTIF:MA0612.1:EMX1	47.248	4.18456e-13
MOTIF:M00183_MYB_Q6	47.2356	4.2004e-13
MOTIF:M00959_ER_Q6_02	47.1945	4.27633e-13
MOTIF:M00104_CDPCR1_01	47.1889	4.27827e-13
MOTIF:M00962_AR_Q6	47.1635	4.32207e-13
MOTIF:M01105_ZBRK1_01	47.11	4.42711e-13
MOTIF:MA0607.1:Bhlha15	47.0932	4.45363e-13
MOTIF:M00414_AREB6_03	47.0604	4.51571e-13
GSEA:PML_BODY	47.0421	4.54632e-13
MOTIF:M00007_ELK1_01	46.9939	4.64492e-13
MOTIF:M00538_HTF_01	46.9017	4.84964e-13
MOTIF:MA0759.1:ELK3	46.897	4.84982e-13
MOTIF:MA0871.1:TFEC	46.8577	4.93376e-13
MOTIF:MA0158.1:HOXA5	46.8212	5.01196e-13
MOTIF:M00187_USF_Q6	46.816	5.0136e-13
MOTIF:MA0694.1:ZBTB7B	46.7829	5.0848e-13
MOTIF:M00499_STAT5A_04	46.7518	5.15191e-13
MOTIF:M00032_CETS1P54_01	46.7346	5.17944e-13
GSEA:EXOCYTOSIS	46.732	5.17944e-13
MOTIF:M00208_NFKB_C	46.6987	5.25369e-13
MOTIF:MA0504.1:NR2C2	46.668	5.32213e-13
MOTIF:M00159_CEBP_01	46.6586	5.33518e-13
MOTIF:M00513_ATF3_Q6	46.6047	5.46715e-13
MOTIF:M00377_PAX4_02	46.5529	5.59669e-13
MOTIF:MA0645.1:ETV6	46.5005	5.71853e-13
MOTIF:MA0829.1:Srebf1_var.2	46.5028	5.71853e-13
MOTIF:M00058_HEN1_02	46.4953	5.72102e-13
MOTIF:MA0792.1:POU5F1B	46.4675	5.78766e-13
MOTIF:M00651_NFMUE1_Q6	46.3708	6.05825e-13
MOTIF:MA0104.3:Mycn	46.335	6.15323e-13
MOTIF:MA0503.1:Nkx2-5_var.2	46.308	6.22279e-13
MOTIF:M00287_NFY_01	46.2863	6.27651e-13
MOTIF:MA0748.1:YY2	46.2774	6.2908e-13
MOTIF:M00722_COREBINDINGFACTOR_Q6	46.2521	6.35652e-13
MOTIF:MA0507.1:POU2F2	46.2227	6.43622e-13
MOTIF:M00695_ETF_Q6	46.2013	6.48353e-13
MOTIF:MA0070.1:PBX1	46.1994	6.48353e-13
MOTIF:MA0475.2:FLI1	46.1837	6.52018e-13
MOTIF:MA0692.1:TFEB	46.1726	6.54261e-13
MOTIF:M00491_MAZR_01	46.1614	6.56519e-13
MOTIF:MA0154.3:EBF1	46.0468	6.93501e-13
MOTIF:M00418_TGIF_01	45.967	7.20036e-13
MOTIF:M00428_E2F1_Q3	45.892	7.44585e-13
MOTIF:MA0810.1:TFAP2A_var.2	45.8912	7.44585e-13
MOTIF:M00991_CDX_Q5	45.8768	7.46846e-13
MOTIF:MA0811.1:TFAP2B	45.8782	7.46846e-13
GSEA:TUBULIN_BINDING	45.8592	7.51835e-13
MOTIF:MA0614.1:Foxj2	45.8494	7.53972e-13
MOTIF:MA0618.1:LBX1	45.8384	7.55424e-13
MOTIF:MA0755.1:CUX2	45.8372	7.55424e-13
MOTIF:M00004_CMYB_01	45.7807	7.75382e-13
ENCL2000:Cluster97_H7es_Nt2d1_Wi38Ohtam_H1hesc_Wi38	45.7468	7.86668e-13
MOTIF:M00631_FXR_Q3	45.7435	7.86668e-13
MOTIF:MA0875.1:BARX1	45.7024	8.01303e-13
MOTIF:MA0156.2:FEV	45.6799	8.087e-13
MOTIF:M00493_STAT5A_03	45.6084	8.36369e-13
MOTIF:M01072_HIC1_02	45.5974	8.39245e-13
MOTIF:M00431_E2F1_Q6	45.516	8.72094e-13
MOTIF:M00726_USF2_Q6	45.5125	8.72094e-13
ENCL2000:Cluster1933_Hae_Hpaf_K562Znf2c10c5_Hmvecdblad_Hipe	45.4655	8.91005e-13
MOTIF:MA0851.1:Foxj3	45.4614	8.91018e-13
MOTIF:M00062_IRF1_01	45.3904	9.19876e-13
MOTIF:M00762_DR1_Q3	45.3856	9.19876e-13
MOTIF:MA0050.2:IRF1	45.3873	9.19876e-13
MOTIF:MA0523.1:TCF7L2	45.3817	9.19876e-13
MOTIF:MA0682.1:Pitx1	45.3116	9.50847e-13
GSEA:TRANSCRIPTION_COREPRESSOR_ACTIVITY	45.2947	9.57007e-13
MOTIF:M01012_HNF3_Q6_01	45.2885	9.5808e-13
MOTIF:M01032_HNF4_Q6_02	45.2545	9.72573e-13
MOTIF:MA0003.3:TFAP2A	45.213	9.89535e-13
MOTIF:MA0079.3:SP1	45.2122	9.89535e-13
MOTIF:MA0741.1:KLF16	45.1913	9.97977e-13
MOTIF:MA0516.1:SP2	45.1769	1.00322e-12
MOTIF:M00196_SP1_Q6	45.1545	1.01256e-12
MOTIF:MA0761.1:ETV1	45.1166	1.02997e-12
MOTIF:M00430_E2F1_Q4	45.0497	1.06308e-12
MOTIF:M00279_MIF1_01	45.0433	1.06442e-12
MOTIF:MA0616.1:Hes2	44.995	1.08846e-12
MOTIF:MA0903.1:HOXB3	44.9408	1.11348e-12
GSEA:CYTOPLASMIC_VESICLE_MEMBRANE	44.9382	1.11348e-12
GSEA:CYTOPLASMIC_VESICLE_PART	44.9382	1.11348e-12
GSEA:SPHINGOLIPID_METABOLIC_PROCESS	44.914	1.12495e-12
MOTIF:MA0163.1:PLAG1	44.909	1.12559e-12
MOTIF:M00765_COUP_DR1_Q6	44.8933	1.13014e-12
MOTIF:MA0039.2:Klf4	44.8968	1.13014e-12
MOTIF:M00807_EGR_Q6	44.8859	1.13219e-12
MOTIF:MA0734.1:GLI2	44.8755	1.13596e-12
MOTIF:M00088_IK3_01	44.8264	1.15993e-12
MOTIF:MA0520.1:Stat6	44.8285	1.15993e-12
MOTIF:M00982_KROX_Q6	44.8212	1.16073e-12
MOTIF:M00638_HNF4ALPHA_Q6	44.8079	1.1641e-12
MOTIF:MA0763.1:ETV3	44.8096	1.1641e-12
GSEA:ACTIN_CYTOSKELETON	44.7957	1.16908e-12
MOTIF:MA0051.1:IRF2	44.739	1.20071e-12
MOTIF:M00462_GATA6_01	44.7166	1.21204e-12
MOTIF:M00223_STAT_01	44.6689	1.2392e-12
MOTIF:MA0098.3:ETS1	44.657	1.24431e-12
MOTIF:M00039_CREB_01	44.6462	1.24641e-12
MOTIF:M00621_CEBPDELTA_Q6	44.6469	1.24641e-12
MOTIF:M01028_NRSF_Q4	44.6186	1.25965e-12
MOTIF:MA0598.2:EHF	44.6179	1.25965e-12
GSEA:CELL_JUNCTION	44.5848	1.27846e-12
MOTIF:MA0620.1:Mitf	44.5195	1.31892e-12
MOTIF:M00136_OCT1_02	44.4776	1.34465e-12
MOTIF:MA0677.1:Nr2f6	44.4656	1.35029e-12
MOTIF:M00514_ATF4_Q2	44.4497	1.35866e-12
MOTIF:M00437_CHX10_01	44.3642	1.41617e-12
MOTIF:M00716_ZF5_01	44.3468	1.42606e-12
ENCL2000:Cluster844_K562Znfp5_K562Znff41b2_K562Znf2c10c5_K562Znfb34a8_K562Znfe103c6	44.3399	1.42837e-12
GSEA:GLYCOSAMINOGLYCAN_BINDING	44.2955	1.45819e-12
MOTIF:M00260_HLF_01	44.276	1.47003e-12
MOTIF:M00395_HOXA3_01	44.2523	1.48501e-12
MOTIF:MA0819.1:CLOCK	44.2047	1.51853e-12
MOTIF:M00734_CIZ_01	44.1733	1.54008e-12
MOTIF:M01013_IPF1_Q4_01	44.1481	1.55708e-12
MOTIF:M00189_AP2_Q6	44.1373	1.56281e-12
MOTIF:MA0259.1:ARNT::HIF1A	44.0917	1.59648e-12
MOTIF:M00240_NKX25_01	44.0127	1.65589e-12
MOTIF:M00801_CREB_Q3	44.0137	1.65589e-12
MOTIF:MA0664.1:MLXIPL	44.0037	1.658e-12
MOTIF:MA0793.1:POU6F2	44.0031	1.658e-12
MOTIF:M00803_E2F_Q2	43.9946	1.66217e-12
MOTIF:M00917_CREB_Q4_01	43.9815	1.67022e-12
MOTIF:M00457_STAT5A_01	43.9732	1.6743e-12
MOTIF:MA0509.1:Rfx1	43.9651	1.67818e-12
MOTIF:M00484_NCX_01	43.9496	1.68851e-12
MOTIF:M00721_CACCCBINDINGFACTOR_Q6	43.9229	1.70852e-12
MOTIF:MA0517.1:STAT1::STAT2	43.899	1.72604e-12
MOTIF:MA0914.1:ISL2	43.8959	1.72604e-12
MOTIF:MA0638.1:CREB3	43.8715	1.74448e-12
MOTIF:M00328_PAX8_B	43.8496	1.76089e-12
GSEA:POLYSACCHARIDE_BINDING	43.8409	1.76559e-12
MOTIF:M00085_ZID_01	43.8365	1.7665e-12
MOTIF:M00327_PAX3_B	43.8326	1.76689e-12
MOTIF:M00800_AP2_Q3	43.8287	1.76728e-12
MOTIF:MA0014.2:PAX5	43.7845	1.80432e-12
GSEA:MEMBRANE_LIPID_BIOSYNTHETIC_PROCESS	43.762	1.82197e-12
MOTIF:MA0760.1:ERF	43.7551	1.82515e-12
MOTIF:M01045_AP2ALPHA_02	43.7282	1.84388e-12
MOTIF:MA0904.1:Hoxb5	43.7315	1.84388e-12
MOTIF:MA0495.1:MAFF	43.6561	1.90964e-12
MOTIF:M00739_E2F4DP2_01	43.636	1.92599e-12
MOTIF:M00789_GATA_Q6	43.6317	1.92692e-12
MOTIF:MA0828.1:SREBF2_var.2	43.6036	1.95139e-12
MOTIF:M00976_AHRHIF_Q6	43.5801	1.9715e-12
ENCL2000:Cluster1735_Hepg2_Mcf7Estctrl0h_Mcf7Est100nm1h_T47d_Hrce	43.551	1.99765e-12
GSEA:3_5_EXONUCLEASE_ACTIVITY	43.5229	2.02299e-12
MOTIF:M00481_AR_01	43.4922	2.04796e-12
MOTIF:MA0812.1:TFAP2B_var.2	43.4949	2.04796e-12
MOTIF:MA0892.1:GSX1	43.4817	2.05544e-12
GSEA:REGULATION_OF_CYTOSKELETON_ORGANIZATION_AND_BIOGENESIS	43.4459	2.08989e-12
MOTIF:M00109_CEBPB_01	43.4193	2.11487e-12
MOTIF:M00426_E2F_Q4	43.4061	2.12553e-12
MOTIF:MA0159.1:RARA::RXRA	43.3993	2.12938e-12
MOTIF:MA0109.1:HLTF	43.3877	2.13841e-12
MOTIF:M00201_CEBP_C	43.3581	2.16056e-12
MOTIF:M00717_PAX8_01	43.3637	2.16056e-12
MOTIF:MA0872.1:TFAP2A_var.3	43.3577	2.16056e-12
MOTIF:MA0157.2:FOXO3	43.2942	2.22821e-12
ENCL2000:Cluster491_Cd4naivewb78495824_Cd4naivewb11970640_Cd20ro01778_Tregwb83319432_K562Znf4g7d3	43.2902	2.22895e-12
MOTIF:MA0750.1:ZBTB7A	43.2674	2.25144e-12
MOTIF:MA0740.1:KLF14	43.2547	2.25847e-12
MOTIF:MA0762.1:ETV2	43.2565	2.25847e-12
MOTIF:M00098_PAX2_01	43.2065	2.31117e-12
MOTIF:MA0146.2:Zfx	43.1899	2.32701e-12
MOTIF:M00473_FOXO1_01	43.1844	2.32968e-12
MOTIF:M00190_CEBP_Q2	43.169	2.33696e-12
MOTIF:M00737_E2F1DP2_01	43.1699	2.33696e-12
MOTIF:MA0604.1:Atf1	43.1686	2.33696e-12
MOTIF:M00186_SRF_Q6	43.1318	2.37763e-12
MOTIF:M00115_TAXCREB_02	43.1074	2.40355e-12
MOTIF:M00518_PPARA_02	43.0853	2.42707e-12
MOTIF:M01044_TBX5_Q5	43.001	2.53023e-12
MOTIF:MA0697.1:ZIC3	42.9978	2.53026e-12
MOTIF:M01122_ZNF219_01	42.9721	2.55975e-12
MOTIF:M00333_ZF5_B	42.9264	2.60975e-12
MOTIF:MA0095.2:YY1	42.9252	2.60975e-12
MOTIF:MA0705.1:Lhx8	42.9249	2.60975e-12
MOTIF:MA0137.3:STAT1	42.9058	2.63132e-12
MOTIF:M00199_AP1_C	42.8817	2.65981e-12
MOTIF:M00332_WHN_B	42.874	2.666e-12
MOTIF:MA0462.1:BATF::JUN	42.832	2.71991e-12
MOTIF:MA0599.1:KLF5	42.8179	2.73523e-12
MOTIF:MA0661.1:MEOX1	42.785	2.77755e-12
MOTIF:MA0047.2:Foxa2	42.7665	2.79965e-12
MOTIF:MA0784.1:POU1F1	42.706	2.88362e-12
ENCL2000:Cluster1961_Hrce_Mcf7Estctrl0h_Mcf7Est100nm1h_Rptec_Mcf7	42.6566	2.95339e-12
MOTIF:M00791_HNF3_Q6	42.636	2.97532e-12
MOTIF:MA0476.1:FOS	42.6376	2.97532e-12
MOTIF:M00531_NERF_Q2	42.6239	2.98926e-12
MOTIF:MA0696.1:ZIC1	42.603	3.01673e-12
MOTIF:M01124_OCT4_02	42.596	3.02281e-12
ENCL2000:Cluster1888_H7es_Gm04503_Ag10803_Nt2d1_Nhdfad	42.578	3.04632e-12
MOTIF:M00108_NRF2_01	42.5626	3.06569e-12
MOTIF:MA0825.1:MNT	42.5471	3.08543e-12
MOTIF:M00472_FOXO4_01	42.5335	3.10232e-12
MOTIF:MA0787.1:POU3F2	42.5245	3.11178e-12
MOTIF:MA0148.3:FOXA1	42.511	3.12855e-12
MOTIF:M00179_CREBP1_Q2	42.427	3.26195e-12
MOTIF:MA0785.1:POU2F1	42.4242	3.26195e-12
MOTIF:M00341_GABP_B	42.418	3.26736e-12
MOTIF:M01073_HIC1_03	42.4054	3.28356e-12
ENCL2000:Cluster1314_K562Znf4g7d3_K562_K562Znf4c50c4_K562Znff41b2_K562Znfe103c6	42.366	3.34589e-12
MOTIF:M00915_AP2_Q6_01	42.3184	3.42406e-12
MOTIF:M00069_YY1_02	42.3035	3.44526e-12
MOTIF:MA0087.1:Sox5	42.2985	3.44876e-12
MOTIF:MA0844.1:XBP1	42.2602	3.51241e-12
MOTIF:M01009_HES1_Q2	42.215	3.58444e-12
GSEA:PHOSPHOLIPID_BIOSYNTHETIC_PROCESS	42.2156	3.58444e-12
MOTIF:M00966_DR3_Q4	42.196	3.61442e-12
MOTIF:M00124_PBX1_02	42.059	3.87481e-12
MOTIF:M00360_PAX3_01	42.0298	3.92808e-12
ENCL2000:Cluster1288_H1hesc_H7es_Nt2d1_H7esDiffa9d_H7esDiffa5d	42.0229	3.93601e-12
ENCL2000:Cluster1683_K562Znff41b2_K562_K562Znf2c10c5_K562Znf4g7d3_K562Znfb34a8	41.9898	3.99812e-12
MOTIF:M00394_MSX1_01	41.9192	4.14135e-12
MOTIF:MA0162.2:EGR1	41.9109	4.1529e-12
MOTIF:M00123_MYCMAX_02	41.8465	4.28791e-12
MOTIF:MA0786.1:POU3F1	41.826	4.3274e-12
MOTIF:MA0772.1:IRF7	41.7226	4.56002e-12
ENCL2000:Cluster1627_Hmvecdlyad_Hmveclly_Hmvecdneo_Hmvecdad_Hmvecdlyneo	41.7064	4.59164e-12
MOTIF:MA0069.1:Pax6	41.6445	4.73522e-12
MOTIF:M00177_CREB_Q2	41.6294	4.76545e-12
MOTIF:M00017_ATF_01	41.5621	4.92102e-12
MOTIF:M00251_XBP1_01	41.5627	4.92102e-12
MOTIF:M00922_SRF_Q5_01	41.554	4.93443e-12
ENCL2000:Cluster1672_Hrce_Rptec_Hre_H7esDiffa2d_K562Znf4g7d3	41.5445	4.95149e-12
MOTIF:M01058_GFI1B_01	41.539	4.95807e-12
MOTIF:M00041_CREBP1CJUN_01	41.5209	4.99775e-12
MOTIF:M00647_LXR_Q3	41.4897	5.07234e-12
MOTIF:M00178_CREB_Q4	41.4813	5.08682e-12
MOTIF:MA0902.1:HOXB2	41.4616	5.13195e-12
ENCL2000:Cluster672_Hs27a_Hsmmt_Hsmm_Nt2d1_H7esDiffa5d	41.4471	5.16324e-12
MOTIF:MA0839.1:CREB3L1	41.3914	5.30797e-12
MOTIF:MA0713.1:PHOX2A	41.3737	5.34942e-12
MOTIF:MA0742.1:Klf12	41.37	5.35173e-12
GSEA:REGULATION_OF_PROTEIN_POLYMERIZATION	41.3573	5.37952e-12
MOTIF:M00992_FOXP3_Q4	41.3507	5.39014e-12
MOTIF:M00940_E2F1_Q6_01	41.3373	5.41983e-12
MOTIF:M00205_GRE_C	41.3321	5.42245e-12
MOTIF:M01004_HELIOSA_02	41.3307	5.42245e-12
MOTIF:MA0076.2:ELK4	41.3235	5.43502e-12
MOTIF:M00916_CREB_Q2_01	41.2173	5.73772e-12
MOTIF:MA0813.1:TFAP2B_var.3	41.2003	5.78067e-12
MOTIF:M00121_USF_01	41.1892	5.80578e-12
MOTIF:MA0877.1:Barhl1	41.1776	5.8327e-12
MOTIF:MA0478.1:FOSL2	41.1208	5.99162e-12
MOTIF:MA0815.1:TFAP2C_var.3	41.1233	5.99162e-12
MOTIF:MA0147.2:Myc	41.0908	6.07787e-12
GSEA:PROTEIN_COMPLEX_BINDING	41.0807	6.10125e-12
ENCL2000:Cluster1447_Hrce_Rptec_Hre_H7es_Nt2d1	40.9938	6.37713e-12
MOTIF:M01068_UF1H3BETA_Q6	40.989	6.38406e-12
MOTIF:MA0779.1:PAX1	40.9136	6.63283e-12
MOTIF:M00143_PAX5_01	40.9049	6.64983e-12
MOTIF:MA0004.1:Arnt	40.9032	6.64983e-12
MOTIF:MA0493.1:Klf1	40.8464	6.84178e-12
MOTIF:M00474_FOXO1_02	40.7475	7.19766e-12
MOTIF:M00156_RORA1_01	40.7393	7.21847e-12
MOTIF:M00235_AHRARNT_01	40.6792	7.44038e-12
MOTIF:MA0473.2:ELF1	40.5743	7.85299e-12
MOTIF:M00139_AHR_01	40.5673	7.87069e-12
MOTIF:M00373_PAX4_01	40.561	7.88441e-12
MOTIF:MA0615.1:Gmeb1	40.5585	7.88441e-12
ENCL2000:Cluster296_Saec_Hee_Mcf7Estctrl0h_Mcf7Est100nm1h_M059j	40.4503	8.33684e-12
GSEA:REGULATION_OF_TRANSLATIONAL_INITIATION	40.4038	8.53275e-12
GSEA:REGULATION_OF_ORGANELLE_ORGANIZATION_AND_BIOGENESIS	40.3481	8.77576e-12
MOTIF:MA0150.2:Nfe2l2	40.342	8.79169e-12
MOTIF:MA1099.1:Hes1	40.3207	8.87879e-12
MOTIF:M00981_CREBATF_Q6	40.3047	8.94144e-12
MOTIF:MA0646.1:GCM1	40.2675	9.10661e-12
GSEA:NUCLEAR_IMPORT	40.2628	9.11658e-12
GSEA:DI__TRI_VALENT_INORGANIC_CATION_TRANSMEMBRANE_TRANSPORTER_ACTIVITY	40.2188	9.31862e-12
GSEA:ATPASE_ACTIVITY_COUPLED	40.2043	9.37729e-12
ENCL2000:Cluster1444_Lncap_Mcf7Estctrl0h_Mcf7Est100nm1h_T47d_Mcf7	40.1915	9.4209e-12
MOTIF:MA0876.1:BSX	40.1902	9.4209e-12
ENCL2000:Cluster553_Th2wb54553204_Hpdlf_Ag10803_Msc_Gm04503	40.1685	9.51669e-12
MOTIF:MA0776.1:MYBL1	40.1473	9.61092e-12
MOTIF:M00957_PR_02	40.1334	9.65733e-12
MOTIF:M01010_HMGIY_Q3	40.133	9.65733e-12
MOTIF:M00243_EGR1_01	40.1179	9.72111e-12
MOTIF:M00747_IRF1_Q6	40.0668	9.97502e-12
MOTIF:M00059_YY1_01	40.0234	1.01934e-11
MOTIF:MA0799.1:RFX4	40.016	1.02196e-11
GSEA:TRANSCRIPTION_REPRESSOR_ACTIVITY	40.0077	1.02505e-11
MOTIF:MA0059.1:MAX::MYC	39.9525	1.05414e-11
MOTIF:MA0603.1:Arntl	39.886	1.09066e-11
MOTIF:M00483_ATF6_01	39.8636	1.10217e-11
MOTIF:MA0122.2:NKX3-2	39.8374	1.11618e-11
MOTIF:MA0649.1:HEY2	39.7672	1.15553e-11
GSEA:MYOBLAST_DIFFERENTIATION	39.769	1.15553e-11
MOTIF:MA0062.2:Gabpa	39.7528	1.16286e-11
MOTIF:M00113_CREB_02	39.7431	1.16725e-11
MOTIF:M00539_ARNT_02	39.7397	1.16775e-11
MOTIF:MA0605.1:Atf3	39.6988	1.19191e-11
GSEA:DYSTROPHIN_ASSOCIATED_GLYCOPROTEIN_COMPLEX	39.6694	1.20913e-11
MOTIF:M00236_ARNT_01	39.6459	1.22217e-11
MOTIF:MA0846.1:FOXC2	39.6442	1.22217e-11
ENCL2000:Cluster349_H7es_Nt2d1_H1hesc_H7esDiffa5d_K562Znf4c50c4	39.6378	1.22465e-11
MOTIF:M00155_ARP1_01	39.5944	1.25169e-11
GSEA:MITOCHONDRIAL_MATRIX	39.5792	1.2585e-11
GSEA:MITOCHONDRIAL_LUMEN	39.5792	1.2585e-11
MOTIF:M00478_CDC5_01	39.5711	1.26223e-11
MOTIF:MA0626.1:Npas2	39.5487	1.27567e-11
GSEA:RUFFLE	39.546	1.27583e-11
MOTIF:MA0758.1:E2F7	39.5187	1.29279e-11
ENCL2000:Cluster1616_H7es_H1hesc_Nt2d1_H7esDiffa5d_Cd4naivewb11970640	39.4707	1.32467e-11
MOTIF:MA0789.1:POU3F4	39.4316	1.34945e-11
GSEA:ACTIN_FILAMENT_BINDING	39.4311	1.34945e-11
MOTIF:MA0058.3:MAX	39.4077	1.36461e-11
MOTIF:MA0007.3:Ar	39.3914	1.37475e-11
MOTIF:MA0771.1:HSF4	39.3236	1.42369e-11
MOTIF:M00778_AHR_Q5	39.3156	1.42789e-11
MOTIF:MA0024.3:E2F1	39.2713	1.46033e-11
ENCL2000:Cluster1413_Hmvecdblad_Hmf_Hmvecdlyneo_Skmc_M059j	39.211	1.50636e-11
MOTIF:M00938_E2F1_Q3_01	39.208	1.50671e-11
MOTIF:MA0027.2:EN1	39.1833	1.52481e-11
GSEA:CONTRACTILE_FIBER	39.1736	1.53076e-11
MOTIF:M00920_E2F_Q6_01	39.1551	1.5433e-11
MOTIF:MA0132.2:PDX1	39.1535	1.5433e-11
MOTIF:M00056_MYOGNF1_01	39.1435	1.54877e-11
MOTIF:MA0754.1:CUX1	39.1419	1.54877e-11
GSEA:MICROTUBULE_POLYMERIZATION_OR_DEPOLYMERIZATION	39.1203	1.56479e-11
MOTIF:MA0481.1:FOXP1	39.0919	1.58684e-11
GSEA:ACTIN_BINDING	39.0891	1.58705e-11
MOTIF:M00065_TAL1BETAE47_01	39.0831	1.58802e-11
MOTIF:MA0733.1:EGR4	39.0853	1.58802e-11
MOTIF:M00691_ATF1_Q6	39.0531	1.61172e-11
ENCL2000:Cluster503_Werirb1_Be2c_H7esDiffa9d_H7esDiffa5d_Sknshra	39.0482	1.61383e-11
MOTIF:MA0663.1:MLX	38.9961	1.65761e-11
MOTIF:MA0862.1:GMEB2	38.9884	1.66233e-11
GSEA:MYOSIN_COMPLEX	38.9771	1.67023e-11
MOTIF:MA0491.1:JUND	38.9693	1.67513e-11
MOTIF:MA0699.1:LBX2	38.9514	1.68908e-11
MOTIF:M00694_E4F1_Q6	38.9314	1.70518e-11
MOTIF:MA0635.1:BARHL2	38.8365	1.79242e-11
MOTIF:MA0898.1:Hmx3	38.8167	1.80931e-11
MOTIF:M00724_HNF3ALPHA_Q6	38.81	1.81344e-11
ENCL2000:Cluster1222_Cd4naivewb78495824_Cd20ro01778_Tregwb83319432_Panc1_Th2	38.7848	1.83594e-11
MOTIF:MA0911.1:Hoxa11	38.766	1.85224e-11
MOTIF:M00979_PAX6_Q2	38.7599	1.85596e-11
MOTIF:MA0640.1:ELF3	38.7256	1.88823e-11
ENCL2000:Cluster1886_Cd20ro01778_Th2wb54553204_Cd34mobilized_Tregwb78495824_Th1	38.695	1.91726e-11
GSEA:MEMBRANE_BOUND_VESICLE	38.6886	1.92136e-11
ENCL2000:Cluster1802_Hpdlf_Ag10803_Bj_Nhdfad_Gm04503	38.6794	1.9269e-11
MOTIF:MA0470.1:E2F4	38.6785	1.9269e-11
MOTIF:MA0700.1:LHX2	38.6524	1.95176e-11
GSEA:CHROMATIN_MODIFICATION	38.6204	1.98332e-11
MOTIF:MA0886.1:EMX2	38.6022	2.0004e-11
MOTIF:MA0068.2:PAX4	38.5627	2.04105e-11
MOTIF:MA0724.1:VENTX	38.5058	2.10215e-11
MOTIF:M00050_E2F_02	38.4992	2.10706e-11
MOTIF:MA0609.1:Crem	38.461	2.14828e-11
MOTIF:MA0006.1:Ahr::Arnt	38.455	2.15255e-11
ENCL2000:Cluster1746_Caco2_T47d_Mcf7Estctrl0h_Mcf7Est100nm1h_Hct116	38.4445	2.16207e-11
MOTIF:MA0627.1:Pou2f3	38.4119	2.19793e-11
MOTIF:MA0464.2:BHLHE40	38.405	2.20332e-11
MOTIF:MA0502.1:NFYB	38.389	2.21969e-11
MOTIF:M00495_BACH1_01	38.3346	2.28335e-11
MOTIF:MA0608.1:Creb3l2	38.3319	2.28383e-11
MOTIF:M00338_ATF_B	38.3227	2.2923e-11
ENCL2000:Cluster136_H7es_M059j_Nt2d1_Rpmi7951_Bj	38.2885	2.33236e-11
MOTIF:M00070_TAL1BETAITF2_01	38.267	2.35682e-11
MOTIF:MA0131.2:HINFP	38.2321	2.39887e-11
MOTIF:M00466_HIF1_Q5	38.2211	2.41018e-11
MOTIF:M00810_SRF_Q4	38.1971	2.43882e-11
GSEA:MUSCLE_DEVELOPMENT	38.1691	2.47317e-11
MOTIF:M00650_MTF1_Q4	38.1631	2.47806e-11
MOTIF:MA0468.1:DUX4	38.1243	2.52781e-11
MOTIF:MA0116.1:Znf423	38.0905	2.57144e-11
MOTIF:M00740_E2F1DP1RB_01	38.0879	2.57198e-11
MOTIF:M00045_E4BP4_01	38.0559	2.61383e-11
MOTIF:M01117_OTX_Q1	38.0472	2.62309e-11
MOTIF:M00955_GR_01	38.0251	2.65157e-11
ENCL2000:Cluster182_Mcf7Estctrl0h_T47d_Mcf7Est100nm1h_Lncap_Mcf7	37.995	2.69196e-11
MOTIF:MA0707.1:MNX1	37.9738	2.71995e-11
MOTIF:M00476_FOXO4_02	37.9446	2.76022e-11
ENCL2000:Cluster815_K562Znff41b2_K562Znf2c10c5_K562_K562Znfb34a8_K562Znf4g7d3	37.9323	2.77535e-11
ENCL2000:Cluster339_H7es_Nt2d1_H1hesc_H7esDiffa5d_H7esDiffa9d	37.9098	2.80424e-11
MOTIF:M00797_HIF1_Q3	37.9088	2.80424e-11
GSEA:HELICASE_ACTIVITY	37.8964	2.81632e-11
GSEA:CYTOSKELETAL_PROTEIN_BINDING	37.8983	2.81632e-11
ENCL2000:Cluster1917_H7es_K562_K562Znf4c50c4_K562Znf4g7d3_Nt2d1	37.8474	2.88902e-11
MOTIF:MA0037.2:GATA3	37.8407	2.89612e-11
MOTIF:M00648_MAF_Q6	37.8286	2.91167e-11
MOTIF:MA0732.1:EGR3	37.685	3.14566e-11
MOTIF:MA0893.1:GSX2	37.6361	3.22695e-11
GSEA:RNA_DEPENDENT_ATPASE_ACTIVITY	37.5883	3.30841e-11
MOTIF:MA0854.1:Alx1	37.5568	3.36183e-11
GSEA:RNA_HELICASE_ACTIVITY	37.5528	3.36512e-11
GSEA:ATP_DEPENDENT_RNA_HELICASE_ACTIVITY	37.5458	3.374e-11
MOTIF:MA0636.1:BHLHE41	37.5196	3.41857e-11
MOTIF:M00985_STRA13_01	37.439	3.56881e-11
MOTIF:MA0744.1:SCRT2	37.4266	3.58883e-11
MOTIF:M00224_STAT1_01	37.4241	3.5894e-11
GSEA:TISSUE_MORPHOGENESIS	37.3827	3.66737e-11
ENCL2000:Cluster1412_Lhcnm2Diff4d_Hsmm_Hsmmt_Lhcnm2_Gm12865	37.3693	3.69005e-11
MOTIF:M00918_E2F_Q3_01	37.2409	3.95497e-11
GSEA:ADHERENS_JUNCTION	37.195	4.05135e-11
MOTIF:M00322_MYCMAX_B	37.1863	4.06583e-11
MOTIF:M00615_MYCMAX_03	37.149	4.14035e-11
MOTIF:MA0028.2:ELK1	37.151	4.14035e-11
MOTIF:M00346_GATA1_05	37.1261	4.18266e-11
MOTIF:MA0632.1:Tcfl5	37.1262	4.18266e-11
GSEA:RIBOSOME	37.0841	4.2754e-11
ENCL2000:Cluster1143_Lncap_H7es_H7esDiffa5d_H7esDiffa2d_H1hesc	37.0559	4.33738e-11
MOTIF:MA0659.1:MAFG	36.9957	4.47823e-11
ENCL2000:Cluster1238_H7es_Nt2d1_H1hesc_Nhdfad_H7esDiffa5d	36.9521	4.58195e-11
MOTIF:M00516_E2F_03	36.9079	4.68952e-11
GSEA:TISSUE_REMODELING	36.9005	4.70317e-11
GSEA:MITOCHONDRIAL_PART	36.8792	4.75314e-11
ENCL2000:Cluster1378_Lhcnm2Diff4d_H7es_Hsmmt_Hsmm_Nt2d1	36.8766	4.75435e-11
MOTIF:MA0686.1:SPDEF	36.85	4.81902e-11
ENCL2000:Cluster1316_Nt2d1_H7es_H1hesc_H7esDiffa5d_Cd4naivewb11970640	36.8435	4.82137e-11
MOTIF:MA0496.1:MAFK	36.8427	4.82137e-11
MOTIF:MA0850.1:FOXP3	36.8453	4.82137e-11
MOTIF:M00447_AR_Q2	36.805	4.91691e-11
ENCL2000:Cluster1121_Nt2d1_H1hesc_H7es_Hpaec_Hmvecdad	36.7942	4.9349e-11
MOTIF:MA0674.1:NKX6-1	36.7951	4.9349e-11
GSEA:GLYCEROPHOSPHOLIPID_BIOSYNTHETIC_PROCESS	36.7907	4.93868e-11
ENCL2000:Cluster1436_H7es_K562Znf2c10c5_Lhcnm2Diff4d_K562Znff41b2_K562	36.7792	4.96423e-11
GSEA:CYTOPLASMIC_MEMBRANE_BOUND_VESICLE	36.7483	5.04384e-11
MOTIF:MA0706.1:MEOX2	36.7437	5.05089e-11
MOTIF:M00325_NRSE_B	36.6945	5.17823e-11
MOTIF:M00425_E2F_Q3	36.6945	5.17823e-11
MOTIF:MA0879.1:Dlx1	36.65	5.30117e-11
GSEA:CELL_CORTEX	36.5769	5.51372e-11
ENCL2000:Cluster124_K562Znfp5_Caco2_Hepg2_Cmk_Sknshra	36.5492	5.59273e-11
MOTIF:MA0685.1:SP4	36.5277	5.65308e-11
ENCL2000:Cluster1186_Th2wb54553204_Caco2_Cd34mobilized_Hpaf_Hmvecdlyad	36.5184	5.67466e-11
MOTIF:MA0074.1:RXRA::VDR	36.5167	5.67466e-11
ENCL2000:Cluster378_H7es_H1hesc_H7esDiffa9d_Be2c_Nt2d1	36.477	5.79437e-11
MOTIF:MA0461.2:Atoh1	36.4695	5.81169e-11
ENCL2000:Cluster47_H7es_H1hesc_H7esDiffa9d_Caco2_H7esDiffa5d	36.403	6.02357e-11
MOTIF:M00162_OCT1_06	36.368	6.13459e-11
ENCL2000:Cluster1861_H7es_Monocd14_H7esDiffa5d_Nt2d1_Monocd14ro1746	36.3566	6.16644e-11
GSEA:RESPONSE_TO_VIRUS	36.3463	6.19478e-11
MOTIF:MA0633.1:Twist2	36.2923	6.37616e-11
MOTIF:M00690_AP3_Q6	36.2671	6.45885e-11
MOTIF:M01116_CLOCKBMAL_Q6	36.2599	6.47729e-11
MOTIF:M00738_E2F4DP1_01	36.2435	6.52911e-11
GSEA:STRUCTURAL_CONSTITUENT_OF_MUSCLE	36.1434	6.89574e-11
GSEA:RIBOSOME_BIOGENESIS_AND_ASSEMBLY	36.1062	7.0323e-11
MOTIF:M00919_E2F_Q4_01	36.0929	7.07632e-11
MOTIF:M00485_NKX22_01	36.047	7.25175e-11
MOTIF:M00939_E2F1_Q4_01	35.9894	7.48024e-11
MOTIF:M00114_TAXCREB_01	35.9216	7.75982e-11
ENCL2000:Cluster1134_H7es_Nt2d1_H1hesc_H7esDiffa5d_H7esDiffa9d	35.8595	8.02514e-11
MOTIF:MA0798.1:RFX3	35.8476	8.06949e-11
ENCL2000:Cluster191_Lncap_H7es_Nt2d1_H1hesc_H7esDiffa5d	35.835	8.11736e-11
MOTIF:MA0743.1:SCRT1	35.8195	8.17871e-11
ENCL2000:Cluster1975_H7es_Nt2d1_H1hesc_H7esDiffa5d_H7esDiffa9d	35.7484	8.50109e-11
MOTIF:MA0619.1:LIN54	35.6913	8.76741e-11
MOTIF:MA0641.1:ELF4	35.6169	9.1308e-11
GSEA:DIGESTION	35.5034	9.72039e-11
ENCL2000:Cluster328_Be2c_Hrpe_Sknshra_Hah_Werirb1	35.4636	9.91835e-11
GSEA:PROTEIN_POLYUBIQUITINATION	35.4635	9.91835e-11
MOTIF:MA0043.2:HLF	35.4582	9.93668e-11
ENCL2000:Cluster794_Lncap_H7es_H7esDiffa5d_Mcf7Estctrl0h_Mcf7Est100nm1h	35.4342	1.00606e-10
MOTIF:M00221_SREBP1_02	35.4254	1.00991e-10
GSEA:COATED_VESICLE	35.4198	1.01196e-10
MOTIF:M00954_PR_01	35.3974	1.02365e-10
MOTIF:MA0060.2:NFYA	35.2941	1.08371e-10
GSEA:ER_GOLGI_INTERMEDIATE_COMPARTMENT	35.2901	1.08493e-10
MOTIF:MA0795.1:SMAD3	35.1436	1.17702e-10
GSEA:INTERCELLULAR_JUNCTION	35.1307	1.18431e-10
GSEA:PROTEIN_IMPORT_INTO_NUCLEUS	35.1247	1.187e-10
MOTIF:M00119_MAX_01	35.0668	1.22506e-10
MOTIF:M00161_OCT1_05	35.0019	1.26941e-10
MOTIF:MA0853.1:Alx4	34.9967	1.27174e-10
MOTIF:MA0718.1:RAX	34.9366	1.31422e-10
GSEA:GOLGI_ASSOCIATED_VESICLE	34.9164	1.32786e-10
GSEA:HEPARIN_BINDING	34.8617	1.36814e-10
MOTIF:M00244_NGFIC_01	34.8304	1.39104e-10
MOTIF:M00291_FREAC3_01	34.7625	1.44398e-10
MOTIF:MA0125.1:Nobox	34.667	1.52271e-10
MOTIF:MA0102.3:CEBPA	34.649	1.53663e-10
GSEA:BONE_REMODELING	34.6449	1.53856e-10
MOTIF:MA0823.1:HEY1	34.6292	1.55065e-10
GSEA:ORGANELLE_INNER_MEMBRANE	34.6138	1.56254e-10
ENCL2000:Cluster1379_Hpaf_Hmvecdblad_Gm04504_Hpf_Hcf	34.5072	1.6583e-10
ENCL2000:Cluster299_Cd34mobilized_K562Znfp5_K562Znff41b2_Hmveclly_K562Znfe103c6	34.4654	1.69632e-10
GSEA:MITOCHONDRIAL_MEMBRANE	34.43	1.72891e-10
MOTIF:MA0723.1:VAX2	34.3853	1.77162e-10
MOTIF:MA0075.2:Prrx2	34.3669	1.78828e-10
MOTIF:M00055_NMYC_01	34.3446	1.80922e-10
MOTIF:MA0593.1:FOXP2	34.3328	1.81947e-10
ENCL2000:Cluster929_Hmvecdlyad_Hmveclly_Hmvecdneo_Hmvecdblad_Hmvecdlyneo	34.2928	1.8594e-10
GSEA:MEMBRANE_COAT	34.2653	1.88467e-10
GSEA:COATED_MEMBRANE	34.2653	1.88467e-10
GSEA:G1_PHASE_OF_MITOTIC_CELL_CYCLE	34.2611	1.8871e-10
MOTIF:M00464_POU3F2_02	34.2431	1.90455e-10
ENCL2000:Cluster770_Mcf7Estctrl0h_H7es_Mcf7Est100nm1h_T47d_Mcf7	34.2324	1.9141e-10
MOTIF:M01047_AP2ALPHA_03	34.2225	1.92286e-10
GSEA:MOTOR_ACTIVITY	34.2207	1.92286e-10
GSEA:LIPID_CATABOLIC_PROCESS	34.2168	1.92507e-10
MOTIF:MA0657.1:KLF13	34.1784	1.96555e-10
MOTIF:M00622_CEBPGAMMA_Q6	34.1764	1.96574e-10
MOTIF:MA0908.1:HOXD11	34.1578	1.98458e-10
GSEA:MAINTENANCE_OF_PROTEIN_LOCALIZATION	34.0736	2.08015e-10
MOTIF:MA0477.1:FOSL1	34.0368	2.12207e-10
ENCL2000:Cluster937_H7es_Mcf7Estctrl0h_Mcf7Est100nm1h_Nt2d1_H1hesc	34.009	2.15157e-10
ENCL2000:Cluster967_H7es_Hrce_H1hesc_M059j_Nt2d1	34.0103	2.15157e-10
MOTIF:MA0025.1:NFIL3	33.9713	2.19613e-10
ENCL2000:Cluster630_K562Znff41b2_K562Znf2c10c5_K562Znfb34a8_K562Znfp5_K562Znfe103c6	33.9694	2.19617e-10
ENCL2000:Cluster1088_H7es_Nt2d1_H1hesc_H7esDiffa2d_H7esDiffa5d	33.9232	2.25185e-10
MOTIF:MA0896.1:Hmx1	33.922	2.25185e-10
MOTIF:MA0847.1:FOXD2	33.9189	2.25335e-10
MOTIF:MA0852.1:Foxk1	33.8614	2.32636e-10
MOTIF:M00145_BRN2_01	33.8476	2.34237e-10
ENCL2000:Cluster1822_Lhcnm2Diff4d_Hsmmt_Hsmm_Nhdfad_Nhdfneo	33.7897	2.41891e-10
MOTIF:MA0873.1:HOXD12	33.7526	2.46838e-10
MOTIF:M00422_FOXJ2_01	33.7145	2.52039e-10
MOTIF:M00292_FREAC4_01	33.7122	2.52096e-10
MOTIF:MA0479.1:FOXH1	33.7041	2.53002e-10
MOTIF:M00246_EGR2_01	33.6668	2.58214e-10
GSEA:PROTEIN_IMPORT	33.6503	2.60403e-10
MOTIF:MA0833.1:ATF4	33.6091	2.66361e-10
MOTIF:MA0897.1:Hmx2	33.5973	2.67892e-10
MOTIF:M00766_LXR_DR4_Q3	33.5626	2.7301e-10
MOTIF:MA0114.3:Hnf4a	33.528	2.7821e-10
ENCL2000:Cluster1685_Cd4naivewb78495824_Panc1_Cd4naivewb11970640_Cd34mobilized_Mcf7Est100nm1h	33.5042	2.81461e-10
MOTIF:MA0490.1:JUNB	33.5055	2.81461e-10
GSEA:CELLULAR_LIPID_CATABOLIC_PROCESS	33.4853	2.84238e-10
ENCL2000:Cluster692_Hmvecdblad_Hmvecdblneo_Hrgec_Hmvecdlyneo_Hmveclbl	33.4831	2.8431e-10
ENCL2000:Cluster346_Hl60_Cmk_K562_H7es_K562Znfp5	33.456	2.88476e-10
MOTIF:MA0527.1:ZBTB33	33.43	2.92533e-10
GSEA:SITE_OF_POLARIZED_GROWTH	33.4275	2.92653e-10
GSEA:GROWTH_FACTOR_BINDING	33.4033	2.96456e-10
ENCL2000:Cluster473_Werirb1_Be2c_Sknshra_K562_K562Znff41b2	33.3944	2.97664e-10
MOTIF:MA0488.1:JUN	33.3216	3.10115e-10
MOTIF:MA0630.1:SHOX	33.2496	3.22935e-10
GSEA:HISTONE_DEACETYLASE_COMPLEX	33.2184	3.28474e-10
ENCL2000:Cluster1006_H7es_H1hesc_Nt2d1_Monocd14_H7esDiffa5d	33.2156	3.28667e-10
MOTIF:MA0725.1:VSX1	33.1379	3.4341e-10
ENCL2000:Cluster723_Mcf7Estctrl0h_Mcf7Est100nm1h_T47d_Mcf7_H7es	33.129	3.44844e-10
MOTIF:MA0662.1:MIXL1	33.117	3.46838e-10
MOTIF:MA0804.1:TBX19	33.1154	3.46838e-10
GSEA:CELL_CYCLE_CHECKPOINT_GO_0000075	33.1088	3.47807e-10
ENCL2000:Cluster1778_H7es_H7esDiffa9d_H1hesc_H7esDiffa5d_H7esDiffa14d	33.1007	3.49081e-10
ENCL2000:Cluster480_Cmk_K562Znff41b2_H7es_K562_K562Znfp5	33.0837	3.52182e-10
MOTIF:MA0894.1:HESX1	33.0681	3.55003e-10
GSEA:BASAL_LAMINA	33.0525	3.57865e-10
MOTIF:M00433_HMX1_01	32.9933	3.69968e-10
MOTIF:M00138_OCT1_04	32.969	3.74837e-10
GSEA:MICROVILLUS	32.8928	3.91371e-10
MOTIF:MA0722.1:VAX1	32.8626	3.97885e-10
ENCL2000:Cluster453_Hmvecdblad_H7es_Hmvecdblneo_Hmvecdlyneo_Hrgec	32.7958	4.1321e-10
GSEA:BASOLATERAL_PLASMA_MEMBRANE	32.787	4.14902e-10
ENCL2000:Cluster847_Hmvecdlyad_Hmveclly_Hmvecdneo_Hmvecdad_Hmvecdlyneo	32.7789	4.16441e-10
GSEA:CELLULAR_COMPONENT_DISASSEMBLY	32.7671	4.18874e-10
MOTIF:MA0681.1:Phox2b	32.7633	4.19386e-10
ENCL2000:Cluster1982_Sknshra_Caco2_Be2c_Hepg2_H1hesc	32.7141	4.30668e-10
MOTIF:M00630_FOXM1_01	32.7142	4.30668e-10
GSEA:MITOCHONDRIAL_INNER_MEMBRANE	32.7122	4.30724e-10
MOTIF:MA0778.1:NFKB2	32.6998	4.33395e-10
ENCL2000:Cluster1427_Cmk_Hl60_Cd34mobilized_K562Znfp5_Cd20ro01778	32.6689	4.40823e-10
MOTIF:MA0637.1:CENPB	32.6302	4.50419e-10
ENCL2000:Cluster534_Hmf_Aoaf_Skmc_Gm04504_Wi38	32.5899	4.60629e-10
GSEA:CONTRACTILE_FIBER_PART	32.5353	4.75055e-10
GSEA:REGULATION_OF_CELLULAR_COMPONENT_ORGANIZATION_AND_BIOGENESIS	32.5232	4.77943e-10
ENCL2000:Cluster927_Be2c_Hsmmt_Lhcnm2Diff4d_Hsmm_Sknshra	32.5176	4.79013e-10
MOTIF:MA0717.1:RAX2	32.5101	4.80649e-10
ENCL2000:Cluster252_H7es_Mcf7Estctrl0h_Cd34mobilized_Mcf7Est100nm1h_Hct116	32.4938	4.84754e-10
ENCL2000:Cluster1349_Th2wb54553204_Tregwb78495824_Cd4naivewb11970640_Th1wb54553204_Th2	32.4698	4.906e-10
MOTIF:M00214_SEF1_C	32.4706	4.906e-10
GSEA:CELL_CYCLE_ARREST_GO_0007050	32.4116	5.07028e-10
GSEA:CELL_CORTEX_PART	32.3608	5.21794e-10
GSEA:COATED_VESICLE_MEMBRANE	32.3146	5.35545e-10
MOTIF:MA0613.1:FOXG1	32.2975	5.40375e-10
GSEA:CELL_CYCLE_GO_0007049	32.2491	5.55343e-10
MOTIF:MA0644.1:ESX1	32.2259	5.62388e-10
GSEA:CHROMATIN	32.2135	5.65911e-10
MOTIF:MA0622.1:Mlxip	32.1964	5.71035e-10
MOTIF:MA0617.1:Id2	32.1754	5.77521e-10
GSEA:CELL_SUBSTRATE_ADHESION	32.1116	5.9895e-10
GSEA:ATP_DEPENDENT_HELICASE_ACTIVITY	32.0759	6.10988e-10
ENCL2000:Cluster1745_Helas3_Mcf7Estctrl0h_Saec_Mcf7Est100nm1h_Hee	32.0738	6.11144e-10
ENCL2000:Cluster777_Mcf7Estctrl0h_Mcf7Est100nm1h_T47d_Mcf7_Caco2	32.0071	6.34907e-10
MOTIF:MA0726.1:VSX2	32.002	6.36175e-10
ENCL2000:Cluster70_K562Znf2c10c5_K562Znff41b2_Mcf7Estctrl0h_Mcf7Est100nm1h_K562Znfp5	31.9964	6.37662e-10
MOTIF:MA0651.1:HOXC11	31.9606	6.50567e-10
ENCL2000:Cluster843_Hl60_K562Znf4g7d3_K562Znf4c50c4_Cmk_K562	31.9512	6.53501e-10
GSEA:CELL_MATRIX_ADHESION	31.9161	6.66489e-10
ENCL2000:Cluster830_Hepg2_Caco2_Sknshra_Gm06990_H1hesc	31.9026	6.71125e-10
MOTIF:M00158_COUP_01	31.8816	6.78658e-10
MOTIF:MA0506.1:NRF1	31.8803	6.78658e-10
GSEA:HYDROLASE_ACTIVITY_ACTING_ON_CARBON_NITROGEN_NOT_PEPTIDEBONDSIN_LINEAR_AMIDES	31.8747	6.80225e-10
GSEA:PHOSPHOINOSITIDE_METABOLIC_PROCESS	31.8071	7.07124e-10
MOTIF:MA0472.2:EGR2	31.77	7.22036e-10
GSEA:TRANSFORMING_GROWTH_FACTOR_BETA_RECEPTOR_SIGNALING_PATHWAY	31.7293	7.3884e-10
MOTIF:M00416_CART1_01	31.7096	7.46724e-10
ENCL2000:Cluster1306_H7es_Tregwb78495824_Th2wb54553204_Nt2d1_Th1	31.6734	7.62074e-10
MOTIF:MA0009.2:T	31.6677	7.63888e-10
ENCL2000:Cluster1041_Gm04504_Gm04503_H7es_Cd34mobilized_H1hesc	31.665	7.64379e-10
ENCL2000:Cluster1944_H7es_Mcf7Estctrl0h_Mcf7Est100nm1h_H1hesc_H7esDiffa5d	31.6009	7.93069e-10
GSEA:CYTOKINE_BINDING	31.5987	7.93302e-10
MOTIF:MA0032.2:FOXC1	31.4841	8.48042e-10
ENCL2000:Cluster452_Cd34mobilized_Cd20ro01778_Sknshra_Th2wb54553204_Th1	31.4256	8.77016e-10
GSEA:ORGANELLE_ORGANIZATION_AND_BIOGENESIS	31.424	8.77016e-10
MOTIF:MA0912.1:Hoxd3	31.4162	8.80224e-10
GSEA:MITOCHONDRIAL_ENVELOPE	31.3963	8.89763e-10
MOTIF:M00616_AFP1_Q6	31.3656	9.0523e-10
MOTIF:MA0880.1:Dlx3	31.313	9.32967e-10
GSEA:MITOCHONDRIAL_MEMBRANE_PART	31.288	9.45993e-10
ENCL2000:Cluster1130_Hpaf_Hcf_Cd34mobilized_Aoaf_Hconf	31.2631	9.59127e-10
ENCL2000:Cluster1283_Monocd14_Cd34mobilized_Monocd14ro1746_Hmvecdblad_Hl60	31.2154	9.85671e-10
MOTIF:MA0777.1:MYBL2	31.2108	9.87439e-10
GSEA:RIBOSOMAL_SUBUNIT	31.1877	1.00008e-09
MOTIF:MA0124.2:Nkx3-1	31.1631	1.0138e-09
ENCL2000:Cluster543_Nt2d1_H7es_H1hesc_Monocd14_H7esDiffa5d	31.109	1.04591e-09
GSEA:PROTEIN_AMINO_ACID_DEPHOSPHORYLATION	31.0835	1.06082e-09
GSEA:TRANSLATIONAL_INITIATION	31.0811	1.06131e-09
GSEA:FOCAL_ADHESION_FORMATION	31.0536	1.07781e-09
ENCL2000:Cluster1905_H7es_Hbvsmc_Nt2d1_H1hesc_Hbvp	31.015	1.10175e-09
ENCL2000:Cluster392_Hmvecdblad_Hmvecdlyneo_Hmvecdlyad_Hmvecdblneo_Hmveclly	30.9983	1.1109e-09
MOTIF:MA0040.1:Foxq1	30.9979	1.1109e-09
GSEA:PHOSPHOINOSITIDE_BIOSYNTHETIC_PROCESS	30.9617	1.13403e-09
ENCL2000:Cluster970_Rptec_Hrce_Skmc_Lhcnm2_Msc	30.8835	1.18691e-09
GSEA:T_CELL_PROLIFERATION	30.8754	1.19153e-09
GSEA:NITROGEN_COMPOUND_CATABOLIC_PROCESS	30.8693	1.19474e-09
GSEA:ATPASE_ACTIVITY	30.8385	1.21573e-09
GSEA:NON_MEMBRANE_BOUND_ORGANELLE	30.8001	1.2415e-09
GSEA:INTRACELLULAR_NON_MEMBRANE_BOUND_ORGANELLE	30.8001	1.2415e-09
ENCL2000:Cluster1419_Sknmc_Be2c_Sknshra_H7es_H7esDiffa5d	30.7912	1.24689e-09
GSEA:VESICLE_COAT	30.7411	1.28355e-09
MOTIF:MA0080.4:SPI1	30.725	1.29473e-09
ENCL2000:Cluster599_Saec_Hee_Nhek_K562Znf2c10c5_K562Znfp5	30.7008	1.3123e-09
GSEA:MICROTUBULE_BINDING	30.681	1.3267e-09
MOTIF:M00436_IPF1_Q4	30.6071	1.38527e-09
GSEA:MAINTENANCE_OF_LOCALIZATION	30.5982	1.39136e-09
MOTIF:MA0818.1:BHLHE22	30.5827	1.40294e-09
MOTIF:MA0658.1:LHX6	30.5711	1.41143e-09
MOTIF:M00023_HOX13_01	30.5323	1.44322e-09
ENCL2000:Cluster778_Saec_Hee_K562Znf2c10c5_K562Znff41b2_K562Znfb34a8	30.518	1.45428e-09
MOTIF:MA0794.1:PROX1	30.4915	1.47609e-09
GSEA:NEGATIVE_REGULATION_OF_RNA_METABOLIC_PROCESS	30.4885	1.47741e-09
MOTIF:MA0770.1:HSF2	30.4467	1.51347e-09
MOTIF:M00082_EVI1_05	30.4212	1.53528e-09
GSEA:AMINE_CATABOLIC_PROCESS	30.4001	1.55335e-09
GSEA:MICROTUBULE	30.348	1.60115e-09
GSEA:METALLOENDOPEPTIDASE_ACTIVITY	30.3168	1.62992e-09
GSEA:ORGANELLAR_RIBOSOME	30.273	1.67022e-09
GSEA:MITOCHONDRIAL_RIBOSOME	30.273	1.67022e-09
GSEA:MEMBRANE_LIPID_METABOLIC_PROCESS	30.2471	1.69488e-09
MOTIF:M00024_E2F_01	30.2262	1.71468e-09
MOTIF:MA0666.1:MSX1	30.2176	1.722e-09
ENCL2000:Cluster641_Aoaf_Hae_Hcf_Hpaf_Hcm	30.1783	1.76146e-09
GSEA:NEGATIVE_REGULATION_OF_TRANSCRIPTION_DNA_DEPENDENT	30.1599	1.77949e-09
MOTIF:M00131_HNF3B_01	30.1531	1.78513e-09
GSEA:SMALL_GTPASE_REGULATOR_ACTIVITY	30.14	1.7975e-09
ENCL2000:Cluster1647_Caco2_Hepg2_Sknshra_K562Znfp5_Lhcnm2Diff4d	30.1372	1.79894e-09
ENCL2000:Cluster671_Mcf7Estctrl0h_Mcf7Est100nm1h_Mcf7_T47d_Hct116	30.1309	1.80412e-09
MOTIF:M00144_PAX5_02	30.0656	1.87464e-09
ENCL2000:Cluster257_Hpaf_Hcf_Gm04504_Hpf_Aoaf	29.9419	2.0179e-09
GSEA:PROTEIN_N_TERMINUS_BINDING	29.8854	2.086e-09
GSEA:CELL_SUBSTRATE_ADHERENS_JUNCTION	29.8766	2.09514e-09
ENCL2000:Cluster1642_H7es_Nt2d1_H1hesc_H7esDiffa5d_H7esDiffa9d	29.856	2.11943e-09
ENCL2000:Cluster1250_Hrpe_K562_K562Znf4g7d3_K562Znf4c50c4_K562Znff41b2	29.8501	2.12499e-09
GSEA:TRANSPORT_VESICLE	29.8119	2.17262e-09
GSEA:RAS_GTPASE_ACTIVATOR_ACTIVITY	29.8082	2.17543e-09
ENCL2000:Cluster545_H7es_Nt2d1_H1hesc_K562_K562Znff41b2	29.7785	2.21285e-09
ENCL2000:Cluster612_Caco2_Th2wb54553204_Sknshra_Cd34mobilized_Gm06990	29.7281	2.27928e-09
MOTIF:MA0701.1:LHX9	29.7103	2.30183e-09
GSEA:ESTABLISHMENT_AND_OR_MAINTENANCE_OF_CELL_POLARITY	29.7062	2.30541e-09
ENCL2000:Cluster1152_H7es_Hsmm_Nt2d1_Hsmmt_Hrpe	29.6924	2.32267e-09
MOTIF:MA0881.1:Dlx4	29.6486	2.38282e-09
GSEA:CYTOPLASMIC_PART	29.6238	2.41671e-09
GSEA:PHOSPHOLIPID_METABOLIC_PROCESS	29.6133	2.42991e-09
GSEA:SKELETAL_DEVELOPMENT	29.5805	2.47652e-09
MOTIF:M00294_HFH8_01	29.5727	2.48599e-09
GSEA:INOSITOL_OR_PHOSPHATIDYLINOSITOL_PHOSPHATASE_ACTIVITY	29.522	2.56128e-09
MOTIF:M00216_TATA_C	29.4696	2.64165e-09
ENCL2000:Cluster686_Mcf7Estctrl0h_Mcf7Est100nm1h_Hmvecdlyad_Hmveclly_Mcf7	29.4528	2.66617e-09
GSEA:RRNA_METABOLIC_PROCESS	29.4482	2.67128e-09
ENCL2000:Cluster465_Hpaf_Hcf_Caco2_Sknshra_Hpf	29.3992	2.74953e-09
ENCL2000:Cluster247_Cd34mobilized_Cd20ro01778_K562Znfp5_Cmk_Th2wb54553204	29.3834	2.77353e-09
MOTIF:MA0088.2:ZNF143	29.321	2.87819e-09
GSEA:ION_HOMEOSTASIS	29.314	2.88785e-09
ENCL2000:Cluster1646_Caco2_Sknshra_Hepg2_H7esDiffa9d_K562Znfp5	29.2937	2.92098e-09
MOTIF:M00652_NRF1_Q6	29.2892	2.92637e-09
ENCL2000:Cluster611_Saec_Hee_Gm12865_Gm12864_Gm12878	29.2595	2.97706e-09
MOTIF:MA0639.1:DBP	29.2342	3.0206e-09
GSEA:ESTABLISHMENT_AND_OR_MAINTENANCE_OF_CHROMATIN_ARCHITECTURE	29.1728	3.13288e-09
ENCL2000:Cluster1525_Caco2_Hepg2_Sknshra_Th2wb54553204_Gm06990	29.1683	3.13863e-09
ENCL2000:Cluster234_Mcf7Estctrl0h_Mcf7Est100nm1h_Gm12865_H7es_Gm12864	29.1565	3.15856e-09
GSEA:MEMBRANE_ORGANIZATION_AND_BIOGENESIS	29.0758	3.31481e-09
MOTIF:M00725_HP1SITEFACTOR_Q6	29.0246	3.41703e-09
MOTIF:M00150_BRACH_01	29.0166	3.43077e-09
MOTIF:M00135_OCT1_01	28.9946	3.47408e-09
MOTIF:MA0737.1:GLIS3	28.9866	3.48801e-09
MOTIF:MA0634.1:ALX3	28.9507	3.56202e-09
ENCL2000:Cluster900_Mcf7Estctrl0h_Mcf7Est100nm1h_Mcf7_Lncap_T47d	28.8865	3.70143e-09
GSEA:PATTERN_BINDING	28.8633	3.75088e-09
MOTIF:M00118_MYCMAX_01	28.8577	3.7571e-09
MOTIF:MA0832.1:Tcf21	28.8588	3.7571e-09
ENCL2000:Cluster1840_Werirb1_Lncap_Mcf7Estctrl0h_T47d_Mcf7Est100nm1h	28.8371	3.80155e-09
MOTIF:MA0149.1:EWSR1-FLI1	28.8238	3.82916e-09
ENCL2000:Cluster451_Werirb1_Hrpe_Lhcnm2Diff4d_Hsmmt_Hsmm	28.8074	3.86445e-09
GSEA:LIPID_KINASE_ACTIVITY	28.7514	3.99561e-09
ENCL2000:Cluster1153_K562Znfp5_K562Znff41b2_Cmk_K562_K562Znf2c10c5	28.7284	4.04886e-09
GSEA:CELL_MATRIX_JUNCTION	28.7096	4.09227e-09
MOTIF:M00245_EGR3_01	28.6975	4.11902e-09
ENCL2000:Cluster655_Nb4_H7es_Nt2d1_H1hesc_H7esDiffa5d	28.65	4.23699e-09
MOTIF:M00640_HOXA4_Q2	28.6333	4.27704e-09
ENCL2000:Cluster1402_Hsmm_Hsmmt_Ag10803_Gm04503_Hae	28.6268	4.29038e-09
GSEA:RRNA_PROCESSING	28.5514	4.48976e-09
GSEA:TRANSFERASE_ACTIVITY_TRANSFERRING_ALKYL_OR_ARYLOTHER_THAN_METHYLGROUPS	28.547	4.49785e-09
MOTIF:M00289_HFH3_01	28.5372	4.52112e-09
GSEA:NUCLEOTIDYLTRANSFERASE_ACTIVITY	28.5044	4.60907e-09
MOTIF:M00241_NKX25_02	28.4928	4.63801e-09
GSEA:MITOCHONDRIAL_MEMBRANE_ORGANIZATION_AND_BIOGENESIS	28.4216	4.8414e-09
ENCL2000:Cluster386_H7es_Hcf_Hcm_Hcpe_Hrpe	28.397	4.91101e-09
MOTIF:MA0788.1:POU3F3	28.375	4.97363e-09
ENCL2000:Cluster1211_Lhcnm2Diff4d_Hsmm_Hpf_Hsmmt_Nhdfneo	28.3683	4.98979e-09
MOTIF:MA0861.1:TP73	28.3477	5.04911e-09
ENCL2000:Cluster1341_Caco2_Hepg2_Hl60_Cmk_Cd34mobilized	28.3308	5.09765e-09
GSEA:HEMATOPOIETIN_INTERFERON_CLASSD200_DOMAIN_CYTOKINE_RECEPTOR_ACTIVITY	28.3195	5.12872e-09
MOTIF:MA0863.1:MTF1	28.3141	5.14139e-09
GSEA:SIGNAL_TRANSDUCTION	28.3069	5.16e-09
GSEA:REGULATION_OF_CYCLIN_DEPENDENT_PROTEIN_KINASE_ACTIVITY	28.2831	5.23159e-09
MOTIF:MA0782.1:PKNOX1	28.2771	5.24655e-09
ENCL2000:Cluster2_Sknshra_H7esDiffa9d_H7es_H1hesc_Nt2d1	28.2664	5.27664e-09
GSEA:KINASE_INHIBITOR_ACTIVITY	28.2592	5.29555e-09
MOTIF:M00132_HNF1_01	28.2371	5.36355e-09
GSEA:VESICLE_MEDIATED_TRANSPORT	28.2275	5.39082e-09
ENCL2000:Cluster1798_H7es_H7esDiffa5d_Nt2d1_H7esDiffa9d_H1hesc	28.2139	5.43164e-09
GSEA:MUSCLE_CELL_DIFFERENTIATION	28.2122	5.4327e-09
ENCL2000:Cluster785_H7esDiffa9d_Sknshra_H7es_Lhcnm2Diff4d_H1hesc	28.2085	5.44027e-09
ENCL2000:Cluster1966_Hepg2_Caco2_K562Znfp5_H7esDiffa9d_K562Znf2c10c5	28.1969	5.47457e-09
MOTIF:MA0041.1:Foxd3	28.1589	5.59999e-09
MOTIF:MA0592.2:Esrra	28.1416	5.65511e-09
GSEA:LEARNING_AND_OR_MEMORY	28.1095	5.76333e-09
MOTIF:MA0882.1:DLX6	28.1072	5.76663e-09
MOTIF:MA0905.1:HOXC10	28.0712	5.89131e-09
ENCL2000:Cluster1408_H7es_Cd34mobilized_H1hesc_H7esDiffa2d_H7esDiffa9d	28.0678	5.89755e-09
GSEA:HORMONE_ACTIVITY	28.0668	5.89755e-09
MOTIF:MA0843.1:TEF	28.0116	6.09708e-09
MOTIF:MA0910.1:Hoxd8	28.0081	6.10504e-09
ENCL2000:Cluster149_Ag10803_M059j_Nhlf_Gm04504_Gm04503	28.0024	6.12155e-09
MOTIF:MA0890.1:GBX2	27.9429	6.3457e-09
MOTIF:M00420_MEIS1AHOXA9_01	27.9411	6.34736e-09
GSEA:SECRETORY_PATHWAY	27.9272	6.39692e-09
ENCL2000:Cluster1547_Mcf7Estctrl0h_Mcf7Est100nm1h_Hee_Saec_Lhcnm2Diff4d	27.9252	6.39946e-09
GSEA:PHOSPHOLIPASE_ACTIVITY	27.9167	6.42756e-09
ENCL2000:Cluster338_K562Znfp5_K562Znf4g7d3_Cd34mobilized_K562_K562Znf4c50c4	27.9134	6.43544e-09
GSEA:PROTEIN_KINASE_INHIBITOR_ACTIVITY	27.9003	6.48222e-09
MOTIF:MA0106.3:TP53	27.8926	6.50808e-09
GSEA:HEART_DEVELOPMENT	27.8609	6.63167e-09
GSEA:NUCLEOSIDE_TRIPHOSPHATASE_ACTIVITY	27.8549	6.65053e-09
GSEA:METALLOPEPTIDASE_ACTIVITY	27.8436	6.69171e-09
GSEA:PYROPHOSPHATASE_ACTIVITY	27.8213	6.77939e-09
MOTIF:MA0708.1:MSX2	27.7833	6.93535e-09
ENCL2000:Cluster315_Hmvecdlyad_Hmveclly_Hmvecdneo_Hmvecdblneo_Cd4naivewb78495824	27.7462	7.0909e-09
MOTIF:MA0693.1:Vdr	27.7303	7.15524e-09
MOTIF:MA0730.1:RARA_var.2	27.6547	7.49297e-09
MOTIF:MA0721.1:UNCX	27.643	7.54143e-09
MOTIF:MA0655.1:JDP2	27.6316	7.58889e-09
MOTIF:M00489_NKX62_Q2	27.6128	7.67158e-09
ENCL2000:Cluster779_Hl60_Nb4_K562Znfp5_K562Znf2c10c5_K562Znff41b2	27.6024	7.71501e-09
GSEA:ACTIN_POLYMERIZATION_AND_OR_DEPOLYMERIZATION	27.5702	7.86487e-09
GSEA:DNA_CATABOLIC_PROCESS	27.5351	8.02503e-09
GSEA:PROTEINACEOUS_EXTRACELLULAR_MATRIX	27.536	8.02503e-09
GSEA:CHEMICAL_HOMEOSTASIS	27.5149	8.11978e-09
GSEA:G_PROTEIN_COUPLED_RECEPTOR_PROTEIN_SIGNALING_PATHWAY	27.4905	8.2374e-09
ENCL2000:Cluster1532_Hpdlf_Hcpe_Aoaf_Hpf_K562Znff41b2	27.4868	8.24949e-09
GSEA:TRANSCRIPTION_FACTOR_BINDING	27.4353	8.51155e-09
ENCL2000:Cluster1953_Th2wb54553204_Jurkat_Gm12865_Gm12864_Tregwb78495824	27.4231	8.5693e-09
MOTIF:M00424_NKX61_01	27.3888	8.74749e-09
ENCL2000:Cluster1991_Hbvp_Hbvsmc_Hasp_Nhdfneo_Hcpe	27.3453	8.98091e-09
ENCL2000:Cluster297_Hl60_Cmk_Tregwb78495824_Cd4naivewb78495824_Tregwb83319432	27.3091	9.17858e-09
GSEA:DNA_INTEGRITY_CHECKPOINT	27.2918	9.27104e-09
GSEA:PROTEASOME_COMPLEX	27.2886	9.28158e-09
ENCL2000:Cluster849_H7es_Mcf7Estctrl0h_Mcf7Est100nm1h_H1hesc_Hct116	27.2808	9.3192e-09
MOTIF:MA0063.1:Nkx2-5	27.2187	9.68033e-09
ENCL2000:Cluster53_Monocd14ro1746_Monocd14_Hl60_Nb4_Cd34mobilized	27.2029	9.76873e-09
GSEA:CHROMATIN_REMODELING	27.1847	9.87253e-09
MOTIF:M00105_CDPCR3_01	27.1737	9.93241e-09
ENCL2000:Cluster717_Monocd14_Monocd14ro1746_Cd34mobilized_Nhdfad_Hl60	27.1539	1.00477e-08
MOTIF:MA0768.1:LEF1	27.1499	1.00651e-08
MOTIF:MA0716.1:PRRX1	27.1482	1.00671e-08
ENCL2000:Cluster1502_Gm12864_Gm12865_Gm06990_Gm12878_Cd20ro01778	27.0987	1.03758e-08
ENCL2000:Cluster1284_Monocd14_Monocd14ro1746_H7es_Hl60_Nb4	27.0073	1.09788e-08
MOTIF:MA0797.1:TGIF2	27.0023	1.10043e-08
GSEA:RESPONSE_TO_OTHER_ORGANISM	26.958	1.13056e-08
GSEA:SPINDLE	26.9562	1.13087e-08
ENCL2000:Cluster1717_Cd4naivewb11970640_Hmvecdlyad_Hmveclly_Tregwb78495824_Hmvecdblneo	26.9349	1.14515e-08
ENCL2000:Cluster1764_Werirb1_Hrpe_H1hesc_H7esDiffa14d_Cd4naivewb78495824	26.9109	1.16158e-08
GSEA:REGULATION_OF_SMALL_GTPASE_MEDIATED_SIGNAL_TRANSDUCTION	26.9093	1.1618e-08
GSEA:MAINTENANCE_OF_CELLULAR_LOCALIZATION	26.9068	1.1627e-08
ENCL2000:Cluster1208_K562Znff41b2_K562Znf2c10c5_K562_K562Znfb34a8_K562Znf4g7d3	26.9034	1.16421e-08
MOTIF:MA0885.1:Dlx2	26.9021	1.16421e-08
GSEA:MAINTENANCE_OF_CELLULAR_PROTEIN_LOCALIZATION	26.8765	1.18216e-08
GSEA:GENERATION_OF_PRECURSOR_METABOLITES_AND_ENERGY	26.8639	1.19059e-08
GSEA:ACETYLGALACTOSAMINYLTRANSFERASE_ACTIVITY	26.8593	1.19303e-08
MOTIF:MA0492.1:JUND_var.2	26.8464	1.20178e-08
ENCL2000:Cluster850_T47d_H7es_H1hesc_Nt2d1_H7esDiffa5d	26.7172	1.30255e-08
MOTIF:M00750_HMGIY_Q6	26.706	1.31073e-08
ENCL2000:Cluster1297_Ag10803_M059j_Hrpe_Nhlf_Hpaf	26.6825	1.32918e-08
GSEA:TRANSFERASE_ACTIVITY_TRANSFERRING_SULFUR_CONTAINING_GROUPS	26.676	1.33357e-08
GSEA:CATION_TRANSPORTING_ATPASE_ACTIVITY	26.6731	1.33492e-08
GSEA:DEACETYLASE_ACTIVITY	26.6717	1.335e-08
ENCL2000:Cluster709_Th2wb54553204_Tregwb78495824_H7es_Jurkat_Cd4naivewb11970640	26.6418	1.35825e-08
GSEA:TRANSCRIPTION_COFACTOR_ACTIVITY	26.6429	1.35825e-08
GSEA:CYTOPLASM	26.5959	1.397e-08
ENCL2000:Cluster1012_Hrce_Rptec_Hre_Saec_Hee	26.5248	1.45996e-08
ENCL2000:Cluster1765_Cd34mobilized_Th2wb54553204_Cd20ro01778_Th1_Gm06990	26.5204	1.46291e-08
MOTIF:MA0889.1:GBX1	26.515	1.46669e-08
GSEA:CHROMATIN_ASSEMBLY	26.4949	1.48427e-08
GSEA:CELL_CYCLE_PHASE	26.4735	1.50203e-08
GSEA:HYDROLASE_ACTIVITY_ACTING_ON_GLYCOSYL_BONDS	26.4742	1.50203e-08
MOTIF:M00130_FOXD3_01	26.4565	1.51708e-08
GSEA:PROTEIN_KINASE_REGULATOR_ACTIVITY	26.4276	1.5438e-08
GSEA:REGULATION_OF_HEART_CONTRACTION	26.4252	1.54491e-08
GSEA:PEPTIDASE_ACTIVITY	26.4078	1.56072e-08
MOTIF:M00206_HNF1_C	26.3778	1.58937e-08
GSEA:LIPOPROTEIN_METABOLIC_PROCESS	26.3377	1.6289e-08
ENCL2000:Cluster948_Hrce_M059j_Rptec_Hre_Rpmi7951	26.3328	1.63266e-08
ENCL2000:Cluster772_Saec_Hee_Nhek_Prec_Hmvecdblad	26.318	1.64679e-08
GSEA:NEGATIVE_REGULATION_OF_TRANSCRIPTION_FROM_RNA_POLYMERASE_II_PROMOTER	26.2938	1.67089e-08
MOTIF:M00526_GCNF_01	26.2912	1.67224e-08
GSEA:GLYCOPROTEIN_METABOLIC_PROCESS	26.28	1.68291e-08
ENCL2000:Cluster1797_Mcf7Estctrl0h_Mcf7Est100nm1h_Mcf7_T47d_Lncap	26.2682	1.69415e-08
MOTIF:M00237_AHRARNT_02	26.1807	1.78702e-08
MOTIF:MA0675.1:NKX6-2	26.181	1.78702e-08
GSEA:CHROMOSOME	26.1803	1.78702e-08
GSEA:AMINO_ACID_CATABOLIC_PROCESS	26.1228	1.85202e-08
ENCL2000:Cluster158_Hpdlf_Hmveclly_Hmvecdlyad_Hcpe_Hmvecdblneo	26.0863	1.89397e-08
GSEA:PHOSPHATE_TRANSMEMBRANE_TRANSPORTER_ACTIVITY	26.0626	1.92112e-08
ENCL2000:Cluster1451_H7es_H1hesc_Jurkat_Cd34mobilized_Cmk	26.0592	1.92385e-08
MOTIF:MA0720.1:Shox2	26.0527	1.93026e-08
ENCL2000:Cluster642_Hmvecdlyad_Hmvecdblad_Hmveclly_Hmvecdlyneo_Hmvecdneo	26.0489	1.93032e-08
ENCL2000:Cluster1480_H7es_Nt2d1_H1hesc_H7esDiffa5d_Mcf7Estctrl0h	26.05	1.93032e-08
GSEA:HYDROLASE_ACTIVITY_ACTING_ON_ACID_ANHYDRIDES	26.0496	1.93032e-08
ENCL2000:Cluster637_Caco2_Cd34mobilized_Hepg2_Sknshra_Cd20ro01778	26.0147	1.97118e-08
ENCL2000:Cluster1776_H7es_H7esDiffa5d_H7esDiffa9d_H7esDiffa14d_K562Znfa41c6	26.0043	1.98278e-08
MOTIF:MA0865.1:E2F8	25.9579	2.04061e-08
GSEA:EXTRACELLULAR_MATRIX	25.9542	2.04384e-08
ENCL2000:Cluster1167_Helas3_H7es_Nt2d1_H1hesc_H7esDiffa5d	25.9455	2.05351e-08
GSEA:INTERPHASE	25.9284	2.07432e-08
GSEA:COVALENT_CHROMATIN_MODIFICATION	25.9119	2.09463e-08
ENCL2000:Cluster194_Hrpe_Hrce_Rptec_Hre_Hah	25.8878	2.12533e-08
GSEA:DNA_PACKAGING	25.8589	2.16323e-08
ENCL2000:Cluster1805_M059j_Helas3_Hmvecdblad_Nhlf_Hae	25.8453	2.17919e-08
GSEA:CELLULAR_MONOVALENT_INORGANIC_CATION_HOMEOSTASIS	25.8449	2.17919e-08
GSEA:KINASE_REGULATOR_ACTIVITY	25.8321	2.19531e-08
GSEA:CELLULAR_HOMEOSTASIS	25.8119	2.22206e-08
ENCL2000:Cluster1623_Th2wb54553204_Nb4_Hl60_Cd34mobilized_Monocd14	25.8097	2.22342e-08
GSEA:SPINDLE_MICROTUBULE	25.7993	2.23655e-08
ENCL2000:Cluster1792_Hrce_Mcf7Estctrl0h_Mcf7Est100nm1h_Hre_Rptec	25.7877	2.25142e-08
ENCL2000:Cluster746_Hpaf_Hcf_Hcm_Aoaf_Hmvecdblad	25.7833	2.25601e-08
GSEA:REGULATION_OF_CELLULAR_PH	25.7802	2.25872e-08
ENCL2000:Cluster1604_Hmvecdblad_Hasp_Lhcnm2_Hbmec_Wi38Ohtam	25.7694	2.27249e-08
ENCL2000:Cluster445_H7es_Be2c_Nt2d1_H1hesc_Sknshra	25.755	2.29169e-08
GSEA:ONE_CARBON_COMPOUND_METABOLIC_PROCESS	25.7382	2.31465e-08
ENCL2000:Cluster504_Caco2_Hepg2_Sknshra_K562Znfp5_Hpaf	25.693	2.38059e-08
GSEA:PROTEIN_DEACETYLASE_ACTIVITY	25.6639	2.42343e-08
GSEA:HISTONE_MODIFICATION	25.624	2.48416e-08
ENCL2000:Cluster1995_K562Znfp5_K562Znff41b2_K562Znf4g7d3_K562Znf2c10c5_K562Znf4c50c4	25.5585	2.58642e-08
MOTIF:MA0827.1:OLIG3	25.5588	2.58642e-08
ENCL2000:Cluster365_H7es_H7esDiffa5d_Nt2d1_H1hesc_Hbvsmc	25.557	2.58674e-08
ENCL2000:Cluster603_Cd34mobilized_T47d_H7es_Mcf7Estctrl0h_Hct116	25.5559	2.58674e-08
GSEA:MONOVALENT_INORGANIC_CATION_HOMEOSTASIS	25.5274	2.63249e-08
ENCL2000:Cluster25_H7es_Nt2d1_H1hesc_H7esDiffa5d_H7esDiffa9d	25.5199	2.64303e-08
GSEA:REGULATION_OF_TRANSCRIPTION_FROM_RNA_POLYMERASE_II_PROMOTER	25.5028	2.67004e-08
ENCL2000:Cluster1018_Nt2d1_H7es_H1hesc_H7esDiffa5d_Hpaec	25.4761	2.71411e-08
ENCL2000:Cluster1332_Sknshra_Hmvecdblad_Cd34mobilized_Hpaf_Caco2	25.4632	2.73458e-08
GSEA:SPECIFIC_RNA_POLYMERASE_II_TRANSCRIPTION_FACTOR_ACTIVITY	25.4589	2.73991e-08
GSEA:REGULATION_OF_PH	25.4537	2.74704e-08
ENCL2000:Cluster554_Caco2_Sknshra_H1hesc_Cd34mobilized_H7es	25.4403	2.76867e-08
MOTIF:M00096_PBX1_01	25.4386	2.76955e-08
GSEA:CORTICAL_CYTOSKELETON	25.4197	2.80108e-08
ENCL2000:Cluster1495_Helas3_Nhdfad_M059j_Rpmi7951_Gm04504	25.3427	2.94082e-08
ENCL2000:Cluster294_Cd4naivewb11970640_Cd4naivewb78495824_Hasp_Sknmc_Tregwb83319432	25.31	3.00102e-08
GSEA:INSULIN_LIKE_GROWTH_FACTOR_RECEPTOR_BINDING	25.2825	3.05213e-08
MOTIF:M00099_S8_01	25.2677	3.07899e-08
MOTIF:M00459_STAT5B_01	25.2275	3.15708e-08
MOTIF:M00639_HNF6_Q6	25.2111	3.1882e-08
GSEA:ACTIVATION_OF_IMMUNE_RESPONSE	25.1914	3.22645e-08
ENCL2000:Cluster1115_Hae_Hnpce_Nhlf_Hipe_Nha	25.1686	3.27167e-08
GSEA:REGULATION_OF_RAS_PROTEIN_SIGNAL_TRANSDUCTION	25.1618	3.28349e-08
MOTIF:M00215_SRF_C	25.151	3.30381e-08
ENCL2000:Cluster409_Hrpe_Hsmmt_Hsmm_Hah_Nhlf	25.1484	3.30694e-08
MOTIF:MA0913.1:Hoxd9	25.139	3.32451e-08
MOTIF:MA0899.1:HOXA10	25.1276	3.34641e-08
MOTIF:M00252_TATA_01	25.0735	3.46246e-08
ENCL2000:Cluster1252_Hmvecdlyad_Hmveclly_Hmvecdblad_Hmvecdlyneo_Hmvecdneo	25.0666	3.47377e-08
MOTIF:MA0709.1:Msx3	25.0661	3.47377e-08
GSEA:SMALL_NUCLEAR_RIBONUCLEOPROTEIN_COMPLEX	25.0491	3.50948e-08
GSEA:PHOSPHOPROTEIN_PHOSPHATASE_ACTIVITY	25.0318	3.54624e-08
GSEA:CYTOSKELETON_DEPENDENT_INTRACELLULAR_TRANSPORT	25.0052	3.60474e-08
GSEA:HORMONE_BINDING	24.9747	3.67363e-08
GSEA:CENTROSOME	24.9624	3.70006e-08
ENCL2000:Cluster263_Werirb1_H7esDiffa5d_H7esDiffa9d_H7esDiffa14d_H7es	24.9299	3.77304e-08
GSEA:NEGATIVE_REGULATION_OF_SIGNAL_TRANSDUCTION	24.9306	3.77304e-08
ENCL2000:Cluster1166_Cd34mobilized_K562Znff41b2_K562Znfb34a8_K562Znf2c10c5_K562Znfp5	24.9285	3.77346e-08
MOTIF:M00421_MEIS1BHOXA9_02	24.9214	3.78795e-08
ENCL2000:Cluster1116_Sknshra_Caco2_Cd34mobilized_H7esDiffa9d_Hepg2	24.9023	3.83231e-08
GSEA:NEGATIVE_REGULATION_OF_CYTOSKELETON_ORGANIZATION_AND_BIOGENESIS	24.8934	3.85139e-08
ENCL2000:Cluster1475_Cd4naivewb11970640_Hpdlf_Hmvecdlyad_Hcpe_Hmveclly	24.8561	3.94238e-08
ENCL2000:Cluster1207_Nhlf_Nha_Hac_Hah_Ag04449	24.8503	3.95423e-08
MOTIF:M00802_PIT1_Q6	24.8478	3.95773e-08
GSEA:REGULATION_OF_CELL_CYCLE	24.8113	4.04934e-08
GSEA:OXIDOREDUCTASE_ACTIVITY_GO_0016706	24.8076	4.05606e-08
GSEA:GROWTH_CONE	24.7872	4.10689e-08
ENCL2000:Cluster1692_Sknmc_H7es_Nt2d1_H7esDiffa5d_H1hesc	24.7744	4.13783e-08
MOTIF:M00953_AR_02	24.7729	4.13886e-08
GSEA:CHROMATIN_REMODELING_COMPLEX	24.7707	4.14172e-08
GSEA:EXONUCLEASE_ACTIVITY	24.7671	4.14811e-08
ENCL2000:Cluster1589_Cd34mobilized_Hpaf_Gm04504_Hmvecdblad_Sknshra	24.7539	4.18053e-08
GSEA:TRANSCRIPTION_COACTIVATOR_ACTIVITY	24.7101	4.29771e-08
ENCL2000:Cluster1225_M059j_Nhlf_Hrce_Nha_Hre	24.6962	4.33349e-08
ENCL2000:Cluster135_H1hesc_Caco2_H7es_H7esDiffa9d_Hepg2	24.6861	4.35853e-08
GSEA:SPLICEOSOME	24.6838	4.36189e-08
GSEA:MITOCHONDRION	24.6763	4.37996e-08
GSEA:ANATOMICAL_STRUCTURE_DEVELOPMENT	24.6385	4.48543e-08
GSEA:ER_TO_GOLGI_VESICLE_MEDIATED_TRANSPORT	24.6272	4.51488e-08
GSEA:DENDRITE	24.5894	4.62369e-08
ENCL2000:Cluster59_Hsmmt_H7esDiffa14d_Lhcnm2Diff4d_Hsmm_H7esDiffa9d	24.5831	4.63927e-08
GSEA:NEGATIVE_REGULATION_OF_CELL_CYCLE	24.5086	4.86215e-08
GSEA:CELLULAR_RESPONSE_TO_EXTRACELLULAR_STIMULUS	24.5087	4.86215e-08
ENCL2000:Cluster845_Hsmmt_Hsmm_Nt2d1_H7es_H7esDiffa5d	24.5017	4.88013e-08
ENCL2000:Cluster1253_Hepg2_Caco2_H7es_H7esDiffa9d_H7esDiffa5d	24.4965	4.89311e-08
ENCL2000:Cluster704_Mcf7Estctrl0h_Mcf7Est100nm1h_Hee_Mcf7_Nhek	24.4616	5.00187e-08
MOTIF:M00102_CDP_02	24.4496	5.03733e-08
GSEA:CELL_STRUCTURE_DISASSEMBLY_DURING_APOPTOSIS	24.4326	5.08198e-08
GSEA:CATION_HOMEOSTASIS	24.4348	5.08198e-08
GSEA:OXIDOREDUCTASE_ACTIVITY_ACTING_ON_THE_CH_CH_GROUP_OF_DONORS	24.4334	5.08198e-08
GSEA:CELL_CYCLE_PROCESS	24.4176	5.12812e-08
MOTIF:M00242_PPARA_01	24.4005	5.18186e-08
MOTIF:MA0108.2:TBP	24.3769	5.25821e-08
ENCL2000:Cluster866_H7es_H1hesc_K562Znfp5_Nt2d1_K562Znff41b2	24.3628	5.30282e-08
GSEA:CELLULAR_CATION_HOMEOSTASIS	24.3613	5.30412e-08
MOTIF:MA0909.1:HOXD13	24.35	5.33927e-08
GSEA:M_PHASE	24.3483	5.34129e-08
MOTIF:MA0907.1:HOXC13	24.3394	5.36831e-08
GSEA:PHOSPHATASE_REGULATOR_ACTIVITY	24.3306	5.39531e-08
MOTIF:MA0845.1:FOXB1	24.3175	5.4377e-08
GSEA:DNA_HELICASE_ACTIVITY	24.3074	5.46938e-08
ENCL2000:Cluster884_Cmk_Hmvecdblad_Hmvecdblneo_Hmvecdlyneo_Hrgec	24.2565	5.65005e-08
GSEA:ADENYLATE_CYCLASE_ACTIVATION	24.2521	5.66221e-08
ENCL2000:Cluster1223_K562Znfp5_K562Znff41b2_K562Znf2c10c5_H7es_K562Znfb34a8	24.2376	5.71169e-08
ENCL2000:Cluster1915_Hpaf_Hcpe_Hpdlf_Hcf_Aoaf	24.2134	5.7986e-08
GSEA:MICROTUBULE_ORGANIZING_CENTER	24.2081	5.81415e-08
GSEA:CHROMOSOME_ORGANIZATION_AND_BIOGENESIS	24.1647	5.97689e-08
ENCL2000:Cluster286_Mcf7Estctrl0h_Hct116_H7es_Hmveclly_Hmvecdblad	24.1523	6.02148e-08
MOTIF:MA0704.1:Lhx4	24.1338	6.08991e-08
ENCL2000:Cluster1333_Panc1_Cd34mobilized_Hasp_H7esDiffa2d_Hs5	24.1115	6.17507e-08
ENCL2000:Cluster401_Hac_Hah_H7es_Nt2d1_H7esDiffa5d	24.0887	6.26316e-08
GSEA:HYDROLASE_ACTIVITY_HYDROLYZING_N_GLYCOSYL_COMPOUNDS	24.086	6.26965e-08
GSEA:ADP_BINDING	24.0773	6.30076e-08
ENCL2000:Cluster1179_Cd20ro01778_Gm06990_Hepg2_Hl60_Cd34mobilized	24.0752	6.30515e-08
ENCL2000:Cluster592_Caco2_K562Znfp5_Hepg2_Sknshra_Cmk	24.068	6.33039e-08
ENCL2000:Cluster549_Be2c_H7es_H7esDiffa5d_Nt2d1_H1hesc	24.0234	6.51308e-08
ENCL2000:Cluster1743_Cmk_K562Znfp5_Cd34mobilized_Hl60_Nb4	24.0012	6.60332e-08
GSEA:CYSTEINE_TYPE_PEPTIDASE_ACTIVITY	23.9979	6.61314e-08
MOTIF:MA0650.1:HOXA13	23.9894	6.64524e-08
MOTIF:MA0678.1:OLIG2	23.9769	6.69476e-08
ENCL2000:Cluster1154_H7es_Nt2d1_H1hesc_Th17_H7esDiffa5d	23.9681	6.72865e-08
ENCL2000:Cluster497_Cd20ro01778_Cd34mobilized_Tregwb78495824_Th2_Gm06990	23.9233	6.92406e-08
MOTIF:M00293_FREAC7_01	23.9038	7.00836e-08
GSEA:G_PROTEIN_SIGNALING_ADENYLATE_CYCLASE_ACTIVATING_PATHWAY	23.8878	7.07716e-08
GSEA:S_ADENOSYLMETHIONINE_DEPENDENT_METHYLTRANSFERASE_ACTIVITY	23.8322	7.33452e-08
GSEA:MEIOSIS_I	23.7694	7.63826e-08
ENCL2000:Cluster225_Hmveclly_Hmvecdlyad_Hmvecdneo_Lhcnm2Diff4d_Hmvecdlyneo	23.7551	7.70449e-08
GSEA:EXOPEPTIDASE_ACTIVITY	23.7188	7.88502e-08
ENCL2000:Cluster1028_Mcf7Estctrl0h_Mcf7Est100nm1h_Cmk_Mcf7_T47d	23.7069	7.94113e-08
GSEA:SECRETION_BY_CELL	23.6869	8.04034e-08
MOTIF:MA0821.1:HES5	23.6807	8.06764e-08
MOTIF:M00405_MMEF2_Q6	23.6777	8.07773e-08
GSEA:CENTRAL_NERVOUS_SYSTEM_DEVELOPMENT	23.6283	8.3389e-08
ENCL2000:Cluster1826_Cd34mobilized_Cd20ro01778_Caco2_H1hesc_H7esDiffa9d	23.5803	8.59671e-08
GSEA:SISTER_CHROMATID_SEGREGATION	23.5799	8.59671e-08
GSEA:CLATHRIN_COATED_VESICLE	23.5759	8.61295e-08
GSEA:RECEPTOR_MEDIATED_ENDOCYTOSIS	23.5646	8.66993e-08
GSEA:ZINC_ION_BINDING	23.5638	8.66993e-08
MOTIF:MA0906.1:HOXC12	23.5546	8.71626e-08
GSEA:INORGANIC_CATION_TRANSMEMBRANE_TRANSPORTER_ACTIVITY	23.5525	8.72182e-08
ENCL2000:Cluster382_Hepg2_H7es_H7esDiffa5d_Nt2d1_H1hesc	23.4798	9.14367e-08
GSEA:NEGATIVE_REGULATION_OF_CELLULAR_METABOLIC_PROCESS	23.4712	9.1892e-08
ENCL2000:Cluster965_Th2wb54553204_Hmvecdlyad_Tregwb78495824_K562Znf2c10c5_Hpf	23.462	9.23898e-08
GSEA:FATTY_ACID_OXIDATION	23.4551	9.27413e-08
GSEA:COFACTOR_METABOLIC_PROCESS	23.4448	9.33078e-08
ENCL2000:Cluster337_Hepg2_Caco2_Cd20ro01778_Th1_Cd34mobilized	23.4362	9.37761e-08
GSEA:LIPOPROTEIN_BIOSYNTHETIC_PROCESS	23.3916	9.65104e-08
MOTIF:M00080_EVI1_03	23.3827	9.70111e-08
MOTIF:M00079_EVI1_02	23.3812	9.70354e-08
ENCL2000:Cluster384_Gm12864_Gm12865_Gm06990_Gm12878_Cd20ro01778	23.3717	9.75793e-08
GSEA:REPRODUCTION	23.3458	9.91953e-08
GSEA:RNA_ELONGATION	23.338	9.96395e-08
GSEA:SPHINGOID_METABOLIC_PROCESS	23.334	9.98326e-08
ENCL2000:Cluster1230_Lhcnm2Diff4d_Lhcnm2_Rpmi7951_Hsmm_Hsmmt	23.3249	1.00363e-07
ENCL2000:Cluster1016_Caco2_Hepg2_H1hesc_H7esDiffa14d_H7esDiffa9d	23.3204	1.00587e-07
ENCL2000:Cluster430_Mcf7Estctrl0h_Cd4naivewb11970640_Mcf7Est100nm1h_Th2wb54553204_Tregwb78495824	23.3133	1.00994e-07
ENCL2000:Cluster813_H7esDiffa5d_H7esDiffa9d_Mcf7Estctrl0h_Mcf7Est100nm1h_H7esDiffa14d	23.3121	1.01002e-07
ENCL2000:Cluster142_Nhdfad_Nhdfneo_Hsmmt_Lhcnm2Diff4d_Hsmm	23.3032	1.01529e-07
ENCL2000:Cluster1002_H7es_Nt2d1_Werirb1_H1hesc_H7esDiffa5d	23.2994	1.01708e-07
ENCL2000:Cluster536_Hrpe_Hnpce_Nhlf_Hre_Hbmec	23.2798	1.02963e-07
GSEA:SMALL_GTPASE_MEDIATED_SIGNAL_TRANSDUCTION	23.251	1.04877e-07
ENCL2000:Cluster1738_Nhdfad_K562Znf2c10c5_K562Znff41b2_K562Znfp5_K562Znfe103c6	23.2414	1.05467e-07
GSEA:MULTICELLULAR_ORGANISMAL_DEVELOPMENT	23.2297	1.06212e-07
GSEA:NEGATIVE_REGULATION_OF_BIOLOGICAL_PROCESS	23.2176	1.06996e-07
ENCL2000:Cluster1127_Lhcnm2Diff4d_Lhcnm2_Hsmm_Hsmmt_M059j	23.1711	1.10262e-07
GSEA:CERAMIDE_METABOLIC_PROCESS	23.161	1.10927e-07
ENCL2000:Cluster268_Hmf_Nhlf_Th2wb54553204_Gm04504_Lhcnm2	23.1504	1.11628e-07
ENCL2000:Cluster989_Lncap_Msc_Aoaf_Hgf_Hconf	23.1445	1.11992e-07
GSEA:M_PHASE_OF_MITOTIC_CELL_CYCLE	23.1362	1.12531e-07
GSEA:VESICULAR_FRACTION	23.1327	1.12715e-07
ENCL2000:Cluster83_Hcpe_Hbvp_Hbvsmc_H7es_Skmc	23.0895	1.15909e-07
ENCL2000:Cluster1929_Sknshra_Be2c_H7esDiffa9d_Werirb1_H7es	23.0661	1.17641e-07
GSEA:G_PROTEIN_SIGNALING_COUPLED_TO_CAMP_NUCLEOTIDE_SECOND_MESSENGER	23.0627	1.17822e-07
MOTIF:MA0749.1:ZBED1	23.0318	1.20184e-07
ENCL2000:Cluster572_Lhcnm2Diff4d_Hsmmt_Hsmm_Caco2_Lhcnm2	23.0282	1.20384e-07
GSEA:NUCLEAR_CHROMOSOME	23.0238	1.20658e-07
ENCL2000:Cluster288_K562Znf4g7d3_K562_Huvec_K562Znf4c50c4_Hasp	23.0224	1.20683e-07
ENCL2000:Cluster122_H7es_H7esDiffa5d_Nt2d1_Hbvsmc_H1hesc	23.0058	1.21938e-07
GSEA:CARBOXYLIC_ACID_TRANSMEMBRANE_TRANSPORTER_ACTIVITY	22.9873	1.23357e-07
GSEA:REGULATION_OF_SIGNAL_TRANSDUCTION	22.9531	1.26108e-07
ENCL2000:Cluster439_Hct116_M059j_Helas3_Panc1_Hre	22.9411	1.27036e-07
GSEA:GLYCOPROTEIN_BIOSYNTHETIC_PROCESS	22.9335	1.27583e-07
GSEA:RIBONUCLEOPROTEIN_COMPLEX	22.9037	1.30053e-07
ENCL2000:Cluster540_Hl60_Cmk_Cd34mobilized_Cd20ro01778_Gm12878	22.8919	1.30986e-07
GSEA:CHROMATIN_ASSEMBLY_OR_DISASSEMBLY	22.8878	1.3125e-07
ENCL2000:Cluster1674_Hee_Saec_Nhek_Hmec_Prec	22.8797	1.31869e-07
GSEA:REGULATION_OF_T_CELL_PROLIFERATION	22.8716	1.32495e-07
ENCL2000:Cluster796_Nhdfneo_Ag10803_Gm04504_Aoaf_Hcf	22.8673	1.32785e-07
ENCL2000:Cluster890_Hmvecdblad_Monocd14_Hmf_Msc_Gm04504	22.8605	1.3329e-07
MOTIF:MA0654.1:ISX	22.8575	1.33469e-07
GSEA:PHOSPHATASE_BINDING	22.816	1.3711e-07
GSEA:CYTOKINE_ACTIVITY	22.8136	1.37242e-07
ENCL2000:Cluster471_Mcf7Estctrl0h_Mcf7Est100nm1h_K562Znff41b2_Hct116_K562Znf2c10c5	22.8086	1.37603e-07
MOTIF:M00809_FOX_Q2	22.7852	1.39669e-07
ENCL2000:Cluster914_Hrce_Rptec_Hre_H7esDiffa2d_Caco2	22.7788	1.40169e-07
ENCL2000:Cluster690_Monocd14_Monocd14ro1746_Hl60_Hpaf_Hmvecdlyad	22.7691	1.40979e-07
MOTIF:MA0783.1:PKNOX2	22.7639	1.41378e-07
MOTIF:M00467_ROAZ_01	22.7591	1.4173e-07
MOTIF:M01075_PLZF_02	22.7543	1.42093e-07
GSEA:MITOCHONDRIAL_OUTER_MEMBRANE	22.7532	1.42098e-07
ENCL2000:Cluster853_Sknshra_H7esDiffa9d_H7es_Be2c_H1hesc	22.7516	1.42153e-07
MOTIF:MA0901.1:HOXB13	22.7178	1.45291e-07
GSEA:PHOSPHOLIPID_BINDING	22.714	1.45564e-07
GSEA:NEGATIVE_REGULATION_OF_CELLULAR_PROCESS	22.7123	1.45628e-07
GSEA:NEUROPEPTIDE_SIGNALING_PATHWAY	22.7091	1.45841e-07
GSEA:ENZYME_INHIBITOR_ACTIVITY	22.7006	1.46569e-07
GSEA:EPIDERMIS_DEVELOPMENT	22.6693	1.49567e-07
GSEA:MITOTIC_SISTER_CHROMATID_SEGREGATION	22.6648	1.49911e-07
ENCL2000:Cluster562_Lhcnm2Diff4d_Hsmmt_Hsmm_Skmc_Hcpe	22.6616	1.50128e-07
ENCL2000:Cluster183_Nhlf_Saec_Hee_Nha_Hmec	22.6507	1.51128e-07
ENCL2000:Cluster1243_Cd34mobilized_Hcf_Hpaf_Aoaf_Nhdfad	22.649	1.51197e-07
ENCL2000:Cluster29_Hmvecdlyad_Hmvecdblad_Hmvecdlyneo_Hmveclly_Hmvecdblneo	22.6	1.56119e-07
MOTIF:MA0628.1:POU6F1	22.5806	1.58056e-07
MOTIF:MA0510.2:RFX5	22.5765	1.58308e-07
GSEA:CHROMOSOMAL_PART	22.5761	1.58308e-07
ENCL2000:Cluster1367_Be2c_Sknshra_K562_K562Znff41b2_K562Znfb34a8	22.5673	1.59135e-07
GSEA:ORGANIC_ACID_TRANSMEMBRANE_TRANSPORTER_ACTIVITY	22.5517	1.60702e-07
GSEA:TRANSFERASE_ACTIVITY_TRANSFERRING_PENTOSYL_GROUPS	22.5422	1.61616e-07
MOTIF:MA0046.2:HNF1A	22.5381	1.61953e-07
ENCL2000:Cluster1848_Mcf7Estctrl0h_Mcf7Est100nm1h_Helas3_Mcf7_T47d	22.5329	1.62408e-07
MOTIF:M00729_CDX2_Q5	22.4953	1.66434e-07
ENCL2000:Cluster1754_Gm12865_Gm12864_Gm12878_Gm06990_Hmvecdblad	22.4701	1.69153e-07
GSEA:CELL_PROLIFERATION_GO_0008283	22.4468	1.71698e-07
GSEA:PHOSPHOINOSITIDE_MEDIATED_SIGNALING	22.4439	1.71915e-07
GSEA:INTERPHASE_OF_MITOTIC_CELL_CYCLE	22.4122	1.7548e-07
MOTIF:MA0769.1:Tcf7	22.404	1.76337e-07
ENCL2000:Cluster636_Cd34mobilized_Cd20ro01778_K562Znfp5_Cmk_Th1	22.388	1.78119e-07
GSEA:PDZ_DOMAIN_BINDING	22.377	1.79307e-07
GSEA:NEURITE_DEVELOPMENT	22.3649	1.80658e-07
GSEA:RNA_POLYMERASE_II_TRANSCRIPTION_FACTOR_ACTIVITY	22.3593	1.81214e-07
GSEA:CARBON_OXYGEN_LYASE_ACTIVITY	22.3453	1.82797e-07
MOTIF:MA0105.4:NFKB1	22.3288	1.84709e-07
GSEA:EXTRACELLULAR_MATRIX_STRUCTURAL_CONSTITUENT	22.321	1.85552e-07
ENCL2000:Cluster1109_H7es_H1hesc_Nt2d1_Mcf7Estctrl0h_Mcf7Est100nm1h	22.3194	1.85629e-07
GSEA:CELL_SOMA	22.2862	1.89687e-07
GSEA:DNA_DEPENDENT_ATPASE_ACTIVITY	22.2841	1.89823e-07
ENCL2000:Cluster19_Caco2_Hepg2_Gm06990_Cd20ro01778_Sknshra	22.2786	1.90407e-07
MOTIF:M00129_HFH1_01	22.2514	1.9379e-07
GSEA:COENZYME_METABOLIC_PROCESS	22.2245	1.97181e-07
GSEA:UDP_GLYCOSYLTRANSFERASE_ACTIVITY	22.1801	2.03023e-07
ENCL2000:Cluster323_Wi38_Hipe_Hpf_Hpdlf_Ag04450	22.165	2.04957e-07
MOTIF:M01069_GZF1_01	22.1435	2.07804e-07
GSEA:MICROSOME	22.1372	2.08557e-07
MOTIF:MA0141.3:ESRRB	22.0994	2.1379e-07
GSEA:SINGLE_STRANDED_DNA_BINDING	22.0953	2.14231e-07
GSEA:MICROTUBULE_BASED_PROCESS	22.0854	2.15517e-07
ENCL2000:Cluster810_Werirb1_Gm12864_Gm12878_Gm12865_Gm06990	22.056	2.19686e-07
ENCL2000:Cluster868_H7esDiffa14d_H7esDiffa9d_Hpaec_Hmvecdad_H1hesc	22.0536	2.19899e-07
ENCL2000:Cluster1025_Hepg2_Mcf7Estctrl0h_Mcf7Est100nm1h_Mcf7_Caco2	22.012	2.26e-07
GSEA:ACTIN_FILAMENT_BASED_MOVEMENT	22.003	2.27221e-07
ENCL2000:Cluster41_Hpaf_K562Znf2c10c5_Hmf_Gm04504_Hcf	21.9893	2.29177e-07
ENCL2000:Cluster1142_H7esDiffa2d_H7es_H1hesc_H7esDiffa5d_H7esDiffa9d	21.9695	2.32106e-07
GSEA:CELL_DIVISION	21.9654	2.32606e-07
ENCL2000:Cluster1220_Hl60_Cmk_Nhek_Gm12878_Cd4naivewb78495824	21.9584	2.33402e-07
ENCL2000:Cluster1353_Mcf7Estctrl0h_H7es_Mcf7Est100nm1h_T47d_Lncap	21.959	2.33402e-07
GSEA:CELLULAR_LOCALIZATION	21.953	2.34013e-07
GSEA:ATPASE_ACTIVITY_COUPLED_TO_TRANSMEMBRANE_MOVEMENT_OF_IONS	21.9525	2.34013e-07
GSEA:MITOSIS	21.9488	2.34447e-07
ENCL2000:Cluster89_H7es_Mcf7Estctrl0h_Mcf7Est100nm1h_H7esDiffa5d_T47d	21.92	2.38895e-07
GSEA:PROTEIN_TYROSINE_PHOSPHATASE_ACTIVITY	21.8968	2.42503e-07
GSEA:SMALL_CONJUGATING_PROTEIN_BINDING	21.8616	2.48171e-07
ENCL2000:Cluster749_H7esDiffa5d_H7es_H7esDiffa9d_H1hesc_Nt2d1	21.8506	2.49861e-07
MOTIF:M00006_MEF2_01	21.827	2.53722e-07
ENCL2000:Cluster206_Hrce_Lhcnm2Diff4d_Rptec_Hsmmt_Hsmm	21.8131	2.55837e-07
GSEA:REGULATION_OF_JNK_CASCADE	21.8128	2.55837e-07
GSEA:ORGANELLE_PART	21.736	2.69296e-07
GSEA:BRAIN_DEVELOPMENT	21.7309	2.70055e-07
GSEA:SULFOTRANSFERASE_ACTIVITY	21.7176	2.72315e-07
GSEA:PROTEIN_DOMAIN_SPECIFIC_BINDING	21.7139	2.72813e-07
ENCL2000:Cluster552_Gm12864_Gm12865_Gm12878_Gm06990_Mcf7Estctrl0h	21.7068	2.73902e-07
GSEA:NEGATIVE_REGULATION_OF_CELLULAR_COMPONENT_ORGANIZATION_AND_BIOGENESIS	21.7061	2.73902e-07
GSEA:NEGATIVE_REGULATION_OF_METABOLIC_PROCESS	21.6818	2.78106e-07
GSEA:MACROMOLECULAR_COMPLEX	21.6817	2.78106e-07
GSEA:JAK_STAT_CASCADE	21.6788	2.78298e-07
GSEA:LIPID_BIOSYNTHETIC_PROCESS	21.679	2.78298e-07
GSEA:TRANSCRIPTION_FROM_RNA_POLYMERASE_II_PROMOTER	21.6546	2.82721e-07
GSEA:UBIQUITIN_BINDING	21.645	2.84383e-07
GSEA:INTRACELLULAR_ORGANELLE_PART	21.6358	2.85959e-07
GSEA:REGULATION_OF_NEUROGENESIS	21.6178	2.89299e-07
ENCL2000:Cluster1521_K562Znff41b2_Tregwb78495824_Hmveclly_Cd34mobilized_Cd4naivewb11970640	21.5867	2.95257e-07
ENCL2000:Cluster255_Hrce_Rptec_Hl60_Monocd14_Hae	21.5809	2.96236e-07
GSEA:GOLGI_VESICLE_TRANSPORT	21.553	3.01705e-07
ENCL2000:Cluster1787_T47d_Hrce_Lncap_Rptec_Mcf7Estctrl0h	21.5407	3.04035e-07
ENCL2000:Cluster298_Hmveclly_Hmvecdlyad_Hmvecdneo_K562Znfp5_Hmvecdblad	21.5389	3.04221e-07
ENCL2000:Cluster1215_H7es_Nt2d1_H1hesc_Hmvecdblad_Hmvecdblneo	21.5346	3.04916e-07
GSEA:LIPASE_ACTIVITY	21.4975	3.12487e-07
MOTIF:MA0594.1:Hoxa9	21.4798	3.1585e-07
GSEA:MICROTUBULE_ORGANIZING_CENTER_PART	21.4806	3.1585e-07
GSEA:REGULATION_OF_G_PROTEIN_COUPLED_RECEPTOR_PROTEIN_SIGNALING_PATHWAY	21.4771	3.16235e-07
ENCL2000:Cluster755_H7es_H7esDiffa5d_Werirb1_H7esDiffa9d_Nt2d1	21.4684	3.179e-07
ENCL2000:Cluster1638_Th2wb54553204_Tregwb78495824_Mcf7Estctrl0h_K562Znff41b2_Mcf7Est100nm1h	21.4654	3.18348e-07
GSEA:ESTABLISHMENT_OF_CELLULAR_LOCALIZATION	21.4589	3.19546e-07
GSEA:PROTEIN_POLYMERIZATION	21.4008	3.32224e-07
GSEA:NUCLEAR_CHROMATIN	21.3879	3.34926e-07
GSEA:LEADING_EDGE	21.3812	3.36232e-07
GSEA:SYSTEM_DEVELOPMENT	21.3802	3.36253e-07
ENCL2000:Cluster590_Caco2_Hepg2_Sknshra_Gm06990_Cd34mobilized	21.3431	3.44642e-07
ENCL2000:Cluster1022_Cd20ro01778_Cd34mobilized_Caco2_Hepg2_Th1	21.3386	3.45482e-07
MOTIF:M00980_TBP_Q6	21.3369	3.45657e-07
ENCL2000:Cluster266_Lhcnm2Diff4d_Hsmm_Lhcnm2_Hsmmt_Nhdfad	21.3223	3.48891e-07
ENCL2000:Cluster75_Nhlf_Nha_Hah_Hac_Hasp	21.3204	3.49118e-07
MOTIF:M00672_TEF_Q6	21.3186	3.49328e-07
GSEA:REGULATION_OF_MAPKKK_CASCADE	21.3167	3.49548e-07
GSEA:MICROTUBULE_ORGANIZING_CENTER_ORGANIZATION_AND_BIOGENESIS	21.3134	3.50107e-07
GSEA:PROTEIN_DIMERIZATION_ACTIVITY	21.3103	3.50618e-07
ENCL2000:Cluster254_K562Znfp5_K562Znf2c10c5_K562Znff41b2_Be2c_K562	21.2982	3.53301e-07
GSEA:ATPASE_ACTIVITY_COUPLED_TO_TRANSMEMBRANE_MOVEMENT_OF_IONS_PHOSPHORYLATIVE_MECHANISM	21.2954	3.53764e-07
ENCL2000:Cluster1801_Aoaf_Hcf_Nhdfad_Nhdfneo_Hcm	21.2805	3.57138e-07
GSEA:NEGATIVE_REGULATION_OF_DNA_REPLICATION	21.2444	3.65789e-07
ENCL2000:Cluster869_Lncap_K562_K562Znf4g7d3_K562Znff41b2_K562Znf4c50c4	21.2303	3.6911e-07
ENCL2000:Cluster37_H7es_Nt2d1_H1hesc_Hah_Hac	21.2264	3.69847e-07
ENCL2000:Cluster818_Th2wb54553204_Gm12865_Gm12864_Mcf7Estctrl0h_Mcf7Est100nm1h	21.2176	3.71841e-07
GSEA:TRANS_GOLGI_NETWORK	21.2046	3.74916e-07
GSEA:MITOCHONDRIAL_RESPIRATORY_CHAIN	21.0928	4.04389e-07
ENCL2000:Cluster249_H7es_Nt2d1_H1hesc_Mcf7Estctrl0h_H7esDiffa5d	21.0767	4.08623e-07
GSEA:VESICLE	21.0684	4.10688e-07
GSEA:BIOPOLYMER_METABOLIC_PROCESS	21.0652	4.11314e-07
ENCL2000:Cluster1350_Hrce_Rptec_Hre_Gm12878_H7esDiffa2d	21.0249	4.22545e-07
MOTIF:MA0486.2:HSF1	21.0182	4.24226e-07
ENCL2000:Cluster894_Lncap_Mcf7Estctrl0h_Mcf7Est100nm1h_Mcf7_T47d	20.9811	4.34835e-07
MOTIF:MA0485.1:Hoxc9	20.9423	4.46263e-07
GSEA:CELL_PROJECTION_BIOGENESIS	20.9323	4.49045e-07
ENCL2000:Cluster35_Cd34mobilized_H1hesc_Caco2_H7esDiffa9d_H7es	20.9117	4.54873e-07
MOTIF:MA0066.1:PPARG	20.9125	4.54873e-07
MOTIF:MA0780.1:PAX3	20.8935	4.60284e-07
ENCL2000:Cluster360_H7es_K562Znff41b2_Mcf7Estctrl0h_Hct116_K562Znfp5	20.8901	4.61087e-07
GSEA:AMINO_ACID_DERIVATIVE_METABOLIC_PROCESS	20.8813	4.6357e-07
MOTIF:MA0525.2:TP63	20.8772	4.6433e-07
MOTIF:MA0621.1:mix-a	20.8771	4.6433e-07
GSEA:PHOSPHOINOSITIDE_BINDING	20.8516	4.72212e-07
GSEA:FOCAL_ADHESION	20.8421	4.75024e-07
MOTIF:M00248_OCT1_07	20.8377	4.76146e-07
ENCL2000:Cluster1053_Werirb1_Mcf7Estctrl0h_Mcf7Est100nm1h_Caco2_Mcf7	20.8321	4.76986e-07
GSEA:RNA_POLYMERASE_II_TRANSCRIPTION_FACTOR_ACTIVITYENHANCER_BINDING	20.8318	4.76986e-07
GSEA:CHEMOKINE_ACTIVITY	20.8315	4.76986e-07
GSEA:CHEMOKINE_RECEPTOR_BINDING	20.8315	4.76986e-07
MOTIF:M00040_CREBP1_01	20.8131	4.82741e-07
GSEA:GLUTATHIONE_TRANSFERASE_ACTIVITY	20.8005	4.86644e-07
GSEA:MEMBRANE	20.7991	4.86798e-07
GSEA:NEURON_DEVELOPMENT	20.7257	5.1165e-07
ENCL2000:Cluster1437_Th2wb54553204_Tregwb78495824_Gm12865_Gm12864_Th1	20.7235	5.12089e-07
GSEA:RESPONSE_TO_EXTRACELLULAR_STIMULUS	20.6749	5.29184e-07
MOTIF:MA0715.1:PROP1	20.6739	5.29213e-07
ENCL2000:Cluster2000_Hrce_Rptec_Hae_Hre_Hipe	20.6728	5.29289e-07
GSEA:DNA_DAMAGE_CHECKPOINT	20.6685	5.3051e-07
ENCL2000:Cluster1286_H7es_Cd34mobilized_H1hesc_H7esDiffa2d_Be2c	20.6649	5.31267e-07
GSEA:POSITIVE_REGULATION_OF_TRANSCRIPTION_FROM_RNA_POLYMERASE_II_PROMOTER	20.6637	5.31267e-07
GSEA:CARBONATE_DEHYDRATASE_ACTIVITY	20.664	5.31267e-07
GSEA:SMAD_BINDING	20.6306	5.43183e-07
MOTIF:MA0834.1:ATF7	20.6289	5.43475e-07
ENCL2000:Cluster568_Caco2_Hepg2_Cd34mobilized_Sknshra_Hmvecdblad	20.6095	5.50441e-07
ENCL2000:Cluster1311_H7es_Nt2d1_Lhcnm2Diff4d_H1hesc_Hsmmt	20.5972	5.54763e-07
MOTIF:MA0113.3:NR3C1	20.5848	5.59179e-07
GSEA:G2_M_TRANSITION_OF_MITOTIC_CELL_CYCLE	20.5746	5.62793e-07
ENCL2000:Cluster1192_Caco2_Hepg2_Sknshra_Cd34mobilized_Hpaf	20.5691	5.64591e-07
ENCL2000:Cluster738_Hmvecdlyad_Lhcnm2Diff4d_Hmveclly_Hsmmt_Hmvecdneo	20.5458	5.7335e-07
MOTIF:MA0601.1:Arid3b	20.5357	5.77005e-07
GSEA:PROTEIN_AMINO_ACID_N_LINKED_GLYCOSYLATION	20.5342	5.77246e-07
GSEA:PROTEIN_COMPLEX	20.5213	5.82035e-07
GSEA:IDENTICAL_PROTEIN_BINDING	20.4842	5.96753e-07
GSEA:REGULATION_OF_BLOOD_PRESSURE	20.4553	6.08382e-07
ENCL2000:Cluster1562_Hmvecdblad_Hmvecdlyad_Hmvecdlyneo_Hmveclly_Hmvecdblneo	20.4251	6.2082e-07
ENCL2000:Cluster1263_Lhcnm2Diff4d_Hsmmt_K562Znfp5_Caco2_Cmk	20.4141	6.25168e-07
ENCL2000:Cluster1744_Mcf7Estctrl0h_Mcf7Est100nm1h_Mcf7_Hct116_T47d	20.4032	6.2915e-07
GSEA:INTRAMOLECULAR_OXIDOREDUCTASE_ACTIVITY	20.4031	6.2915e-07
ENCL2000:Cluster1261_Werirb1_Hrpe_H7es_Nt2d1_H7esDiffa5d	20.3995	6.30345e-07
ENCL2000:Cluster1603_Helas3_M059j_Rpmi7951_Mcf7Estctrl0h_Mcf7Est100nm1h	20.3785	6.39156e-07
ENCL2000:Cluster955_Skmc_Hbmec_Hcpe_Hrpe_Hipe	20.3687	6.43129e-07
ENCL2000:Cluster109_Be2c_Sknshra_Hrpe_Werirb1_Sknmc	20.359	6.47047e-07
ENCL2000:Cluster457_Lhcnm2Diff4d_Hmvecdblad_Hmvecdblneo_Hsmmt_Hsmm	20.3534	6.49171e-07
MOTIF:MA0790.1:POU4F1	20.3492	6.50665e-07
GSEA:RHO_GTPASE_ACTIVATOR_ACTIVITY	20.3434	6.52853e-07
GSEA:NEGATIVE_REGULATION_OF_NUCLEOBASENUCLEOSIDENUCLEOTIDE_AND_NUCLEIC_ACID_METABOLIC_PROCESS	20.337	6.55378e-07
GSEA:CYTOPLASMIC_VESICLE	20.2979	6.72884e-07
ENCL2000:Cluster141_Cd34mobilized_H1hesc_K562Znfp5_H7es_H7esDiffa9d	20.2689	6.86123e-07
ENCL2000:Cluster117_Panc1_Cd4naivewb78495824_K562Znf4g7d3_Helas3_Hs5	20.2657	6.87226e-07
GSEA:RESPONSE_TO_UV	20.2622	6.88458e-07
ENCL2000:Cluster1456_Cmk_K562Znfp5_Hl60_Cd34mobilized_K562Znff41b2	20.2514	6.9323e-07
GSEA:SEXUAL_REPRODUCTION	20.25	6.93452e-07
ENCL2000:Cluster470_Cmk_H7es_H7esDiffa9d_Cd34mobilized_Caco2	20.2457	6.95125e-07
MOTIF:MA0822.1:HES7	20.2342	7.00261e-07
ENCL2000:Cluster1545_Hae_Hcm_Hcf_Hpaf_Aoaf	20.2126	7.10357e-07
ENCL2000:Cluster1762_Th2wb54553204_Jurkat_Th17_Gm12865_Tregwb78495824	20.1946	7.18832e-07
GSEA:NUCLEASE_ACTIVITY	20.19	7.20678e-07
ENCL2000:Cluster403_Ag10803_Nhdfad_Nhdfneo_Aoaf_Ag09319	20.1872	7.21653e-07
GSEA:MITOTIC_CELL_CYCLE	20.1628	7.3353e-07
GSEA:TIGHT_JUNCTION	20.1561	7.36463e-07
GSEA:BILE_ACID_METABOLIC_PROCESS	20.1448	7.41823e-07
GSEA:CYTOPLASM_ORGANIZATION_AND_BIOGENESIS	20.1386	7.44597e-07
GSEA:INTRACELLULAR_TRANSPORT	20.1317	7.46855e-07
GSEA:INTRINSIC_TO_GOLGI_MEMBRANE	20.1327	7.46855e-07
GSEA:PHOSPHORIC_DIESTER_HYDROLASE_ACTIVITY	20.1316	7.46855e-07
GSEA:PROTEIN_HOMOOLIGOMERIZATION	20.109	7.58187e-07
ENCL2000:Cluster757_H7es_Nt2d1_H1hesc_Cd4naivewb78495824_Cd4naivewb11970640	20.0912	7.67114e-07
GSEA:CYSTEINE_TYPE_ENDOPEPTIDASE_ACTIVITY	20.0805	7.72402e-07
GSEA:POSITIVE_REGULATION_OF_CYTOSKELETON_ORGANIZATION_AND_BIOGENESIS	20.077	7.73786e-07
GSEA:LYASE_ACTIVITY	20.0667	7.78864e-07
MOTIF:MA0878.1:CDX1	20.0611	7.81438e-07
ENCL2000:Cluster1916_K562Znf4g7d3_K562Znf4c50c4_Cd4naivewb78495824_K562_Tregwb83319432	20.0531	7.85321e-07
GSEA:RAS_PROTEIN_SIGNAL_TRANSDUCTION	20.0514	7.85795e-07
GSEA:JNK_CASCADE	20.0101	8.08173e-07
GSEA:NUCLEOTIDE_SUGAR_METABOLIC_PROCESS	20.0072	8.09309e-07
ENCL2000:Cluster547_Cd20ro01778_Cd34mobilized_Cd4naivewb78495824_Th2_Gm06990	20.0028	8.11292e-07
ENCL2000:Cluster66_Nhek_Hee_Saec_Hmec_Prec	19.9979	8.13589e-07
ENCL2000:Cluster1595_Hrce_Gm12865_Gm12864_Rptec_Gm12878	19.9855	8.20122e-07
ENCL2000:Cluster192_Lhcnm2Diff4d_Hsmmt_Caco2_H1hesc_Gm06990	19.9766	8.24749e-07
GSEA:NEGATIVE_REGULATION_OF_TRANSFERASE_ACTIVITY	19.9725	8.26562e-07
GSEA:METHYLTRANSFERASE_ACTIVITY	19.9648	8.30537e-07
ENCL2000:Cluster1563_H7es_Werirb1_H7esDiffa5d_Nt2d1_H7esDiffa14d	19.9542	8.36145e-07
ENCL2000:Cluster1259_Cd20ro01778_Cd34mobilized_Tregwb78495824_Th2wb54553204_Cd4naivewb78495824	19.9514	8.3729e-07
ENCL2000:Cluster1277_Be2c_Sknshra_H7esDiffa9d_H7esDiffa5d_H7es	19.9445	8.40822e-07
GSEA:CELLULAR_RESPONSE_TO_NUTRIENT_LEVELS	19.9316	8.47876e-07
GSEA:RIBONUCLEOPROTEIN_COMPLEX_BIOGENESIS_AND_ASSEMBLY	19.9114	8.59402e-07
ENCL2000:Cluster1416_Gm06990_Cd34mobilized_Hepg2_Caco2_Cd20ro01778	19.9029	8.63968e-07
MOTIF:MA0600.2:RFX2	19.8853	8.74083e-07
ENCL2000:Cluster1037_Lhcnm2Diff4d_Mcf7Estctrl0h_Mcf7Est100nm1h_Mcf7_Hsmmt	19.8459	8.97832e-07
ENCL2000:Cluster376_Hee_Saec_Prec_Hmec_Mcf7Estctrl0h	19.8312	9.0657e-07
GSEA:RNA_METABOLIC_PROCESS	19.8122	9.18071e-07
ENCL2000:Cluster1908_Caco2_Hepg2_Sknshra_Cd20ro01778_Th1	19.7864	9.34199e-07
ENCL2000:Cluster715_Hrce_Mcf7Estctrl0h_Mcf7Est100nm1h_Hmvecdblad_Rptec	19.7685	9.4536e-07
ENCL2000:Cluster1771_Th2wb54553204_Tregwb78495824_Cd4naivewb11970640_Cd34mobilized_Th1wb54553204	19.7671	9.45751e-07
GSEA:TRANSPORT	19.6836	1.00183e-06
ENCL2000:Cluster501_Mcf7Estctrl0h_Mcf7Est100nm1h_Mcf7_T47d_Lncap	19.6426	1.03033e-06
GSEA:RHO_PROTEIN_SIGNAL_TRANSDUCTION	19.6373	1.03357e-06
ENCL2000:Cluster1409_Mcf7Estctrl0h_K562Znf2c10c5_K562Znff41b2_K562Znfp5_Mcf7Est100nm1h	19.6189	1.04624e-06
GSEA:AGING	19.6181	1.04624e-06
ENCL2000:Cluster1321_Hasp_Hcfaa_Sknmc_Hs5_Hbvsmc	19.6154	1.04761e-06
MOTIF:MA0840.1:Creb5	19.6095	1.05133e-06
GSEA:CELL_RECOGNITION	19.6053	1.05382e-06
GSEA:ENDOCYTIC_VESICLE	19.5903	1.06432e-06
GSEA:PROTEIN_COMPLEX_ASSEMBLY	19.5889	1.06472e-06
GSEA:SMALL_CONJUGATING_PROTEIN_SPECIFIC_PROTEASE_ACTIVITY	19.5834	1.0682e-06
ENCL2000:Cluster407_Nhdfneo_Hpf_Nhdfad_Ag04450_Hffmyc	19.5782	1.07145e-06
ENCL2000:Cluster703_Werirb1_Hrpe_K562Znf4c50c4_K562Znf4g7d3_K562	19.5634	1.08196e-06
GSEA:BIOPOLYMER_MODIFICATION	19.5549	1.08779e-06
ENCL2000:Cluster1368_Monocd14_Monocd14ro1746_Hl60_Mcf7Estctrl0h_Mcf7Est100nm1h	19.5359	1.10171e-06
MOTIF:MA0683.1:POU4F2	19.4802	1.1448e-06
ENCL2000:Cluster188_H7es_Panc1_M059j_Hs27a_Nt2d1	19.4727	1.15018e-06
ENCL2000:Cluster1592_H1hesc_H7es_Nt2d1_H7esDiffa5d_Th17	19.4683	1.15304e-06
ENCL2000:Cluster104_Werirb1_Hbvp_Hbvsmc_Hasp_Hcpe	19.4596	1.15944e-06
GSEA:CAMP_MEDIATED_SIGNALING	19.4302	1.18283e-06
ENCL2000:Cluster343_Hmvecdblad_Hcfaa_Skmc_Hmvecdblneo_Huvec	19.4228	1.18802e-06
GSEA:G_PROTEIN_SIGNALING_COUPLED_TO_IP3_SECOND_MESSENGERPHOSPHOLIPASE_C_ACTIVATING	19.4223	1.18802e-06
ENCL2000:Cluster1853_Caco2_Hepg2_T47d_Cd20ro01778_Cd34mobilized	19.3997	1.20626e-06
ENCL2000:Cluster484_Hmveclly_Hpdlf_Hpaf_Aoaf_Hcpe	19.3985	1.20662e-06
GSEA:RESPONSE_TO_NUTRIENT_LEVELS	19.3521	1.24581e-06
ENCL2000:Cluster950_Hmvecdblad_Hmvecdlyneo_Hmvecdblneo_Hmveclbl_Hmf	19.3369	1.25838e-06
GSEA:SECRETORY_GRANULE	19.3333	1.26084e-06
GENE:ENSG00000269363.1:MGC4771	19.3296	1.26343e-06
ENCL2000:Cluster1452_Werirb1_Hrpe_Be2c_H7esDiffa2d_Sknshra	19.321	1.27026e-06
ENCL2000:Cluster418_Hmvecdblad_Hmvecdlyneo_Hmvecdblneo_Hrce_M059j	19.3137	1.27613e-06
GSEA:AMINE_RECEPTOR_ACTIVITY	19.3064	1.28193e-06
ENCL2000:Cluster495_Hee_Saec_Nhek_Prec_Nhbera	19.2681	1.31607e-06
GSEA:ESTABLISHMENT_OF_LOCALIZATION	19.2304	1.35013e-06
GSEA:RECEPTOR_SIGNALING_PROTEIN_ACTIVITY	19.2301	1.35013e-06
ENCL2000:Cluster1382_K562Znfp5_K562Znff41b2_Caco2_K562Znf2c10c5_K562Znfa41c6	19.2223	1.35679e-06
ENCL2000:Cluster1684_Cd34mobilized_Cd20ro01778_K562Znfp5_Th2wb54553204_Th1	19.22	1.35815e-06
GSEA:PURINE_NUCLEOTIDE_BINDING	19.2163	1.36093e-06
MOTIF:M00480_LUN1_01	19.1903	1.38526e-06
ENCL2000:Cluster1061_Hmveclly_Hmvecdblad_Hmvecdlyneo_Hmvecdlyad_K562Znf2c10c5	19.1796	1.39491e-06
ENCL2000:Cluster1004_Mcf7Estctrl0h_Mcf7Est100nm1h_Mcf7_Th2wb54553204_Tregwb78495824	19.1528	1.42031e-06
GSEA:APICAL_JUNCTION_COMPLEX	19.1515	1.42031e-06
GSEA:APICOLATERAL_PLASMA_MEMBRANE	19.1515	1.42031e-06
ENCL2000:Cluster160_H7es_H1hesc_Nt2d1_Caco2_H7esDiffa5d	19.1492	1.42177e-06
MOTIF:M00744_POU1F1_Q6	19.1356	1.43466e-06
ENCL2000:Cluster137_Mcf7Estctrl0h_Mcf7Est100nm1h_Mcf7_Be2c_Sknshra	19.0991	1.4711e-06
ENCL2000:Cluster216_K562Znfp5_K562Znff41b2_K562Znf2c10c5_K562Znfe103c6_K562Znf4g7d3	19.0964	1.47311e-06
ENCL2000:Cluster1772_Nhdfad_Lhcnm2Diff4d_Gm04504_Hmvecdlyad_Gm04503	19.0753	1.49432e-06
ENCL2000:Cluster1770_Wi38Ohtam_Hbmec_A549_Wi38_Panc1	19.0704	1.49853e-06
ENCL2000:Cluster1374_Be2c_H7esDiffa9d_H7esDiffa5d_H7esDiffa14d_Sknshra	19.0675	1.50075e-06
ENCL2000:Cluster1945_Hmveclly_Hmvecdlyad_Mcf7Estctrl0h_Hmvecdblneo_Mcf7Est100nm1h	19.0545	1.51376e-06
ENCL2000:Cluster1951_Mcf7Estctrl0h_Hcpe_Hpdlf_Mcf7Est100nm1h_T47d	19.0461	1.52182e-06
GSEA:CYTOSKELETAL_PART	19.0258	1.54291e-06
ENCL2000:Cluster1021_Caco2_Cd20ro01778_Cd34mobilized_Gm06990_Sknshra	18.9957	1.57507e-06
ENCL2000:Cluster680_Sknshra_Be2c_Hl60_Cd34mobilized_Nb4	18.986	1.58504e-06
GSEA:RESPONSE_TO_NUTRIENT	18.9518	1.6228e-06
ENCL2000:Cluster1702_Gm12865_Gm12864_Gm12878_Th2wb54553204_Gm06990	18.9509	1.62288e-06
GSEA:PROTEIN_HETERODIMERIZATION_ACTIVITY	18.9462	1.62732e-06
GSEA:OXIDOREDUCTASE_ACTIVITY_GO_0016705	18.9369	1.63713e-06
GSEA:ENVELOPE	18.9325	1.64036e-06
GSEA:ORGANELLE_ENVELOPE	18.9325	1.64036e-06
GSEA:PATTERN_SPECIFICATION_PROCESS	18.9293	1.64318e-06
GSEA:ANTI_APOPTOSIS	18.9068	1.66751e-06
GSEA:ENDOPEPTIDASE_ACTIVITY	18.9075	1.66751e-06
ENCL2000:Cluster150_Caco2_Hepg2_K562Znfp5_Sknshra_Cd34mobilized	18.8992	1.67561e-06
GSEA:CYTOKINESIS	18.8759	1.70236e-06
ENCL2000:Cluster242_Cd20ro01778_Cd34mobilized_Cd4naivewb11970640_Th2_Tregwb78495824	18.8673	1.71185e-06
MOTIF:M01033_HNF4_Q6_03	18.8533	1.72781e-06
GSEA:MACROMOLECULAR_COMPLEX_ASSEMBLY	18.8363	1.74777e-06
GSEA:SOLUBLE_FRACTION	18.8198	1.76726e-06
ENCL2000:Cluster1430_K562Znff41b2_K562Znf2c10c5_K562_K562Znf4g7d3_K562Znfb34a8	18.8132	1.77455e-06
ENCL2000:Cluster440_Lncap_Nhdfad_Hcf_Aoaf_Hrpe	18.8008	1.78917e-06
GSEA:CARBOHYDRATE_METABOLIC_PROCESS	18.7961	1.79405e-06
ENCL2000:Cluster859_Hasp_Hbvsmc_Gm04503_Hpdlf_Aoaf	18.7953	1.79411e-06
GSEA:PROTEIN_DNA_COMPLEX_ASSEMBLY	18.7731	1.82152e-06
GSEA:CELLULAR_CARBOHYDRATE_METABOLIC_PROCESS	18.7687	1.82615e-06
GSEA:MONOCARBOXYLIC_ACID_TRANSMEMBRANE_TRANSPORTER_ACTIVITY	18.762	1.83378e-06
GSEA:RNA_BIOSYNTHETIC_PROCESS	18.761	1.83409e-06
GSEA:PLASMA_MEMBRANE	18.7511	1.84585e-06
GSEA:FEEDING_BEHAVIOR	18.7221	1.88312e-06
GSEA:STEROID_METABOLIC_PROCESS	18.721	1.88358e-06
ENCL2000:Cluster281_H7es_H1hesc_Cd34mobilized_H7esDiffa9d_Sknshra	18.7026	1.90714e-06
GSEA:TRANSCRIPTION_DNA_DEPENDENT	18.6874	1.9267e-06
GSEA:CELLULAR_COMPONENT_ASSEMBLY	18.6829	1.93187e-06
ENCL2000:Cluster58_Hrce_Rptec_Hre_Hbmec_Hcpe	18.6555	1.96855e-06
GSEA:MICROTUBULE_ASSOCIATED_COMPLEX	18.6495	1.97589e-06
ENCL2000:Cluster1608_H7es_H7esDiffa5d_Nt2d1_H1hesc_H7esDiffa9d	18.6461	1.97952e-06
GSEA:REGULATION_OF_ANATOMICAL_STRUCTURE_MORPHOGENESIS	18.5794	2.07435e-06
GSEA:REGULATION_OF_RHO_PROTEIN_SIGNAL_TRANSDUCTION	18.5698	2.08734e-06
GENE:ENSG00000196961.8:AP2A1	18.5649	2.09352e-06
GSEA:THIOLESTER_HYDROLASE_ACTIVITY	18.5596	2.10018e-06
GSEA:ANATOMICAL_STRUCTURE_MORPHOGENESIS	18.4434	2.27975e-06
ENCL2000:Cluster667_Hrce_Rptec_Hepg2_Hre_Caco2	18.4401	2.28377e-06
GSEA:GLUCOSE_METABOLIC_PROCESS	18.4141	2.32525e-06
ENCL2000:Cluster441_Th2wb54553204_Caco2_Cd34mobilized_Cd20ro01778_Gm06990	18.4091	2.33223e-06
ENCL2000:Cluster916_Cd34mobilized_Caco2_Cd20ro01778_H1hesc_Cmk	18.408	2.33266e-06
ENCL2000:Cluster1993_Hepg2_Caco2_K562Znf2c10c5_Wi38Ohtam_K562	18.3814	2.37601e-06
GSEA:NUCLEUS	18.3743	2.38663e-06
GSEA:OXIDOREDUCTASE_ACTIVITY_ACTING_ON_SULFUR_GROUP_OF_DONORS	18.3659	2.39959e-06
MOTIF:MA0153.2:HNF1B	18.3617	2.4055e-06
ENCL2000:Cluster1842_Caco2_Hepg2_Cmk_Cd34mobilized_K562Znfp5	18.3461	2.431e-06
ENCL2000:Cluster1479_Mcf7Estctrl0h_Mcf7Est100nm1h_Mcf7_Hee_Helas3	18.3277	2.46175e-06
ENCL2000:Cluster1573_K562Znff41b2_K562Znf2c10c5_K562Znfb34a8_K562_K562Znf4g7d3	18.3185	2.47519e-06
MOTIF:M00477_FOXO3_01	18.3189	2.47519e-06
ENCL2000:Cluster1104_K562Znff41b2_K562_Monocd14_Nb4_K562Znf2c10c5	18.3134	2.4828e-06
ENCL2000:Cluster1659_H7es_H1hesc_H7esDiffa9d_H7esDiffa5d_Nt2d1	18.2374	2.61977e-06
GSEA:HYDROLASE_ACTIVITY_ACTING_ON_ESTER_BONDS	18.2219	2.64745e-06
ENCL2000:Cluster301_Panc1_Hs5_Helas3_Hasp_K562Znf4g7d3	18.2142	2.66056e-06
GSEA:HISTONE_DEACETYLASE_BINDING	18.2112	2.66476e-06
ENCL2000:Cluster1034_H7es_Nt2d1_H1hesc_Hrce_H7esDiffa5d	18.1959	2.69243e-06
ENCL2000:Cluster1423_Hmvecdlyad_Hmveclly_Hmvecdblad_Hmvecdlyneo_Hmvecdneo	18.1946	2.69345e-06
GSEA:CENTROSOME_ORGANIZATION_AND_BIOGENESIS	18.1862	2.70821e-06
GENE:ENSG00000206599.1:RNU6-841P	18.1599	2.75809e-06
GSEA:MACROMOLECULAR_COMPLEX_DISASSEMBLY	18.1526	2.76983e-06
GSEA:REGULATION_OF_METABOLIC_PROCESS	18.1524	2.76983e-06
MOTIF:M00326_PAX1_B	18.1495	2.77404e-06
GSEA:LIPOPROTEIN_BINDING	18.1484	2.7746e-06
ENCL2000:Cluster556_Cd4naivewb11970640_Th2_Cd4naivewb78495824_Tregwb78495824_Tregwb83319432	18.1312	2.80735e-06
GSEA:POSITIVE_REGULATION_OF_RNA_METABOLIC_PROCESS	18.1304	2.80735e-06
GSEA:REGULATION_OF_CELLULAR_METABOLIC_PROCESS	18.1297	2.80735e-06
GSEA:REGULATION_OF_MITOSIS	18.122	2.82135e-06
ENCL2000:Cluster1828_Cd34mobilized_Nb4_Hl60_Cd20ro01778_H7es	18.118	2.8278e-06
GSEA:HYDRO_LYASE_ACTIVITY	18.1081	2.84645e-06
ENCL2000:Cluster1156_Helas3_Hmvecdblad_Saec_Hee_Mcf7Estctrl0h	18.1069	2.84713e-06
ENCL2000:Cluster1450_Panc1_A549_Hct116_H1hesc_Cd4naivewb78495824	18.1005	2.85808e-06
ENCL2000:Cluster1462_Caco2_Hepg2_Cd34mobilized_Sknshra_Cd20ro01778	18.1	2.85808e-06
GSEA:RECEPTOR_ACTIVITY	18.0878	2.88157e-06
ENCL2000:Cluster1076_Hmvecdblad_Hmvecdlyneo_Hmvecdlyad_Hmveclly_Hmvecdblneo	18.0789	2.89838e-06
GSEA:PURINE_RIBONUCLEOTIDE_BINDING	18.0402	2.97822e-06
GSEA:LIPID_BINDING	18.0296	2.99918e-06
GSEA:INTRACELLULAR_SIGNALING_CASCADE	18.0284	3.00014e-06
GSEA:NEGATIVE_REGULATION_OF_TRANSCRIPTION	18.0056	3.04796e-06
MOTIF:M00081_EVI1_04	17.9906	3.0792e-06
GSEA:PROTEIN_LOCALIZATION	17.9797	3.10158e-06
GSEA:HYDROLASE_ACTIVITY_ACTING_ON_CARBON_NITROGEN_NOT_PEPTIDEBONDS	17.9625	3.13846e-06
GSEA:CYTOSKELETON	17.9593	3.14379e-06
ENCL2000:Cluster1282_Wi38_Hvmf_Wi38Ohtam_Bj_Nhdfneo	17.9354	3.19651e-06
GSEA:PROTEIN_MODIFICATION_PROCESS	17.8972	3.28359e-06
GSEA:MEMBRANE_PART	17.8923	3.29327e-06
GSEA:ACTIN_FILAMENT_POLYMERIZATION	17.8695	3.34576e-06
GSEA:MITOCHONDRIAL_TRANSPORT	17.851	3.38862e-06
GSEA:POSITIVE_REGULATION_OF_T_CELL_PROLIFERATION	17.8452	3.40095e-06
ENCL2000:Cluster1110_Lncap_T47d_Mcf7_Mcf7Estctrl0h_Mcf7Est100nm1h	17.8401	3.41149e-06
ENCL2000:Cluster1227_Caco2_Hepg2_Cd20ro01778_Gm06990_Cd34mobilized	17.8307	3.43286e-06
GSEA:PROTEIN_AMINO_ACID_LIPIDATION	17.8281	3.43737e-06
ENCL2000:Cluster1970_Gm12864_Gm12865_Gm12878_Gm06990_Cd20ro01778	17.8179	3.4608e-06
ENCL2000:Cluster295_Hepg2_Rptec_Hrce_Caco2_H7esDiffa2d	17.8158	3.46416e-06
GSEA:POST_TRANSLATIONAL_PROTEIN_MODIFICATION	17.8065	3.48535e-06
GSEA:POSITIVE_REGULATION_OF_PROTEIN_METABOLIC_PROCESS	17.7954	3.50951e-06
GSEA:NUCLEOTIDE_BINDING	17.796	3.50951e-06
GSEA:CALCIUM_CHANNEL_ACTIVITY	17.7852	3.53351e-06
MOTIF:MA0703.1:LMX1B	17.7826	3.53805e-06
ENCL2000:Cluster1893_Mcf7Estctrl0h_Mcf7Est100nm1h_H7es_Mcf7_Hee	17.774	3.55821e-06
GSEA:REGULATION_OF_RNA_METABOLIC_PROCESS	17.751	3.61548e-06
GSEA:MITOCHONDRION_ORGANIZATION_AND_BIOGENESIS	17.7399	3.64263e-06
GSEA:REGULATION_OF_TRANSLATION	17.7343	3.65534e-06
GSEA:GUANYL_NUCLEOTIDE_EXCHANGE_FACTOR_ACTIVITY	17.7325	3.65794e-06
GSEA:NEGATIVE_REGULATION_OF_MAP_KINASE_ACTIVITY	17.707	3.72384e-06
GSEA:REGULATION_OF_TRANSCRIPTIONDNA_DEPENDENT	17.6898	3.76826e-06
ENCL2000:Cluster330_Mcf7Estctrl0h_Mcf7Est100nm1h_Mcf7_Hcm_Hcf	17.6654	3.83286e-06
MOTIF:MA0826.1:OLIG1	17.6582	3.85072e-06
ENCL2000:Cluster751_Caco2_Hepg2_H7esDiffa9d_H1hesc_H7es	17.654	3.8603e-06
GSEA:APOPTOTIC_NUCLEAR_CHANGES	17.6486	3.87316e-06
ENCL2000:Cluster1811_H7es_Nt2d1_Hrpe_H1hesc_H7esDiffa5d	17.6355	3.90792e-06
ENCL2000:Cluster595_Lhcnm2Diff4d_Hcf_Aoaf_Hsmmt_Hsmm	17.6303	3.92056e-06
ENCL2000:Cluster716_Be2c_Sknshra_Hrce_Hrpe_Hre	17.6292	3.92155e-06
GSEA:RNA_POLYMERASE_ACTIVITY	17.6216	3.94095e-06
ENCL2000:Cluster576_Cd4naivewb11970640_Cd4naivewb78495824_Tregwb78495824_Cd20ro01778_Th2	17.6179	3.94924e-06
ENCL2000:Cluster1835_T47d_Mcf7Estctrl0h_Caco2_Mcf7Est100nm1h_Hepg2	17.6059	3.98157e-06
GSEA:EMBRYONIC_DEVELOPMENT	17.6029	3.98777e-06
GSEA:NUCLEOPLASM	17.5606	4.10937e-06
GSEA:ENDODEOXYRIBONUCLEASE_ACTIVITY	17.5486	4.14275e-06
ENCL2000:Cluster583_Hmvecdlyad_Hmveclly_Hmvecdneo_Nhlf_Nha	17.5443	4.15351e-06
ENCL2000:Cluster56_Cd4naivewb11970640_Cd4naivewb78495824_Hasp_Th2_Tregwb83319432	17.5408	4.16181e-06
ENCL2000:Cluster647_Mcf7Estctrl0h_Mcf7Est100nm1h_T47d_Be2c_Lncap	17.5148	4.23604e-06
ENCL2000:Cluster1517_Be2c_Mcf7Estctrl0h_Mcf7Est100nm1h_K562Znff41b2_K562Znfb34a8	17.5149	4.23604e-06
ENCL2000:Cluster798_Lhcnm2Diff4d_Hsmmt_H7es_H7esDiffa9d_H7esDiffa5d	17.4971	4.28802e-06
ENCL2000:Cluster1328_Nhdfad_Nhdfneo_Skmc_Ag10803_Hmf	17.4921	4.30135e-06
ENCL2000:Cluster1271_K562Znfp5_Gm06990_Th2wb54553204_Caco2_Cd34mobilized	17.4826	4.32871e-06
GSEA:METAL_ION_TRANSMEMBRANE_TRANSPORTER_ACTIVITY	17.4748	4.35082e-06
GSEA:MICROTUBULE_CYTOSKELETON	17.4587	4.39932e-06
GSEA:VOLTAGE_GATED_CALCIUM_CHANNEL_ACTIVITY	17.4523	4.41749e-06
GSEA:MEIOTIC_RECOMBINATION	17.4414	4.44983e-06
ENCL2000:Cluster243_Bj_Nhlf_Nha_Ag09309_Ag04449	17.4395	4.45358e-06
ENCL2000:Cluster362_Rptec_Hrce_H7esDiffa2d_Hre_Cd4naivewb78495824	17.4275	4.49007e-06
ENCL2000:Cluster82_Gm12864_Gm12865_Gm06990_Gm12878_Cd20ro01778	17.4124	4.53695e-06
MOTIF:M01084_ANTP_Q6_01	17.4031	4.56531e-06
GSEA:STRESS_ACTIVATED_PROTEIN_KINASE_SIGNALING_PATHWAY	17.3744	4.65839e-06
GSEA:EXTRACELLULAR_MATRIX_PART	17.3714	4.66623e-06
ENCL2000:Cluster285_Nhdfad_H1hesc_Th17_Nhdfneo_H7esDiffa14d	17.3704	4.66701e-06
GSEA:NEGATIVE_REGULATION_OF_CELL_PROLIFERATION	17.3566	4.71128e-06
GSEA:GAMETE_GENERATION	17.3533	4.72008e-06
ENCL2000:Cluster1610_Aoaf_Gm04503_Ag10803_Ag09309_Nhdfneo	17.3458	4.74337e-06
ENCL2000:Cluster996_Werirb1_H7es_H1hesc_Nt2d1_H7esDiffa5d	17.3367	4.77225e-06
GSEA:MYOFIBRIL	17.3326	4.78388e-06
ENCL2000:Cluster522_K562Znff41b2_K562_K562Znf2c10c5_K562Znfb34a8_K562Znfe103c6	17.3172	4.835e-06
GSEA:STRUCTURAL_CONSTITUENT_OF_CYTOSKELETON	17.2883	4.9345e-06
GSEA:COFACTOR_BINDING	17.2734	4.98544e-06
GSEA:NEGATIVE_REGULATION_OF_DNA_METABOLIC_PROCESS	17.2586	5.03674e-06
ENCL2000:Cluster39_Lhcnm2Diff4d_Hsmm_Hsmmt_K562Znf2c10c5_K562	17.2531	5.05411e-06
GSEA:REGULATION_OF_HOMEOSTATIC_PROCESS	17.224	5.15906e-06
GSEA:POTASSIUM_ION_TRANSPORT	17.223	5.16012e-06
ENCL2000:Cluster1458_Hrce_Rptec_Hmvecdblad_Hmvecdblneo_Hre	17.21	5.20627e-06
ENCL2000:Cluster1506_Hrce_Rptec_Hre_Gm12878_Gm12865	17.2089	5.20786e-06
GSEA:NUCLEOBASENUCLEOSIDENUCLEOTIDE_AND_NUCLEIC_ACID_METABOLIC_PROCESS	17.2068	5.21284e-06
ENCL2000:Cluster1062_Hepg2_K562_K562Znf4g7d3_K562Znf4c50c4_K562Znff41b2	17.1849	5.2935e-06
GSEA:NADH_DEHYDROGENASE_COMPLEX	17.1663	5.3544e-06
GSEA:MITOCHONDRIAL_RESPIRATORY_CHAIN_COMPLEX_I	17.1663	5.3544e-06
GSEA:RESPIRATORY_CHAIN_COMPLEX_I	17.1663	5.3544e-06
GSEA:SPECIFIC_TRANSCRIPTIONAL_REPRESSOR_ACTIVITY	17.1669	5.3544e-06
ENCL2000:Cluster1774_Cd34mobilized_Cd20ro01778_Caco2_Sknshra_Hepg2	17.1647	5.35764e-06
GSEA:TRANSCRIPTION_ACTIVATOR_ACTIVITY	17.1539	5.39691e-06
GSEA:G_PROTEIN_SIGNALING_COUPLED_TO_CYCLIC_NUCLEOTIDE_SECOND_MESSENGER	17.1375	5.45865e-06
ENCL2000:Cluster1138_Hvmf_Hae_Hasp_Hcfaa_Wi38	17.1114	5.56049e-06
GSEA:TRANSITION_METAL_ION_BINDING	17.1089	5.56738e-06
ENCL2000:Cluster410_K562Znff41b2_K562Znf2c10c5_K562_Cmk_K562Znfp5	17.1069	5.57262e-06
ENCL2000:Cluster1681_Caco2_Hepg2_Sknshra_H7esDiffa9d_Lhcnm2Diff4d	17.0993	5.60055e-06
GSEA:BEHAVIOR	17.0782	5.68426e-06
GSEA:ACTIN_FILAMENT	17.0638	5.74108e-06
GSEA:CYTOSKELETON_ORGANIZATION_AND_BIOGENESIS	17.0563	5.76933e-06
ENCL2000:Cluster1715_Hbvp_Hbvsmc_H7esDiffa5d_H7es_Hcpe	17.0279	5.88663e-06
ENCL2000:Cluster760_Hee_Saec_Hmec_Prec_Nhbera	16.9989	6.00924e-06
GSEA:ALCOHOL_METABOLIC_PROCESS	16.9787	6.09528e-06
GSEA:GUANYL_NUCLEOTIDE_BINDING	16.974	6.11298e-06
ENCL2000:Cluster854_Lncap_Th1wb33676984_Th1wb54553204_Gm12864_Th17	16.9692	6.13112e-06
GSEA:CARBOHYDRATE_BIOSYNTHETIC_PROCESS	16.9631	6.15496e-06
GSEA:PROTEIN_TETRAMERIZATION	16.9603	6.16466e-06
ENCL2000:Cluster320_Nhlf_Nha_Gm04504_Bj_Gm04503	16.9586	6.16617e-06
GSEA:TRANSLATION_REGULATOR_ACTIVITY	16.9585	6.16617e-06
GSEA:MICROTUBULE_CYTOSKELETON_ORGANIZATION_AND_BIOGENESIS	16.9525	6.18985e-06
ENCL2000:Cluster174_Cd20ro01778_Cd34mobilized_Gm06990_Th1_Th2	16.9462	6.21532e-06
GSEA:REGULATION_OF_CELL_GROWTH	16.9437	6.22312e-06
ENCL2000:Cluster1221_Monocd14_Monocd14ro1746_M059j_Helas3_Rpmi7951	16.9365	6.25273e-06
ENCL2000:Cluster1976_Th2wb54553204_Jurkat_Cmk_Th2wb33676984_Hae	16.9065	6.38784e-06
ENCL2000:Cluster279_Caco2_Hepg2_Sknshra_Cd34mobilized_Cd20ro01778	16.904	6.39574e-06
GSEA:PROTEIN_AMINO_ACID_ADP_RIBOSYLATION	16.8971	6.42469e-06
GSEA:ATP_DEPENDENT_DNA_HELICASE_ACTIVITY	16.8896	6.45665e-06
ENCL2000:Cluster776_Helas3_Mcf7Estctrl0h_Mcf7Est100nm1h_Mcf7_K562Znf2c10c5	16.8881	6.46028e-06
GSEA:NUCLEAR_PORE	16.8831	6.47754e-06
GSEA:GTP_BINDING	16.8831	6.47754e-06
GSEA:MONOCARBOXYLIC_ACID_METABOLIC_PROCESS	16.8815	6.48134e-06
ENCL2000:Cluster1355_Mcf7Estctrl0h_Mcf7Est100nm1h_M059j_Mcf7_Wi38Ohtam	16.8787	6.49158e-06
ENCL2000:Cluster412_Lhcnm2Diff4d_Hsmmt_K562Znff41b2_K562Znfp5_K562Znf2c10c5	16.8751	6.50532e-06
MOTIF:MA0680.1:PAX7	16.8492	6.62587e-06
ENCL2000:Cluster1199_Nb4_Skmc_Be2c_Msc_Hmf	16.8473	6.6318e-06
ENCL2000:Cluster342_K562Znfa41c6_Cmk_K562Znfb34a8_K562Znff41b2_K562Znfe103c6	16.8432	6.64791e-06
ENCL2000:Cluster668_Caco2_Hepg2_T47d_Sknshra_Mcf7Estctrl0h	16.8255	6.73092e-06
ENCL2000:Cluster1097_H7esDiffa9d_H7esDiffa14d_H7esDiffa5d_H1hesc_Hmvecdad	16.8243	6.7333e-06
ENCL2000:Cluster941_Hmvecdblad_Hmvecdlyad_Hmvecdlyneo_Hmvecdblneo_Hmveclly	16.8181	6.76071e-06
GSEA:ANATOMICAL_STRUCTURE_FORMATION	16.8109	6.7926e-06
MOTIF:MA0727.1:NR3C2	16.8069	6.80902e-06
ENCL2000:Cluster872_Monocd14_Monocd14ro1746_Nhdfad_Hl60_Msc	16.8017	6.83146e-06
GSEA:ORGAN_DEVELOPMENT	16.7827	6.92338e-06
ENCL2000:Cluster1055_Hl60_Cmk_Caco2_Gm06990_Cd20ro01778	16.7738	6.96502e-06
ENCL2000:Cluster947_Hrce_Nhlf_Ag10803_Gm04503_Nha	16.7666	6.99801e-06
ENCL2000:Cluster179_Hepg2_K562Znff41b2_K562_K562Znf2c10c5_K562Znfp5	16.7601	7.02478e-06
GSEA:RESPONSE_TO_LIGHT_STIMULUS	16.76	7.02478e-06
GSEA:POSITIVE_REGULATION_OF_TRANSCRIPTIONDNA_DEPENDENT	16.7542	7.0509e-06
MOTIF:MA0151.1:Arid3a	16.7509	7.06446e-06
GSEA:RECEPTOR_SIGNALING_PROTEIN_SERINE_THREONINE_KINASE_ACTIVITY	16.7433	7.09992e-06
GSEA:G_PROTEIN_COUPLED_RECEPTOR_BINDING	16.7415	7.10568e-06
GSEA:BASEMENT_MEMBRANE	16.7376	7.12244e-06
GSEA:PROTEIN_COMPLEX_DISASSEMBLY	16.7292	7.16257e-06
ENCL2000:Cluster329_Lhcnm2_Skmc_Hsmm_Hcpe_Hmf	16.7258	7.17316e-06
ENCL2000:Cluster992_H7es_H1hesc_Nt2d1_H7esDiffa5d_Hs27a	16.7264	7.17316e-06
ENCL2000:Cluster1850_Hmvecdblad_Hmvecdblneo_Hrgec_Hmveclbl_Huvec	16.722	7.18899e-06
GSEA:PLASMA_MEMBRANE_PART	16.718	7.2068e-06
ENCL2000:Cluster1236_Wi38_Nhdfneo_Ag09319_Hpdlf_Bj	16.7119	7.23475e-06
ENCL2000:Cluster1691_K562Znfp5_K562Znff41b2_K562Znf2c10c5_K562Znfb34a8_K562Znfe103c6	16.7113	7.23475e-06
ENCL2000:Cluster267_Hbvsmc_Hbvp_Hcpe_Hasp_Hac	16.706	7.25507e-06
GSEA:REGULATION_OF_AXONOGENESIS	16.7062	7.25507e-06
GSEA:RNA_PROCESSING	16.6967	7.3011e-06
GSEA:DNA_DIRECTED_RNA_POLYMERASEII_HOLOENZYME	16.6928	7.31834e-06
ENCL2000:Cluster54_Sknshra_H1hesc_H7es_H7esDiffa9d_Caco2	16.6906	7.32648e-06
ENCL2000:Cluster993_Hsmm_Hs27a_Hrpe_Hsmmt_Ag04449	16.6605	7.48591e-06
GSEA:INTRINSIC_TO_MEMBRANE	16.6572	7.49993e-06
GSEA:CELLULAR_LIPID_METABOLIC_PROCESS	16.6553	7.50647e-06
ENCL2000:Cluster231_Mcf7Estctrl0h_Hbvsmc_Mcf7Est100nm1h_Hbvp_Mcf7	16.6509	7.52715e-06
GSEA:INTEGRAL_TO_MEMBRANE	16.6379	7.595e-06
GSEA:DNA_RECOMBINATION	16.6288	7.64211e-06
ENCL2000:Cluster1713_Hah_Hac_Hasp_M059j_Nhlf	16.6236	7.66362e-06
GSEA:MORPHOGENESIS_OF_AN_EPITHELIUM	16.6236	7.66362e-06
ENCL2000:Cluster140_H7es_Hbvsmc_Hbvp_Hcpe_Hac	16.5945	7.82429e-06
GSEA:CYTOSOL	16.5795	7.90723e-06
GSEA:REGULATION_OF_GENE_EXPRESSION_EPIGENETIC	16.5748	7.93035e-06
ENCL2000:Cluster727_Monocd14_Monocd14ro1746_Hl60_Nb4_K562	16.5686	7.96241e-06
ENCL2000:Cluster490_Wi38Ohtam_Msc_Hmf_Lhcnm2_Skmc	16.5637	7.98679e-06
GSEA:STRUCTURE_SPECIFIC_DNA_BINDING	16.5579	8.01699e-06
ENCL2000:Cluster632_Hrce_Hrpe_Rptec_Hre_H7esDiffa2d	16.5524	8.04189e-06
GSEA:TUBE_DEVELOPMENT	16.5523	8.04189e-06
ENCL2000:Cluster968_Hee_Saec_Prec_Mcf7Estctrl0h_Mcf7Est100nm1h	16.5358	8.13356e-06
ENCL2000:Cluster1201_K562Znff41b2_K562_K562Znf2c10c5_K562Znfb34a8_K562Znfp5	16.5355	8.13356e-06
ENCL2000:Cluster1337_Th2wb54553204_Cd34mobilized_Tregwb78495824_K562Znf2c10c5_K562Znff41b2	16.532	8.15027e-06
ENCL2000:Cluster1322_Sknmc_M059j_Bj_Rpmi7951_Ag09309	16.5254	8.18555e-06
GSEA:REGULATION_OF_MITOTIC_CELL_CYCLE	16.5225	8.19891e-06
ENCL2000:Cluster466_H7esDiffa5d_H7esDiffa9d_H7esDiffa14d_H7es_Hbvsmc	16.5154	8.23733e-06
GSEA:GTPASE_BINDING	16.4997	8.32884e-06
ENCL2000:Cluster120_Mcf7Estctrl0h_Mcf7Est100nm1h_Mcf7_Lncap_Cd4naivewb11970640	16.4874	8.40006e-06
GSEA:ELECTRON_TRANSPORT_GO_0006118	16.4832	8.42189e-06
ENCL2000:Cluster1340_Hbvp_Hbvsmc_Nhdfneo_Hgf_Hpdlf	16.4647	8.53258e-06
ENCL2000:Cluster911_Tregwb78495824_Cd4naivewb11970640_Th2wb54553204_Cd34mobilized_Hmveclly	16.4398	8.68564e-06
MOTIF:M00510_LHX3_01	16.4373	8.69714e-06
ENCL2000:Cluster1639_Cd34mobilized_Hmveclly_Hmvecdlyad_Tregwb78495824_Hmvecdblad	16.4347	8.70969e-06
GSEA:IMMUNE_SYSTEM_PROCESS	16.4238	8.77533e-06
ENCL2000:Cluster1255_Rpmi7951_Lhcnm2Diff4d_Nhdfad_M059j_Gm04504	16.4092	8.86557e-06
ENCL2000:Cluster780_Hae_H7es_H7esDiffa5d_Nt2d1_H7esDiffa14d	16.3611	9.1757e-06
GSEA:CELL_SURFACE_RECEPTOR_LINKED_SIGNAL_TRANSDUCTION_GO_0007166	16.361	9.1757e-06
GSEA:POLYSACCHARIDE_METABOLIC_PROCESS	16.357	9.19834e-06
ENCL2000:Cluster1922_Hmf_Skmc_Msc_Gm04504_Hcfaa	16.3554	9.20471e-06
[truncated: 4,882 more rows]
