# Supplementary material for: Single-cell regulome data analysis by SCRAT
Source: Bioinformatics. 2017 May 12;33(18):2930–2. doi: 10.1093/bioinformatics/btx315 (PMC5870556; doi:10.1093/bioinformatics/btx315)
Supplement: Supplementary Table 5 [file btx315_supplementary_table_5.xlsx]

## Sheet: README
Supplementary Table 5. F-statistic and FDR from the differential feature analysis of the mouse embryonic stem cells. All cell clusters were compared. The features are ranked by increasing order of the FDR (differential features with FDR < 0.05 are retained).

## Sheet: Result
Feature	Fstatistics	FDR
ENCL2000:Cluster1504_HeartC57bl6MAdult8wks_Esww6koUknME0_Zhbtc4129olaME0_Zhbtc4129olaME0Diffb6h_LungC57bl6MAdult8wks	143.203	8.88927e-25
ENCL2000:Cluster129_A20BalbcannMAdult8wks_TregaC57bl6MAdult8wks_TnaiveC57bl6MAdult8wks_MgerUknImmortalDiffc24h_MgerUknImmortal	89.0838	1.79689e-18
ENCL2000:Cluster478_MesodermCd1ME11half_FlbudCd1ME11half_HlbudCd1ME11half_HlembryoCd1ME11half_RetinaC57bl6MNew1days	90.1786	1.79689e-18
ENCL2000:Cluster653_EpcppmCd1ME14half_MgerUknImmortalDiffc48h_EpcpppCd1ME14half_RetinaC57bl6MAdult1wks_MgerUknImmortal	86.9383	2.82947e-18
ENCL2000:Cluster1945_Ch122a4bFImmortal_A20BalbcannMAdult8wks_MelC57bl6MAdult8wks_MgerUknImmortal_EpcppmCd1ME14half	80.0856	2.627e-17
ENCL2000:Cluster480_X3134RiiiMImmortal_MgerUknImmortalDiffc24h_EpcppmCd1ME14half_MgerUknImmortal_MgerUknImmortalDiffc48h	78.2609	4.30031e-17
ENCL2000:Cluster1540_X3134RiiiMImmortal_MesodermCd1ME11half_RetinaC57bl6MNew1days_ThymusC57bl6MAdult8wks_FlbudCd1ME11half	76.1191	8.24619e-17
MOTIF:M00291_FREAC3_01	75.2013	1.02325e-16
MOTIF:M01014_SOX_Q6	74.6695	1.11498e-16
ENCL2000:Cluster436_Esww6koUknME0_Zhbtc4129olaME0_Escj7S129ME0_Ese14129olaME0_Esww6UknME0	73.629	1.49859e-16
ENCL2000:Cluster237_EpcppmCd1ME14half_Esww6koUknME0_Zhbtc4129olaME0_EpcpppCd1ME14half_Ese14129olaME0	73.2703	1.56557e-16
ENCL2000:Cluster114_Esww6koUknME0_Zhbtc4129olaME0_Zhbtc4129olaME0Diffb24h_RetinaC57bl6MNew1days_MgerUknImmortalDiffc48h	71.906	2.44475e-16
GSEA:MITOTIC_CELL_CYCLE_CHECKPOINT	69.9317	4.93234e-16
MOTIF:MA0611.1:Dux	69.6826	5.05946e-16
ENCL2000:Cluster350_CerebellumC57bl6MAdult8wks_CbellumC57bl6MAdult8wks_Esww6koUknME0_ThymusC57bl6MAdult8wks_TnaiveC57bl6MAdult8wks	66.4832	1.73004e-15
MOTIF:MA0060.2:NFYA	66.2694	1.77128e-15
GSEA:ALCOHOL_METABOLIC_PROCESS	65.5329	2.26092e-15
GSEA:ATPASE_ACTIVITY_COUPLED_TO_TRANSMEMBRANE_MOVEMENT_OF_IONS	64.9112	2.76587e-15
ENCL2000:Cluster1430_PatskiSpbl6MImmortal_Esww6koUknME0_Ese14129olaME0_Zhbtc4129olaME0_Esww6UknME0	64.666	2.90307e-15
ENCL2000:Cluster609_Esww6koUknME0_Zhbtc4129olaME0_Escj7S129ME0_Ese14129olaME0_Esww6UknME0	63.9173	3.59627e-15
GSEA:SMALL_GTPASE_REGULATOR_ACTIVITY	63.9699	3.59627e-15
MOTIF:M00185_NFY_Q6	63.2065	4.63528e-15
ENCL2000:Cluster650_Esww6koUknME0_Zhbtc4129olaME0_Ese14129olaME0_Esww6UknME0_Escj7S129ME0	63.0016	4.7209e-15
MOTIF:M00687_ALPHACP1_01	62.9583	4.7209e-15
GSEA:PROTEIN_SERINE_THREONINE_PHOSPHATASE_ACTIVITY	62.5412	5.41256e-15
ENCL2000:Cluster483_TregaC57bl6MAdult8wks_ThelpaC57bl6MAdult8wks_ThymusC57bl6MAdult8wks_X3134RiiiMImmortal_TnaiveC57bl6MAdult8wks	61.8486	6.82516e-15
ENCL2000:Cluster914_Ch122a4bFImmortal_Esww6koUknME0_Ese14129olaME0_Zhbtc4129olaME0_WbrainC57bl6ME14half	61.8193	6.82516e-15
GSEA:SYNAPSE	60.9588	9.53653e-15
ENCL2000:Cluster1011_Zhbtc4129olaME0_Esww6koUknME0_Ese14129olaME0_Escj7S129ME0_WbrainC57bl6ME14half	60.5487	1.09992e-14
ENCL2000:Cluster339_Zhbtc4129olaME0_Esww6koUknME0_Escj7S129ME0_Ese14129olaME0_Esww6UknME0	60.3313	1.16868e-14
MOTIF:M00459_STAT5B_01	60.0884	1.25724e-14
MOTIF:MA0687.1:SPIC	59.9593	1.28856e-14
MOTIF:M00749_SREBP1_Q6	59.5107	1.52064e-14
MOTIF:M00454_MRF2_01	59.4369	1.52448e-14
GSEA:DI__TRI_VALENT_INORGANIC_CATION_TRANSPORT	59.2923	1.57804e-14
GSEA:RAS_GTPASE_ACTIVATOR_ACTIVITY	59.11	1.66234e-14
MOTIF:M00287_NFY_01	58.4893	2.08665e-14
GSEA:CALCIUM_CHANNEL_ACTIVITY	58.4728	2.08665e-14
MOTIF:M00694_E4F1_Q6	58.109	2.33727e-14
MOTIF:M00926_AP1_Q4_01	58.1016	2.33727e-14
ENCL2000:Cluster1188_EpcppmCd1ME14half_MgerUknImmortalDiffc48h_EpcpppCd1ME14half_X3134RiiiMImmortal_EpcmppCd1ME14half	57.9487	2.34482e-14
MOTIF:M00977_EBF_Q6	57.9897	2.34482e-14
GSEA:VIRAL_REPRODUCTION	57.9318	2.34482e-14
MOTIF:M00054_NFKAPPAB_01	57.6058	2.62994e-14
MOTIF:M00706_TFIII_Q6	57.5234	2.62994e-14
MOTIF:MA0502.1:NFYB	57.5641	2.62994e-14
ENCL2000:Cluster468_Ch122a4bFImmortal_X416bC57bl6MAdult8wks_X3134RiiiMImmortal_Nih3t3NihsMImmortal_Esww6koUknME0	57.4697	2.63657e-14
ENCL2000:Cluster734_X416bC57bl6MAdult8wks_Ch122a4bFImmortal_MgerUknImmortal_Esww6koUknME0_MelC57bl6MAdult8wks	56.9073	3.32227e-14
ENCL2000:Cluster555_EpcppmCd1ME14half_EpcpmmCd1ME14half_HlembryoCd1ME11half_Esww6koUknME0_EpcpppCd1ME14half	56.1701	4.53901e-14
ENCL2000:Cluster366_FibroblastC57bl6MAdult8wks_X3134RiiiMImmortal_Nih3t3NihsMImmortal_PatskiSpbl6MImmortal_X416bC57bl6MAdult8wks	55.9473	4.92111e-14
MOTIF:MA0657.1:KLF13	55.7949	5.17027e-14
GSEA:ADP_BINDING	55.7144	5.25993e-14
MOTIF:MA0463.1:Bcl6	55.5555	5.54781e-14
MOTIF:MA0077.1:SOX9	55.4802	5.63526e-14
GSEA:STEROID_METABOLIC_PROCESS	55.3504	5.87038e-14
MOTIF:M00623_CRX_Q4	55.2474	6.0433e-14
GSEA:VIRAL_REPRODUCTIVE_PROCESS	55.1299	6.26514e-14
ENCL2000:Cluster1380_SkmuscleC57bl6MAdult8wks_Esww6koUknME0_Zhbtc4129olaME0_Zhbtc4129olaME0Diffb24h_Esww6UknME0	54.9898	6.56504e-14
ENCL2000:Cluster452_Bcellcd43nC57bl6MAdult8wks_EpcppmCd1ME14half_RetinaC57bl6MAdult1wks_TregC57bl6MAdult8wks_TnaiveC57bl6MAdult8wks	54.9088	6.69302e-14
ENCL2000:Cluster1344_Esww6koUknME0_CerebrumC57bl6MAdult8wks_MgerUknImmortal_MgerUknImmortalDiffc48h_WbrainC57bl6MAdult8wks	54.8468	6.69302e-14
MOTIF:MA0027.2:EN1	54.8377	6.69302e-14
MOTIF:M00964_PXR_Q2	54.7021	7.00804e-14
MOTIF:MA0648.1:GSC	54.3662	8.04981e-14
ENCL2000:Cluster1981_TnaiveC57bl6MAdult8wks_Bcellcd43nC57bl6MAdult8wks_TregaC57bl6MAdult8wks_TregC57bl6MAdult8wks_ThelpaC57bl6MAdult8wks	54.2278	8.31638e-14
MOTIF:MA0705.1:Lhx8	54.2607	8.31638e-14
ENCL2000:Cluster652_Esww6koUknME0_Zhbtc4129olaME0_Escj7S129ME0_Ese14129olaME0_Esww6UknME0	54.1616	8.44487e-14
MOTIF:M00720_CACBINDINGPROTEIN_Q6	54.0235	8.86724e-14
MOTIF:M00209_NFY_C	53.9419	8.9414e-14
MOTIF:MA0891.1:GSC2	53.9549	8.9414e-14
GSEA:TRANSFERASE_ACTIVITY_TRANSFERRING_ALKYL_OR_ARYLOTHER_THAN_METHYLGROUPS	53.8667	9.1261e-14
ENCL2000:Cluster434_LgintC57bl6MAdult8wks_Esww6koUknME0_Ese14129olaME0_Esww6UknME0_WbrainC57bl6ME14half	53.5836	1.02604e-13
MOTIF:M00053_CREL_01	53.4869	1.04911e-13
MOTIF:M00411_HNF4_01_B	53.476	1.04911e-13
ENCL2000:Cluster1971_Esww6koUknME0_Zhbtc4129olaME0_Escj7S129ME0_Esww6UknME0_Ese14129olaME0	53.3397	1.10273e-13
ENCL2000:Cluster136_WbrainC57bl6ME14half_WholebrainC57bl6ME14half_WbrainC57bl6ME18half_A20BalbcannMAdult8wks_RetinaC57bl6MAdult1wks	53.0275	1.23486e-13
MOTIF:M00925_AP1_Q6_01	52.9843	1.23486e-13
MOTIF:MA0130.1:ZNF354C	52.9901	1.23486e-13
GSEA:CALCIUM_ION_TRANSPORT	53.0395	1.23486e-13
MOTIF:MA0895.1:HMBOX1	52.8796	1.26441e-13
GSEA:PHOSPHOPROTEIN_PHOSPHATASE_ACTIVITY	52.8955	1.26441e-13
ENCL2000:Cluster918_RetinaC57bl6MAdult1wks_Ch122a4bFImmortal_Bcellcd43nC57bl6MAdult8wks_EpcpmmCd1ME14half_Esww6koUknME0	52.7658	1.31428e-13
ENCL2000:Cluster1364_A20BalbcannMAdult8wks_TregaC57bl6MAdult8wks_TnaiveC57bl6MAdult8wks_ThymusC57bl6MAdult8wks_ThelpaC57bl6MAdult8wks	52.7442	1.31428e-13
MOTIF:M00158_COUP_01	52.6572	1.3364e-13
MOTIF:MA0137.3:STAT1	52.6602	1.3364e-13
GSEA:PROTEIN_TYROSINE_PHOSPHATASE_ACTIVITY	52.4424	1.46079e-13
MOTIF:MA0101.1:REL	52.3093	1.51942e-13
MOTIF:MA0629.1:Rhox11	52.3237	1.51942e-13
ENCL2000:Cluster834_CbellumC57bl6MAdult8wks_CerebellumC57bl6MAdult8wks_WbrainC57bl6MAdult8wks_WholebrainC57bl6MAdult8wks_RetinaC57bl6MAdult1wks	52.2054	1.5775e-13
ENCL2000:Cluster1873_X416bC57bl6MAdult8wks_Esww6koUknME0_Ch122a4bFImmortal_EpcpmmCd1ME14half_CerebrumC57bl6MAdult8wks	52.1409	1.60715e-13
MOTIF:M00805_LEF1_Q2	52.1182	1.60715e-13
ENCL2000:Cluster977_PatskiSpbl6MImmortal_CerebrumC57bl6MAdult8wks_WbrainC57bl6MAdult8wks_WholebrainC57bl6MAdult8wks_Esww6koUknME0	52.0678	1.62774e-13
MOTIF:M00646_LFA1_Q6	51.9704	1.68574e-13
GSEA:GTPASE_ACTIVATOR_ACTIVITY	51.9406	1.69127e-13
MOTIF:MA0484.1:HNF4G	51.9121	1.69598e-13
MOTIF:M01119_KAISO_01	51.8623	1.71805e-13
MOTIF:MA0122.2:NKX3-2	51.8151	1.73854e-13
MOTIF:MA0079.3:SP1	51.7533	1.77165e-13
MOTIF:MA0599.1:KLF5	51.6148	1.87245e-13
MOTIF:MA0820.1:FIGLA	51.5381	1.92222e-13
ENCL2000:Cluster1182_WbrainC57bl6ME14half_WholebrainC57bl6ME14half_WbrainC57bl6ME18half_RetinaC57bl6MAdult1wks_WbrainC57bl6MAdult8wks	51.4442	1.97987e-13
ENCL2000:Cluster1980_Esww6koUknME0_Zhbtc4129olaME0_Escj7S129ME0_Esww6UknME0_Ese14129olaME0	51.4337	1.97987e-13
ENCL2000:Cluster489_EpcppmCd1ME14half_EpcpppCd1ME14half_EpcmppCd1ME14half_LiverC57bl6ME14half_MgerUknImmortalDiffc24h	51.1779	2.10449e-13
MOTIF:M00302_NFAT_Q6	51.2467	2.10449e-13
MOTIF:M00410_SOX9_B1	51.1644	2.10449e-13
MOTIF:M00767_FXR_IR1_Q6	51.202	2.10449e-13
MOTIF:MA0513.1:SMAD2::SMAD3::SMAD4	51.185	2.10449e-13
MOTIF:MA0514.1:Sox3	51.2533	2.10449e-13
MOTIF:MA0888.1:EVX2	51.2108	2.10449e-13
MOTIF:M00174_AP1_Q6	51.116	2.13382e-13
MOTIF:MA0493.1:Klf1	50.9805	2.25542e-13
ENCL2000:Cluster1993_Esww6koUknME0_Zhbtc4129olaME0_Zhbtc4129olaME0Diffb24h_Escj7S129ME0_Ese14129olaME0	50.929	2.29069e-13
ENCL2000:Cluster1718_X3134RiiiMImmortal_RetinaC57bl6MNew1days_MgerUknImmortalDiffc48h_HeartC57bl6MAdult8wks_RetinaC57bl6MAdult1wks	50.8469	2.36104e-13
MOTIF:MA0710.1:NOTO	50.8278	2.36158e-13
MOTIF:MA0501.1:MAF::NFE2	50.5077	2.72843e-13
MOTIF:M00649_MAZ_Q6	50.4334	2.80279e-13
MOTIF:MA0107.1:RELA	50.4115	2.8079e-13
MOTIF:MA0057.1:MZF1_var.2	50.2764	2.94534e-13
MOTIF:MA0528.1:ZNF263	50.2891	2.94534e-13
MOTIF:M00222_HAND1E47_01	50.2025	3.01428e-13
MOTIF:MA0124.2:Nkx3-1	50.1933	3.01428e-13
MOTIF:MA0643.1:Esrrg	50.1377	3.07048e-13
MOTIF:MA0631.1:Six3	50.0996	3.10159e-13
ENCL2000:Cluster39_TregaC57bl6MAdult8wks_TnaiveC57bl6MAdult8wks_ThelpaC57bl6MAdult8wks_ThymusC57bl6MAdult8wks_Bcellcd19pC57bl6MAdult8wks	50.037	3.13651e-13
GSEA:CELL_SURFACE	50.0259	3.13651e-13
GSEA:ACTIN_FILAMENT_BINDING	50.048	3.13651e-13
MOTIF:M00698_HEB_Q6	50.0089	3.13726e-13
MOTIF:MA0507.1:POU2F2	49.9417	3.21496e-13
MOTIF:MA0784.1:POU1F1	49.8995	3.25544e-13
MOTIF:MA0714.1:PITX3	49.8464	3.30169e-13
MOTIF:MA0887.1:EVX1	49.8382	3.30169e-13
ENCL2000:Cluster309_Esww6koUknME0_Zhbtc4129olaME0_Escj7S129ME0_Ese14129olaME0_Esww6UknME0	49.6491	3.58981e-13
MOTIF:M00491_MAZR_01	49.4574	3.90909e-13
MOTIF:MA0111.1:Spz1	49.3354	4.1162e-13
MOTIF:M00983_MAF_Q6_01	49.2083	4.31026e-13
MOTIF:MA0161.1:NFIC	49.1946	4.31026e-13
GSEA:SPINDLE_MICROTUBULE	49.2051	4.31026e-13
MOTIF:M00464_POU3F2_02	49.1694	4.33152e-13
GSEA:OXIDOREDUCTASE_ACTIVITY_ACTING_ON_THE_ALDEHYDE_OR_OXO_GROUP_OF_DONORS	48.9838	4.70642e-13
ENCL2000:Cluster305_Esww6koUknME0_Zhbtc4129olaME0_KidneyC57bl6MAdult8wks_Escj7S129ME0_Ese14129olaME0	48.9172	4.82656e-13
MOTIF:M00678_TEL2_Q6	48.902	4.82771e-13
ENCL2000:Cluster1040_MgerUknImmortalDiffc24h_MgerUknImmortal_MgerUknImmortalDiffc48h_MelC57bl6MAdult8wks_GfatC57bl6MAdult8wks	48.6569	5.40256e-13
MOTIF:M01066_BLIMP1_Q6	48.6138	5.47886e-13
ENCL2000:Cluster1114_PatskiSpbl6MImmortal_Esww6koUknME0_Ese14129olaME0_Zhbtc4129olaME0_Esww6UknME0	48.5108	5.7216e-13
MOTIF:MA0904.1:Hoxb5	48.3928	6.01984e-13
GSEA:OLIGOSACCHARIDE_METABOLIC_PROCESS	48.2932	6.27763e-13
ENCL2000:Cluster71_X3134RiiiMImmortal_Nih3t3NihsMImmortal_MesodermCd1ME11half_RetinaC57bl6MNew1days_HlembryoCd1ME11half	48.2258	6.44411e-13
MOTIF:MA0612.1:EMX1	48.1719	6.57204e-13
MOTIF:M00922_SRF_Q5_01	48.0699	6.8631e-13
MOTIF:M00342_OCT1_B	47.89	7.44819e-13
MOTIF:M00066_TAL1ALPHAE47_01	47.8532	7.53418e-13
MOTIF:MA0642.1:EN2	47.8237	7.59379e-13
ENCL2000:Cluster261_Zhbtc4129olaME0_Zhbtc4129olaME0Diffb24h_Esww6koUknME0_Escj7S129ME0_Ese14129olaME0	47.7104	7.87365e-13
MOTIF:M00124_PBX1_02	47.7138	7.87365e-13
GSEA:PROTEIN_KINASE_REGULATOR_ACTIVITY	47.7242	7.87365e-13
ENCL2000:Cluster783_Esww6koUknME0_Ese14129olaME0_Esww6UknME0_Escj7S129ME0_Zhbtc4129olaME0	47.6929	7.89087e-13
ENCL2000:Cluster57_Zhbtc4129olaME0_Esww6koUknME0_Escj7S129ME0_Ese14129olaME0_Esww6UknME0	47.644	8.03182e-13
MOTIF:M00023_HOX13_01	47.5991	8.15965e-13
MOTIF:M00457_STAT5A_01	47.572	8.16589e-13
MOTIF:M00775_NFY_Q6_01	47.5738	8.16589e-13
MOTIF:MA0116.1:Znf423	47.5537	8.18833e-13
ENCL2000:Cluster1199_Esww6koUknME0_Ch122a4bFImmortal_Zhbtc4129olaME0_Escj7S129ME0_Esww6UknME0	47.4935	8.38363e-13
ENCL2000:Cluster319_A20BalbcannMAdult8wks_TregaC57bl6MAdult8wks_TnaiveC57bl6MAdult8wks_ThelpaC57bl6MAdult8wks_FibroblastC57bl6MAdult8wks	47.4791	8.39132e-13
MOTIF:MA0503.1:Nkx2-5_var.2	47.4469	8.47398e-13
ENCL2000:Cluster1569_Esww6koUknME0_Zhbtc4129olaME0_Escj7S129ME0_Ese14129olaME0_Esww6UknME0	47.337	8.89328e-13
ENCL2000:Cluster636_Escj7S129ME0_Esww6koUknME0_Zhbtc4129olaME0_Ese14129olaME0_Zhbtc4129olaME0Diffb6h	47.3015	8.9963e-13
MOTIF:MA0700.1:LHX2	47.2828	9.02547e-13
ENCL2000:Cluster1544_Esww6koUknME0_Zhbtc4129olaME0_Escj7S129ME0_Ese14129olaME0_Esww6UknME0	47.2545	9.09799e-13
MOTIF:M00138_OCT1_04	47.1668	9.44603e-13
ENCL2000:Cluster1824_CbellumC57bl6MAdult8wks_CerebellumC57bl6MAdult8wks_RetinaC57bl6MNew1days_RetinaC57bl6MAdult1wks_WbrainC57bl6MAdult8wks	47.1367	9.53183e-13
ENCL2000:Cluster788_Esww6koUknME0_Zhbtc4129olaME0_Esww6UknME0_Ese14129olaME0_Zhbtc4129olaME0Diffb24h	47.1133	9.54088e-13
MOTIF:M00821_NRF2_Q4	47.0993	9.54088e-13
MOTIF:M00963_T3R_Q6	47.1027	9.54088e-13
MOTIF:M00973_E2A_Q6	47.0823	9.56657e-13
MOTIF:MA0152.1:NFATC2	47.067	9.58386e-13
ENCL2000:Cluster1567_Esww6koUknME0_Zhbtc4129olaME0_Ese14129olaME0_Esww6UknME0_Escj7S129ME0	47.0401	9.63326e-13
MOTIF:M01022_LEF1_Q2_01	47.0124	9.63326e-13
MOTIF:M01124_OCT4_02	47.02	9.63326e-13
MOTIF:MA0753.1:ZNF740	47.011	9.63326e-13
MOTIF:MA0592.2:Esrra	46.9765	9.745e-13
ENCL2000:Cluster1987_GfatC57bl6MAdult8wks_FibroblastC57bl6MAdult8wks_FatC57bl6MAdult8wks_Esww6koUknME0_Zhbtc4129olaME0Diffb24h	46.9554	9.79335e-13
MOTIF:MA0745.1:SNAI2	46.8539	1.02439e-12
MOTIF:MA0875.1:BARX1	46.8196	1.0363e-12
MOTIF:MA0682.1:Pitx1	46.7999	1.04082e-12
ENCL2000:Cluster1207_X3134RiiiMImmortal_RetinaC57bl6MNew1days_RetinaC57bl6MAdult1wks_Nih3t3NihsMImmortal_CbellumC57bl6MAdult8wks	46.6819	1.07453e-12
MOTIF:M00156_RORA1_01	46.7122	1.07453e-12
MOTIF:M00339_ETS1_B	46.6903	1.07453e-12
MOTIF:M00419_MEIS1_01	46.7111	1.07453e-12
MOTIF:MA0711.1:OTX1	46.6945	1.07453e-12
MOTIF:M00052_NFKAPPAB65_01	46.6412	1.08399e-12
MOTIF:M00184_MYOD_Q6	46.6326	1.08399e-12
MOTIF:M00199_AP1_C	46.6502	1.08399e-12
MOTIF:M00971_ETS_Q6	46.606	1.08715e-12
MOTIF:MA0078.1:Sox17	46.6129	1.08715e-12
MOTIF:M00935_NFAT_Q4_01	46.5952	1.0874e-12
MOTIF:MA0508.1:PRDM1	46.5847	1.08748e-12
MOTIF:MA0719.1:RHOXF1	46.574	1.08776e-12
MOTIF:MA0039.2:Klf4	46.5621	1.08866e-12
MOTIF:MA0494.1:Nr1h3::Rxra	46.5255	1.10317e-12
MOTIF:M00658_PU1_Q6	46.4771	1.1245e-12
MOTIF:M00808_PAX_Q6	46.4575	1.12989e-12
MOTIF:MA0523.1:TCF7L2	46.4231	1.14383e-12
MOTIF:M00473_FOXO1_01	46.3958	1.15204e-12
MOTIF:MA0606.1:NFAT5	46.389	1.15204e-12
MOTIF:M00416_CART1_01	46.3762	1.15377e-12
MOTIF:MA0809.1:TEAD4	46.3422	1.16786e-12
MOTIF:MA0741.1:KLF16	46.3054	1.18378e-12
MOTIF:M00135_OCT1_01	46.2798	1.19172e-12
MOTIF:MA0092.1:Hand1::Tcf3	46.2728	1.19172e-12
MOTIF:MA0806.1:TBX4	46.2212	1.21711e-12
MOTIF:MA0803.1:TBX15	46.1964	1.2265e-12
MOTIF:M00978_LEF1TCF1_Q4	46.0667	1.28927e-12
MOTIF:MA0739.1:Hic1	46.073	1.28927e-12
MOTIF:MA0914.1:ISL2	46.0706	1.28927e-12
GSEA:RESPONSE_TO_UV	46.0594	1.28927e-12
GSEA:LYTIC_VACUOLE	45.9341	1.36033e-12
GSEA:LYSOSOME	45.9341	1.36033e-12
GSEA:SISTER_CHROMATID_SEGREGATION	45.8606	1.40514e-12
MOTIF:M00071_E47_02	45.8034	1.4395e-12
ENCL2000:Cluster773_Zhbtc4129olaME0_Escj7S129ME0_Esww6koUknME0_Ese14129olaME0_Esww6UknME0	45.766	1.46025e-12
MOTIF:M00933_SP1_Q2_01	45.7568	1.46035e-12
MOTIF:MA0746.1:SP3	45.6965	1.49857e-12
ENCL2000:Cluster808_MgerUknImmortal_MgerUknImmortalDiffc24h_MgerUknImmortalDiffc48h_MelC57bl6MAdult8wks_Ese14129olaME0	45.5245	1.6272e-12
ENCL2000:Cluster457_Zhbtc4129olaME0Diffb24h_Zhbtc4129olaME0Diffb6h_Zhbtc4129olaME0_Ese14129olaME0_Escj7S129ME0	45.5047	1.62819e-12
MOTIF:M00084_MZF1_02	45.5134	1.62819e-12
MOTIF:M00210_OCT_C	45.4967	1.62819e-12
MOTIF:M00762_DR1_Q3	45.463	1.63142e-12
MOTIF:M01112_RBPJK_01	45.4611	1.63142e-12
MOTIF:MA0685.1:SP4	45.4579	1.63142e-12
MOTIF:MA0788.1:POU3F3	45.4791	1.63142e-12
MOTIF:M00777_STAT_Q6	45.4378	1.63654e-12
MOTIF:MA0712.1:OTX2	45.4345	1.63654e-12
MOTIF:M00008_SP1_01	45.4063	1.65295e-12
ENCL2000:Cluster1628_TregaC57bl6MAdult8wks_MgerUknImmortalDiffc24h_MgerUknImmortal_ThymusC57bl6MAdult8wks_TnaiveC57bl6MAdult8wks	45.3973	1.65336e-12
MOTIF:M00704_TEF1_Q6	45.3838	1.65755e-12
MOTIF:M00223_STAT_01	45.374	1.65875e-12
MOTIF:MA0742.1:Klf12	45.2939	1.72005e-12
ENCL2000:Cluster520_MgerUknImmortalDiffc48h_MgerUknImmortal_MgerUknImmortalDiffc24h_Nih3t3NihsMImmortal_X416bC57bl6MAdult8wks	45.2258	1.76906e-12
GSEA:ENZYME_ACTIVATOR_ACTIVITY	45.2218	1.76906e-12
MOTIF:M00220_SREBP1_01	45.1596	1.80301e-12
MOTIF:M00640_HOXA4_Q2	45.1736	1.80301e-12
MOTIF:MA0902.1:HOXB2	45.1644	1.80301e-12
MOTIF:MA0604.1:Atf1	45.1383	1.81508e-12
GSEA:CELLULAR_PROTEIN_COMPLEX_ASSEMBLY	45.0761	1.86566e-12
MOTIF:MA0518.1:Stat4	45.0197	1.91196e-12
MOTIF:MA0056.1:MZF1	44.8926	2.03127e-12
GSEA:CELL_CYCLE_CHECKPOINT_GO_0000075	44.8199	2.0993e-12
ENCL2000:Cluster61_WbrainC57bl6MAdult8wks_WholebrainC57bl6MAdult8wks_CerebrumC57bl6MAdult8wks_RetinaC57bl6MNew1days_Zhbtc4129olaME0Diffb24h	44.7556	2.15055e-12
MOTIF:M01123_NANOG_01	44.7634	2.15055e-12
MOTIF:MA0673.1:NKX2-8	44.7488	2.15055e-12
MOTIF:MA0605.1:Atf3	44.7261	2.16677e-12
MOTIF:M00690_AP3_Q6	44.6965	2.1832e-12
MOTIF:MA0794.1:PROX1	44.6957	2.1832e-12
MOTIF:MA0662.1:MIXL1	44.6123	2.26902e-12
ENCL2000:Cluster972_Zhbtc4129olaME0_Esww6koUknME0_Escj7S129ME0_Ese14129olaME0_Zhbtc4129olaME0Diffb6h	44.585	2.29186e-12
MOTIF:M00921_GR_Q6_01	44.5608	2.31124e-12
ENCL2000:Cluster225_WbrainC57bl6ME14half_WholebrainC57bl6ME14half_RetinaC57bl6MNew1days_Esww6koUknME0_Zhbtc4129olaME0	44.5501	2.31487e-12
MOTIF:MA0862.1:GMEB2	44.4981	2.36789e-12
MOTIF:MA0467.1:Crx	44.4823	2.36866e-12
MOTIF:MA0747.1:SP8	44.4852	2.36866e-12
MOTIF:MA0900.1:HOXA2	44.432	2.42099e-12
MOTIF:M00141_LYF1_01	44.4166	2.43083e-12
MOTIF:MA0787.1:POU3F2	44.4047	2.4363e-12
MOTIF:MA0099.2:FOS::JUN	44.3487	2.48857e-12
MOTIF:MA0609.1:Crem	44.3484	2.48857e-12
MOTIF:M00472_FOXO4_01	44.3193	2.51631e-12
ENCL2000:Cluster541_HeartC57bl6MAdult8wks_KidneyC57bl6MAdult8wks_LungC57bl6MAdult8wks_Zhbtc4129olaME0Diffb24h_MesodermCd1ME11half	44.2835	2.55328e-12
MOTIF:M00746_ELF1_Q6	44.2381	2.59387e-12
MOTIF:M00998_PBX_Q3	44.2415	2.59387e-12
MOTIF:M01131_SOX10_Q6	44.2176	2.61156e-12
MOTIF:M00734_CIZ_01	44.2038	2.61617e-12
MOTIF:MA0516.1:SP2	44.1997	2.61617e-12
MOTIF:M00134_HNF4_01	44.1624	2.65686e-12
MOTIF:M00037_NFE2_01	44.1455	2.6701e-12
MOTIF:M00413_AREB6_02	44.1225	2.68684e-12
MOTIF:MA0808.1:TEAD3	44.1191	2.68684e-12
MOTIF:M01113_CACD_01	44.0916	2.71526e-12
MOTIF:M00981_CREBATF_Q6	44.0469	2.76826e-12
MOTIF:MA0504.1:NR2C2	44.0239	2.79101e-12
MOTIF:MA0886.1:EMX2	43.9771	2.84866e-12
MOTIF:M00932_SP1_Q4_01	43.9467	2.88317e-12
MOTIF:M00340_ETS2_B	43.9142	2.92137e-12
MOTIF:M01118_WT1_Q6	43.9018	2.92973e-12
MOTIF:M00671_TCF4_Q5	43.8893	2.93807e-12
GSEA:HYDROLASE_ACTIVITY_ACTING_ON_GLYCOSYL_BONDS	43.8669	2.96172e-12
MOTIF:M00733_SMAD4_Q6	43.8536	2.97156e-12
ENCL2000:Cluster1580_MesodermCd1ME11half_HlembryoCd1ME11half_WbrainC57bl6ME14half_WholebrainC57bl6ME14half_Zhbtc4129olaME0	43.8239	2.99698e-12
MOTIF:M01013_IPF1_Q4_01	43.8235	2.99698e-12
MOTIF:MA0786.1:POU3F1	43.7892	3.03973e-12
MOTIF:M00721_CACCCBINDINGFACTOR_Q6	43.7687	3.05831e-12
MOTIF:MA0505.1:Nr5a2	43.7597	3.05831e-12
MOTIF:MA0785.1:POU2F1	43.7573	3.05831e-12
MOTIF:MA0671.1:NFIX	43.7047	3.13152e-12
MOTIF:M00188_AP1_Q4	43.6673	3.18169e-12
ENCL2000:Cluster1989_Bcellcd43nC57bl6MAdult8wks_Ch122a4bFImmortal_TnaiveC57bl6MAdult8wks_TregC57bl6MAdult8wks_TregaC57bl6MAdult8wks	43.6434	3.21012e-12
ENCL2000:Cluster1561_LiverC57bl6MAdult8wks_KidneyC57bl6MAdult8wks_Esww6koUknME0_Zhbtc4129olaME0_Escj7S129ME0	43.4982	3.44095e-12
MOTIF:MA0595.1:SREBF1	43.4958	3.44095e-12
MOTIF:MA0801.1:MGA	43.4837	3.45086e-12
MOTIF:MA0597.1:THAP1	43.4631	3.47607e-12
ENCL2000:Cluster1763_A20BalbcannMAdult8wks_EpcpmmCd1ME14half_Ch122a4bFImmortal_Bcellcd19pC57bl6MAdult8wks_Bcellcd43nC57bl6MAdult8wks	43.4411	3.50403e-12
MOTIF:MA0659.1:MAFG	43.4347	3.50403e-12
MOTIF:M00257_RREB1_01	43.3983	3.5587e-12
ENCL2000:Cluster58_MgerUknImmortalDiffc24h_MgerUknImmortal_A20BalbcannMAdult8wks_TregaC57bl6MAdult8wks_MelC57bl6MAdult8wks	43.3541	3.62901e-12
MOTIF:M01125_OCT4_01	43.3081	3.69191e-12
GSEA:NITROGEN_COMPOUND_METABOLIC_PROCESS	43.3104	3.69191e-12
MOTIF:MA0515.1:Sox6	43.2937	3.70741e-12
MOTIF:MA0896.1:Hmx1	43.2478	3.78422e-12
MOTIF:M00960_PR_Q2	43.2378	3.7914e-12
MOTIF:M00194_NFKB_Q6	43.2211	3.81193e-12
MOTIF:M01031_HNF4_Q6_01	43.1833	3.87476e-12
MOTIF:M01111_RBPJK_Q4	43.1445	3.94081e-12
MOTIF:M00145_BRN2_01	43.1076	3.99123e-12
MOTIF:M00771_ETS_Q4	43.1116	3.99123e-12
MOTIF:MA0065.2:Pparg::Rxra	43.0822	4.0313e-12
MOTIF:M00378_PAX4_03	43.0756	4.03226e-12
MOTIF:MA0897.1:Hmx2	42.9558	4.27744e-12
ENCL2000:Cluster85_Esww6koUknME0_Esww6UknME0_Zhbtc4129olaME0_TregaC57bl6MAdult8wks_Zhbtc4129olaME0Diffb24h	42.9164	4.35228e-12
MOTIF:MA0142.1:Pou5f1::Sox2	42.8946	4.38804e-12
MOTIF:MA0090.2:TEAD1	42.7878	4.6243e-12
MOTIF:MA0119.1:NFIC::TLX1	42.7136	4.79136e-12
MOTIF:M00955_GR_01	42.6104	5.04055e-12
MOTIF:MA0498.2:MEIS1	42.5225	5.24461e-12
GSEA:ATPASE_ACTIVITY_COUPLED_TO_MOVEMENT_OF_SUBSTANCES	42.5235	5.24461e-12
MOTIF:M00444_VDR_Q3	42.4785	5.34982e-12
MOTIF:M00221_SREBP1_02	42.4473	5.40433e-12
MOTIF:M00531_NERF_Q2	42.45	5.40433e-12
ENCL2000:Cluster303_Esww6koUknME0_Zhbtc4129olaME0_Esww6UknME0_Escj7S129ME0_Ese14129olaME0	42.4409	5.40596e-12
GSEA:BASE_EXCISION_REPAIR	42.4145	5.4641e-12
MOTIF:MA0838.1:CEBPG	42.3948	5.50407e-12
GSEA:RESPONSE_TO_LIGHT_STIMULUS	42.3832	5.52051e-12
MOTIF:M00042_SOX5_01	42.3505	5.57929e-12
MOTIF:M00133_TST1_01	42.3457	5.57929e-12
MOTIF:MA0807.1:TBX5	42.3558	5.57929e-12
MOTIF:M01020_TBX5_02	42.3265	5.61853e-12
ENCL2000:Cluster1537_Esww6koUknME0_Zhbtc4129olaME0_Zhbtc4129olaME0Diffb24h_Escj7S129ME0_Ese14129olaME0	42.2947	5.69585e-12
MOTIF:M00912_CEBP_Q2_01	42.2832	5.71306e-12
ENCL2000:Cluster1450_A20BalbcannMAdult8wks_Ch122a4bFImmortal_Bcellcd43nC57bl6MAdult8wks_Bcellcd19pC57bl6MAdult8wks_Esww6koUknME0	42.2461	5.80801e-12
MOTIF:MA0770.1:HSF2	42.2189	5.87388e-12
MOTIF:M00722_COREBINDINGFACTOR_Q6	42.1618	6.03439e-12
MOTIF:M00482_PITX2_Q2	42.1489	6.05747e-12
MOTIF:MA0087.1:Sox5	42.1096	6.16553e-12
MOTIF:MA0081.1:SPIB	42.0594	6.31162e-12
MOTIF:M01044_TBX5_Q5	42.0505	6.32267e-12
MOTIF:M01068_UF1H3BETA_Q6	42.0327	6.36339e-12
MOTIF:M00795_OCT_Q6	42.0253	6.36945e-12
GSEA:DNA_HELICASE_ACTIVITY	41.9696	6.53957e-12
MOTIF:M00088_IK3_01	41.9516	6.58248e-12
GSEA:CARBOHYDRATE_BIOSYNTHETIC_PROCESS	41.9462	6.58248e-12
GSEA:VACUOLE	41.9229	6.64459e-12
GSEA:KINASE_REGULATOR_ACTIVITY	41.9121	6.66301e-12
ENCL2000:Cluster1290_GfatC57bl6MAdult8wks_FibroblastC57bl6MAdult8wks_Esww6koUknME0_FatC57bl6MAdult8wks_Zhbtc4129olaME0	41.9023	6.67366e-12
MOTIF:M01104_MOVOB_01	41.8982	6.67366e-12
MOTIF:MA0792.1:POU5F1B	41.892	6.67676e-12
MOTIF:M00127_GATA1_03	41.8816	6.69417e-12
MOTIF:MA0526.1:USF2	41.8655	6.73217e-12
MOTIF:M00776_SREBP_Q3	41.8476	6.77671e-12
MOTIF:M00241_NKX25_02	41.8142	6.83916e-12
MOTIF:M00695_ETF_Q6	41.8216	6.83916e-12
GSEA:AMINE_METABOLIC_PROCESS	41.8174	6.83916e-12
MOTIF:MA0017.2:NR2F1	41.8083	6.84123e-12
MOTIF:M00976_AHRHIF_Q6	41.8001	6.85165e-12
GSEA:CYTOPLASMIC_MEMBRANE_BOUND_VESICLE	41.7557	6.99445e-12
MOTIF:M00196_SP1_Q6	41.7433	7.0128e-12
MOTIF:M00794_TTF1_Q6	41.7402	7.0128e-12
MOTIF:M00931_SP1_Q6_01	41.7289	7.03531e-12
MOTIF:M00982_KROX_Q6	41.7134	7.07375e-12
MOTIF:MA0519.1:Stat5a::Stat5b	41.6895	7.14386e-12
MOTIF:MA0499.1:Myod1	41.6318	7.34475e-12
MOTIF:M01105_ZBRK1_01	41.6253	7.34965e-12
MOTIF:MA0769.1:Tcf7	41.5988	7.43322e-12
MOTIF:M00764_HNF4_DR1_Q3	41.5602	7.56552e-12
MOTIF:MA0063.1:Nkx2-5	41.5462	7.58072e-12
MOTIF:MA0658.1:LHX6	41.5493	7.58072e-12
MOTIF:M00807_EGR_Q6	41.5277	7.63474e-12
MOTIF:MA0490.1:JUNB	41.4929	7.75566e-12
GSEA:ATPASE_ACTIVITY_COUPLED_TO_TRANSMEMBRANE_MOVEMENT_OF_IONS_PHOSPHORYLATIVE_MECHANISM	41.4761	7.80404e-12
MOTIF:M00712_MYOGENIN_Q6	41.4531	7.87105e-12
MOTIF:M01004_HELIOSA_02	41.4498	7.87105e-12
ENCL2000:Cluster270_X3134RiiiMImmortal_MgerUknImmortalDiffc48h_RetinaC57bl6MNew1days_RetinaC57bl6MAdult1wks_MesodermCd1ME11half	41.4387	7.89637e-12
MOTIF:M00083_MZF1_01	41.3926	8.07024e-12
GSEA:OXIDOREDUCTASE_ACTIVITY_ACTING_ON_THE_ALDEHYDE_OR_OXO_GROUP_OF_DONORSNAD_OR_NADP_AS_ACCEPTOR	41.3859	8.07764e-12
MOTIF:MA0892.1:GSX1	41.3771	8.09375e-12
MOTIF:M00190_CEBP_Q2	41.3558	8.14273e-12
MOTIF:M00774_NFKB_Q6_01	41.3591	8.14273e-12
ENCL2000:Cluster1130_Zhbtc4129olaME0_Esww6koUknME0_Escj7S129ME0_LiverC57bl6MAdult8wks_KidneyC57bl6MAdult8wks	41.3434	8.17525e-12
MOTIF:MA0890.1:GBX2	41.3301	8.21129e-12
MOTIF:M00924_AP1_Q2_01	41.2067	8.73462e-12
MOTIF:MA0160.1:NR4A2	41.2038	8.73462e-12
MOTIF:MA0789.1:POU3F4	41.1914	8.76928e-12
ENCL2000:Cluster674_Zhbtc4129olaME0_Esww6koUknME0_Escj7S129ME0_Ese14129olaME0_EpcppmCd1ME14half	41.1657	8.86697e-12
MOTIF:M00072_CP2_01	41.1256	9.0344e-12
ENCL2000:Cluster544_X3134RiiiMImmortal_Zhbtc4129olaME0_Esww6koUknME0_Ese14129olaME0_Escj7S129ME0	41.1067	9.10218e-12
MOTIF:MA0644.1:ESX1	41.08	9.20861e-12
MOTIF:MA0672.1:NKX2-3	41.0624	9.271e-12
MOTIF:MA0634.1:ALX3	41.0432	9.34234e-12
MOTIF:MA0002.2:RUNX1	41.0357	9.35594e-12
MOTIF:M01035_YY1_Q6_02	40.9711	9.65851e-12
MOTIF:MA0699.1:LBX2	40.9507	9.73927e-12
MOTIF:MA0635.1:BARHL2	40.9203	9.87298e-12
MOTIF:M00175_AP4_Q5	40.9047	9.9301e-12
ENCL2000:Cluster1521_MgerUknImmortal_MgerUknImmortalDiffc48h_MgerUknImmortalDiffc24h_Ch122a4bFImmortal_Esww6koUknME0	40.8717	1.00559e-11
MOTIF:MA0824.1:ID4	40.8719	1.00559e-11
ENCL2000:Cluster756_EpcppmCd1ME14half_EpcpppCd1ME14half_MgerUknImmortalDiffc48h_EpcmppCd1ME14half_MgerUknImmortalDiffc24h	40.8654	1.00646e-11
MOTIF:MA0471.1:E2F6	40.8537	1.0102e-11
MOTIF:M00693_E12_Q6	40.8344	1.0181e-11
MOTIF:M00778_AHR_Q5	40.7966	1.03627e-11
MOTIF:MA0006.1:Ahr::Arnt	40.7805	1.04264e-11
MOTIF:M01100_LRF_Q2	40.7408	1.06232e-11
MOTIF:M00954_PR_01	40.7316	1.06492e-11
MOTIF:M00930_OCT1_Q5_01	40.6813	1.09119e-11
ENCL2000:Cluster701_Esww6koUknME0_Esww6UknME0_Escj7S129ME0_Ese14129olaME0_Zhbtc4129olaME0	40.6683	1.09609e-11
ENCL2000:Cluster1325_Esww6koUknME0_Zhbtc4129olaME0_Escj7S129ME0_Ese14129olaME0_Esww6UknME0	40.6258	1.11849e-11
MOTIF:MA0876.1:BSX	40.616	1.1216e-11
GSEA:MITOTIC_SISTER_CHROMATID_SEGREGATION	40.5815	1.13971e-11
MOTIF:MA0162.2:EGR1	40.5659	1.14649e-11
MOTIF:M01034_EBOX_Q6_01	40.5468	1.15543e-11
ENCL2000:Cluster1420_MesodermCd1ME11half_WbrainC57bl6ME14half_WholebrainC57bl6ME14half_FlbudCd1ME11half_HlbudCd1ME11half	40.5379	1.15816e-11
MOTIF:MA0723.1:VAX2	40.5305	1.15994e-11
MOTIF:M00448_ZIC1_01	40.5195	1.16188e-11
MOTIF:M00927_AP4_Q6_01	40.5184	1.16188e-11
MOTIF:M00086_IK1_01	40.5036	1.16834e-11
MOTIF:M00750_HMGIY_Q6	40.4839	1.17789e-11
MOTIF:MA0889.1:GBX1	40.4778	1.17895e-11
MOTIF:M00033_P300_01	40.4517	1.19049e-11
MOTIF:M01003_HELIOSA_01	40.4508	1.19049e-11
MOTIF:M00707_TFIIA_Q6	40.4449	1.19138e-11
MOTIF:MA0852.1:Foxk1	40.4172	1.20638e-11
MOTIF:MA0778.1:NFKB2	40.4116	1.20712e-11
MOTIF:MA0738.1:HIC2	40.3585	1.23904e-11
MOTIF:MA0108.2:TBP	40.3018	1.27424e-11
MOTIF:M00252_TATA_01	40.246	1.30989e-11
MOTIF:MA0095.2:YY1	40.2282	1.31389e-11
MOTIF:MA0740.1:KLF14	40.2321	1.31389e-11
MOTIF:MA0851.1:Foxj3	40.2273	1.31389e-11
ENCL2000:Cluster1399_HlbudCd1ME11half_FlbudCd1ME11half_GfatC57bl6MAdult8wks_FatC57bl6MAdult8wks_Zhbtc4129olaME0Diffb24h	40.2124	1.31979e-11
MOTIF:MA0038.1:Gfi1	40.2104	1.31979e-11
MOTIF:M00917_CREB_Q4_01	40.2042	1.3211e-11
ENCL2000:Cluster26_Zhbtc4129olaME0_Esww6koUknME0_LgintC57bl6MAdult8wks_Zhbtc4129olaME0Diffb24h_Escj7S129ME0	40.1942	1.32228e-11
MOTIF:MA0816.1:Ascl2	40.1941	1.32228e-11
ENCL2000:Cluster619_LiverC57bl6MAdult8wks_Esww6koUknME0_TregaC57bl6MAdult8wks_Esww6UknME0_Ese14129olaME0	40.1664	1.33901e-11
MOTIF:M01019_TBX5_01	40.0562	1.4174e-11
MOTIF:M00176_AP4_Q6	40.0514	1.41777e-11
MOTIF:M00292_FREAC4_01	40.0205	1.43824e-11
MOTIF:MA0664.1:MLXIPL	40.0021	1.44927e-11
MOTIF:M00648_MAF_Q6	39.9946	1.4519e-11
MOTIF:M00137_OCT1_03	39.9438	1.48542e-11
MOTIF:M00395_HOXA3_01	39.9458	1.48542e-11
MOTIF:MA0019.1:Ddit3::Cebpa	39.9349	1.48651e-11
MOTIF:MA0155.1:INSM1	39.9341	1.48651e-11
GSEA:REGULATION_OF_MITOSIS	39.9168	1.49706e-11
ENCL2000:Cluster197_MgerUknImmortalDiffc48h_SpleenC57bl6MAdult8wks_MgerUknImmortal_X416bC57bl6MAdult8wks_MgerUknImmortalDiffc24h	39.9098	1.49939e-11
MOTIF:MA0879.1:Dlx1	39.892	1.51045e-11
MOTIF:M00277_LMO2COM_01	39.8859	1.51209e-11
GSEA:NEGATIVE_REGULATION_OF_SIGNAL_TRANSDUCTION	39.8768	1.51617e-11
MOTIF:M00146_HSF1_01	39.84	1.54304e-11
GSEA:PRIMARY_ACTIVE_TRANSMEMBRANE_TRANSPORTER_ACTIVITY	39.8267	1.55076e-11
MOTIF:M00179_CREBP1_Q2	39.8049	1.56561e-11
MOTIF:M00634_GCM_Q2	39.7984	1.56769e-11
MOTIF:MA0877.1:Barhl1	39.7518	1.60401e-11
ENCL2000:Cluster1324_Bcellcd43nC57bl6MAdult8wks_TnaiveC57bl6MAdult8wks_MgerUknImmortalDiffc48h_Ch122a4bFImmortal_TregC57bl6MAdult8wks	39.7048	1.64161e-11
MOTIF:M00057_COMP1_01	39.6681	1.6708e-11
ENCL2000:Cluster445_CerebellumC57bl6MAdult8wks_RetinaC57bl6MAdult1wks_CbellumC57bl6MAdult8wks_Nih3t3NihsMImmortal_WbrainC57bl6MAdult8wks	39.6617	1.67299e-11
MOTIF:MA0154.3:EBF1	39.6414	1.68527e-11
MOTIF:MA0259.1:ARNT::HIF1A	39.6401	1.68527e-11
ENCL2000:Cluster569_Esww6koUknME0_Zhbtc4129olaME0_EpcppmCd1ME14half_Escj7S129ME0_Ese14129olaME0	39.5915	1.72633e-11
MOTIF:MA0485.1:Hoxc9	39.5736	1.73934e-11
MOTIF:MA0830.1:TCF4	39.5591	1.74929e-11
MOTIF:MA0139.1:CTCF	39.5463	1.75766e-11
MOTIF:M00770_CEBP_Q3	39.5278	1.7715e-11
MOTIF:MA0661.1:MEOX1	39.5148	1.78022e-11
MOTIF:MA0143.3:Sox2	39.5082	1.78281e-11
ENCL2000:Cluster1168_CerebrumC57bl6MAdult8wks_WbrainC57bl6MAdult8wks_WholebrainC57bl6MAdult8wks_Esww6koUknME0_Zhbtc4129olaME0	39.4932	1.79349e-11
MOTIF:MA0868.1:SOX8	39.4861	1.79653e-11
MOTIF:M00085_ZID_01	39.4572	1.82103e-11
ENCL2000:Cluster332_WbrainC57bl6ME14half_WholebrainC57bl6ME14half_Ch122a4bFImmortal_RetinaC57bl6MNew1days_MesodermCd1ME11half	39.379	1.89576e-11
MOTIF:MA0850.1:FOXP3	39.3552	1.91625e-11
MOTIF:MA0522.2:TCF3	39.3327	1.9357e-11
ENCL2000:Cluster1652_Esww6koUknME0_Zhbtc4129olaME0_Ese14129olaME0_WbrainC57bl6ME14half_WholebrainC57bl6ME14half	39.3043	1.95337e-11
MOTIF:M00792_SMAD_Q6	39.3066	1.95337e-11
MOTIF:MA0084.1:SRY	39.3105	1.95337e-11
MOTIF:MA0883.1:Dmbx1	39.2628	1.99371e-11
MOTIF:MA0692.1:TFEB	39.2565	1.99631e-11
MOTIF:MA0442.1:SOX10	39.2523	1.99678e-11
MOTIF:MA0677.1:Nr2f6	39.2473	1.99806e-11
MOTIF:M00974_SMAD_Q6_01	39.2386	2.00332e-11
MOTIF:M01122_ZNF219_01	39.1925	2.04982e-11
MOTIF:M00205_GRE_C	39.1744	2.06152e-11
MOTIF:M00967_HNF4_Q6	39.1768	2.06152e-11
MOTIF:M00155_ARP1_01	39.1637	2.06511e-11
MOTIF:M01067_GFI1_Q6	39.1666	2.06511e-11
ENCL2000:Cluster980_X416bC57bl6MAdult8wks_Esww6koUknME0_Zhbtc4129olaME0_Escj7S129ME0_Ese14129olaME0	39.1465	2.08021e-11
ENCL2000:Cluster1574_Zhbtc4129olaME0Diffb6h_Ese14129olaME0_Escj7S129ME0_Zhbtc4129olaME0_Zhbtc4129olaME0Diffb24h	39.1223	2.08851e-11
MOTIF:M00258_ISRE_01	39.1228	2.08851e-11
MOTIF:M00415_AREB6_04	39.1249	2.08851e-11
MOTIF:M00993_TAL1_Q6	39.1304	2.08851e-11
MOTIF:MA0618.1:LBX1	39.1205	2.08851e-11
MOTIF:M00289_HFH3_01	39.1128	2.093e-11
ENCL2000:Cluster615_Bcellcd43nC57bl6MAdult8wks_Ch122a4bFImmortal_Bcellcd19pC57bl6MAdult8wks_MgerUknImmortal_A20BalbcannMAdult8wks	39.0631	2.13979e-11
MOTIF:M00621_CEBPDELTA_Q6	39.061	2.13979e-11
GSEA:MOTOR_ACTIVITY	39.0613	2.13979e-11
GSEA:HYDROLASE_ACTIVITY_ACTING_ON_ACID_ANHYDRIDESCATALYZING_TRANSMEMBRANE_MOVEMENT_OF_SUBSTANCES	39.0389	2.16134e-11
ENCL2000:Cluster1446_Esww6koUknME0_Ch122a4bFImmortal_Zhbtc4129olaME0_Escj7S129ME0_Ese14129olaME0	39.0277	2.17019e-11
MOTIF:M00726_USF2_Q6	38.973	2.23105e-11
MOTIF:M00804_E2A_Q2	38.9695	2.23105e-11
GSEA:CYTOPLASMIC_VESICLE	38.9514	2.24871e-11
MOTIF:MA0697.1:ZIC3	38.8745	2.34022e-11
GSEA:VIRAL_INFECTIOUS_CYCLE	38.8513	2.3652e-11
ENCL2000:Cluster1588_Zhbtc4129olaME0_Esww6koUknME0_Zhbtc4129olaME0Diffb24h_Escj7S129ME0_Ese14129olaME0	38.8368	2.37927e-11
MOTIF:M00727_SF1_Q6	38.8195	2.39717e-11
MOTIF:M01037_GLI_Q2	38.7835	2.43988e-11
MOTIF:M00957_PR_02	38.7077	2.53781e-11
ENCL2000:Cluster392_GfatC57bl6MAdult8wks_FatC57bl6MAdult8wks_X3134RiiiMImmortal_FibroblastC57bl6MAdult8wks_PatskiSpbl6MImmortal	38.6868	2.56191e-11
MOTIF:M00450_ZIC3_01	38.6195	2.65268e-11
MOTIF:M00962_AR_Q6	38.6062	2.66672e-11
MOTIF:MA0069.1:Pax6	38.5923	2.68193e-11
ENCL2000:Cluster1737_MgerUknImmortal_MgerUknImmortalDiffc24h_A20BalbcannMAdult8wks_X3134RiiiMImmortal_MelC57bl6MAdult8wks	38.5871	2.68432e-11
MOTIF:MA0771.1:HSF4	38.5627	2.7151e-11
MOTIF:M00498_STAT4_01	38.525	2.76627e-11
MOTIF:MA0624.1:NFATC1	38.5176	2.77206e-11
MOTIF:MA0018.2:CREB1	38.5033	2.78846e-11
MOTIF:M00492_STAT1_02	38.4935	2.79816e-11
ENCL2000:Cluster1395_X416bC57bl6MAdult8wks_MgerUknImmortal_MgerUknImmortalDiffc48h_MgerUknImmortalDiffc24h_MelC57bl6MAdult8wks	38.4861	2.80399e-11
ENCL2000:Cluster196_MgerUknImmortalDiffc48h_MgerUknImmortalDiffc24h_TnaiveC57bl6MAdult8wks_MgerUknImmortal_ThelpaC57bl6MAdult8wks	38.3865	2.95551e-11
ENCL2000:Cluster682_EpcppmCd1ME14half_MgerUknImmortalDiffc24h_EpcpppCd1ME14half_MgerUknImmortal_CerebellumC57bl6MAdult8wks	38.345	3.01769e-11
MOTIF:M00915_AP2_Q6_01	38.3273	3.04134e-11
ENCL2000:Cluster796_MgerUknImmortalDiffc48h_MgerUknImmortal_MgerUknImmortalDiffc24h_EpcppmCd1ME14half_MelC57bl6MAdult8wks	38.3204	3.04704e-11
GSEA:CARBOHYDRATE_METABOLIC_PROCESS	38.2967	3.08107e-11
MOTIF:M00332_WHN_B	38.2713	3.11831e-11
MOTIF:M00803_E2F_Q2	38.2351	3.17481e-11
MOTIF:MA0613.1:FOXG1	38.2027	3.22569e-11
ENCL2000:Cluster1638_KidneyC57bl6MAdult8wks_Ese14129olaME0_Esww6koUknME0_Zhbtc4129olaME0_Escj7S129ME0	38.1921	3.23834e-11
MOTIF:MA0829.1:Srebf1_var.2	38.1663	3.27844e-11
MOTIF:M00490_BACH2_01	38.1586	3.28617e-11
MOTIF:M00495_BACH1_01	38.1485	3.29822e-11
MOTIF:M00975_RFX_Q6	38.1436	3.3009e-11
MOTIF:M00250_GFI1_01	38.1235	3.32513e-11
MOTIF:M00624_DBP_Q6	38.1237	3.32513e-11
MOTIF:MA0163.1:PLAG1	38.1178	3.32923e-11
MOTIF:M00147_HSF2_01	38.1013	3.34713e-11
MOTIF:M00326_PAX1_B	38.1025	3.34713e-11
GSEA:CELLULAR_CARBOHYDRATE_METABOLIC_PROCESS	38.0896	3.36258e-11
MOTIF:M00195_OCT1_Q6	38.0588	3.41367e-11
GSEA:ENDOSOME	37.9749	3.56829e-11
MOTIF:M00468_AP2REP_01	37.9654	3.5805e-11
MOTIF:M00240_NKX25_01	37.9577	3.58902e-11
ENCL2000:Cluster1851_CbellumC57bl6MAdult8wks_CerebellumC57bl6MAdult8wks_WbrainC57bl6MAdult8wks_WholebrainC57bl6MAdult8wks_WbrainC57bl6ME14half	37.8779	3.74339e-11
ENCL2000:Cluster1296_MgerUknImmortalDiffc24h_MgerUknImmortal_EpcppmCd1ME14half_MelC57bl6MAdult8wks_EpcpppCd1ME14half	37.8685	3.75589e-11
MOTIF:M00665_SP3_Q3	37.8417	3.80494e-11
MOTIF:M00460_STAT5A_02	37.7614	3.96272e-11
MOTIF:MA0825.1:MNT	37.7622	3.96272e-11
MOTIF:MA0805.1:TBX1	37.7505	3.97949e-11
MOTIF:M00793_YY1_Q6	37.6824	4.12441e-11
MOTIF:M00761_P53_DECAMER_Q2	37.6447	4.19597e-11
MOTIF:MA0100.2:Myb	37.6468	4.19597e-11
MOTIF:M01032_HNF4_Q6_02	37.6398	4.19909e-11
MOTIF:M01043_NKX25_Q5	37.6368	4.19909e-11
MOTIF:M00763_PPAR_DR1_Q2	37.6231	4.22339e-11
MOTIF:MA0717.1:RAX2	37.6132	4.23141e-11
MOTIF:MA0800.1:EOMES	37.6163	4.23141e-11
MOTIF:M00087_IK2_01	37.5962	4.25619e-11
MOTIF:M00261_OLF1_01	37.5984	4.25619e-11
MOTIF:MA0132.2:PDX1	37.5698	4.30573e-11
GSEA:INORGANIC_CATION_TRANSMEMBRANE_TRANSPORTER_ACTIVITY	37.5688	4.30573e-11
MOTIF:MA0718.1:RAX	37.5653	4.30645e-11
MOTIF:MA0751.1:ZIC4	37.5417	4.35514e-11
GSEA:MEMBRANE_BOUND_VESICLE	37.5208	4.3981e-11
MOTIF:MA0908.1:HOXD11	37.5162	4.4015e-11
MOTIF:M00177_CREB_Q2	37.4889	4.4606e-11
MOTIF:M00284_TCF11MAFG_01	37.4692	4.50153e-11
MOTIF:M00801_CREB_Q3	37.4548	4.52979e-11
MOTIF:MA0091.1:TAL1::TCF3	37.4375	4.56523e-11
MOTIF:M00136_OCT1_02	37.4207	4.59982e-11
MOTIF:MA0767.1:GCM2	37.4032	4.63668e-11
GSEA:SECRETORY_PATHWAY	37.3969	4.64486e-11
MOTIF:MA0748.1:YY2	37.3931	4.6463e-11
MOTIF:MA0073.1:RREB1	37.3799	4.67233e-11
MOTIF:M00913_MYB_Q5_01	37.3705	4.68865e-11
MOTIF:M00791_HNF3_Q6	37.3563	4.71422e-11
MOTIF:M00796_USF_Q6_01	37.3544	4.71422e-11
MOTIF:MA0478.1:FOSL2	37.3337	4.76046e-11
MOTIF:M00638_HNF4ALPHA_Q6	37.3123	4.79584e-11
MOTIF:MA0645.1:ETV6	37.308	4.79584e-11
MOTIF:MA0684.1:RUNX3	37.3094	4.79584e-11
GSEA:TRANSFERASE_ACTIVITY_TRANSFERRING_ACYL_GROUPS	37.31	4.79584e-11
MOTIF:M01023_HSF1_Q6	37.2974	4.81588e-11
ENCL2000:Cluster14_MgerUknImmortalDiffc24h_EpcppmCd1ME14half_MgerUknImmortal_EpcpppCd1ME14half_A20BalbcannMAdult8wks	37.2827	4.84684e-11
MOTIF:M00631_FXR_Q3	37.278	4.85141e-11
MOTIF:M00116_CEBPA_01	37.272	4.85924e-11
MOTIF:M00076_GATA2_01	37.2519	4.90532e-11
MOTIF:MA0903.1:HOXB3	37.1769	5.10527e-11
MOTIF:M00290_FREAC2_01	37.1572	5.15271e-11
ENCL2000:Cluster411_TregaC57bl6MAdult8wks_ThymusC57bl6MAdult8wks_TnaiveC57bl6MAdult8wks_ThelpaC57bl6MAdult8wks_TregC57bl6MAdult8wks	37.1511	5.16161e-11
MOTIF:MA0596.1:SREBF2	37.1327	5.20576e-11
MOTIF:MA0071.1:RORA	37.1244	5.22123e-11
MOTIF:M00499_STAT5A_04	37.0917	5.30797e-11
MOTIF:M00947_CP2_02	37.0841	5.32145e-11
MOTIF:MA0774.1:MEIS2	37.0657	5.36717e-11
MOTIF:M00208_NFKB_C	37.0256	5.46085e-11
MOTIF:MA0799.1:RFX4	37.0259	5.46085e-11
MOTIF:MA0842.1:NRL	37.0312	5.46085e-11
MOTIF:MA0625.1:NFATC3	37.0139	5.47835e-11
GSEA:TRANSFORMING_GROWTH_FACTOR_BETA_RECEPTOR_SIGNALING_PATHWAY	37.0156	5.47835e-11
MOTIF:MA0893.1:GSX2	37.0098	5.48155e-11
MOTIF:M00178_CREB_Q4	36.906	5.7983e-11
MOTIF:M00474_FOXO1_02	36.8923	5.83332e-11
MOTIF:M00729_CDX2_Q5	36.8622	5.92227e-11
ENCL2000:Cluster809_Esww6koUknME0_Zhbtc4129olaME0_Escj7S129ME0_Ese14129olaME0_Esww6UknME0	36.8253	6.03535e-11
MOTIF:M00051_NFKAPPAB50_01	36.805	6.09394e-11
MOTIF:MA0813.1:TFAP2B_var.3	36.7689	6.20775e-11
ENCL2000:Cluster1839_Esww6koUknME0_Zhbtc4129olaME0_Escj7S129ME0_Ese14129olaME0_Esww6UknME0	36.7452	6.2803e-11
MOTIF:M00929_MYOD_Q6_01	36.7383	6.29425e-11
MOTIF:M00644_LBP1_Q6	36.7337	6.30015e-11
MOTIF:M00327_PAX3_B	36.7197	6.33924e-11
ENCL2000:Cluster1349_MgerUknImmortalDiffc48h_MgerUknImmortalDiffc24h_MgerUknImmortal_MelC57bl6MAdult8wks_EpcppmCd1ME14half	36.7	6.39881e-11
MOTIF:MA0627.1:Pou2f3	36.6907	6.42168e-11
MOTIF:MA0500.1:Myog	36.6781	6.45683e-11
MOTIF:M00799_MYC_Q2	36.6383	6.59117e-11
ENCL2000:Cluster1656_Bcellcd43nC57bl6MAdult8wks_TnaiveC57bl6MAdult8wks_MgerUknImmortalDiffc48h_TregC57bl6MAdult8wks_Ch122a4bFImmortal	36.6205	6.64629e-11
MOTIF:M00161_OCT1_05	36.6168	6.64957e-11
MOTIF:M00446_SPZ1_01	36.5681	6.82203e-11
MOTIF:M00412_AREB6_01	36.5569	6.85407e-11
MOTIF:M00997_DEC_Q1	36.5336	6.93289e-11
MOTIF:M00800_AP2_Q3	36.5272	6.94641e-11
MOTIF:M00956_AR_03	36.5217	6.9565e-11
MOTIF:M00249_CHOP_01	36.496	7.04619e-11
MOTIF:M00065_TAL1BETAE47_01	36.4786	7.10394e-11
MOTIF:M00469_AP2ALPHA_01	36.4597	7.16797e-11
MOTIF:M00032_CETS1P54_01	36.3895	7.44417e-11
MOTIF:M00699_ICSBP_Q6	36.301	7.81048e-11
MOTIF:M00272_P53_02	36.2859	7.8647e-11
MOTIF:MA0136.2:ELF5	36.2491	8.01615e-11
MOTIF:M00025_ELK1_02	36.2338	8.07242e-11
MOTIF:M00959_ER_Q6_02	36.1992	8.21804e-11
MOTIF:MA0150.2:Nfe2l2	36.1786	8.30062e-11
MOTIF:MA0884.1:DUXA	36.1723	8.31725e-11
MOTIF:M00979_PAX6_Q2	36.1658	8.33445e-11
MOTIF:M00657_PTF1BETA_Q6	36.1585	8.34218e-11
MOTIF:MA0068.2:PAX4	36.1598	8.34218e-11
MOTIF:M00716_ZF5_01	36.1492	8.37283e-11
MOTIF:M00131_HNF3B_01	36.1292	8.4545e-11
MOTIF:MA0733.1:EGR4	36.0444	8.85415e-11
MOTIF:M00717_PAX8_01	36.0281	8.92211e-11
MOTIF:MA0591.1:Bach1::Mafk	36.0113	8.99264e-11
MOTIF:M00373_PAX4_01	36.0008	9.03201e-11
MOTIF:M00470_AP2GAMMA_01	35.9536	9.26097e-11
MOTIF:M01036_COUPTF_Q6	35.9186	9.43142e-11
MOTIF:MA0050.2:IRF1	35.907	9.47843e-11
MOTIF:M00159_CEBP_01	35.8639	9.6967e-11
GSEA:CENTROSOME	35.8605	9.70041e-11
MOTIF:M00517_AP1_01	35.8394	9.80154e-11
MOTIF:M00189_AP2_Q6	35.8058	9.97427e-11
MOTIF:MA0076.2:ELK4	35.8003	9.9898e-11
GSEA:CELL_CORTEX	35.7794	1.0093e-10
ENCL2000:Cluster1429_MgerUknImmortalDiffc48h_MgerUknImmortal_X416bC57bl6MAdult8wks_MgerUknImmortalDiffc24h_TregaC57bl6MAdult8wks	35.7386	1.03124e-10
MOTIF:M00186_SRF_Q6	35.732	1.03353e-10
MOTIF:MA0521.1:Tcf12	35.7253	1.03588e-10
MOTIF:MA0666.1:MSX1	35.7064	1.04543e-10
MOTIF:M00001_MYOD_01	35.6957	1.05013e-10
ENCL2000:Cluster333_Ch122a4bFImmortal_Esww6koUknME0_Zhbtc4129olaME0_Escj7S129ME0_Ese14129olaME0	35.6663	1.06452e-10
MOTIF:MA0763.1:ETV3	35.6671	1.06452e-10
MOTIF:MA0059.1:MAX::MYC	35.6493	1.0732e-10
ENCL2000:Cluster1388_X416bC57bl6MAdult8wks_ThymusC57bl6MAdult8wks_TregaC57bl6MAdult8wks_TnaiveC57bl6MAdult8wks_ThelpaC57bl6MAdult8wks	35.6178	1.09087e-10
MOTIF:M00655_PEA3_Q6	35.6031	1.09831e-10
MOTIF:M01009_HES1_Q2	35.5589	1.12443e-10
ENCL2000:Cluster600_X3134RiiiMImmortal_MgerUknImmortalDiffc24h_MgerUknImmortalDiffc48h_MgerUknImmortal_TregaC57bl6MAdult8wks	35.5461	1.13095e-10
MOTIF:M00233_MEF2_04	35.5423	1.13165e-10
ENCL2000:Cluster988_Esww6koUknME0_Zhbtc4129olaME0Diffb24h_Esww6UknME0_Zhbtc4129olaME0_Ese14129olaME0	35.5243	1.14155e-10
ENCL2000:Cluster568_RetinaC57bl6MAdult8wks_RetinaC57bl6MAdult1wks_RetinaC57bl6MNew1days_Esww6UknME0_Ese14129olaME0	35.5201	1.14257e-10
MOTIF:MA0102.3:CEBPA	35.4905	1.16017e-10
MOTIF:M00077_GATA3_01	35.4466	1.18766e-10
MOTIF:M00449_ZIC2_01	35.3958	1.21872e-10
MOTIF:M00477_FOXO3_01	35.3977	1.21872e-10
MOTIF:M01116_CLOCKBMAL_Q6	35.3697	1.23512e-10
MOTIF:M00456_FAC1_01	35.3625	1.23833e-10
MOTIF:MA0814.1:TFAP2C_var.2	35.3306	1.25912e-10
MOTIF:M00478_CDC5_01	35.3167	1.26644e-10
MOTIF:MA0103.2:ZEB1	35.3152	1.26644e-10
MOTIF:MA0847.1:FOXD2	35.3038	1.27274e-10
MOTIF:M00420_MEIS1AHOXA9_01	35.2542	1.30721e-10
MOTIF:M00518_PPARA_02	35.2233	1.32843e-10
ENCL2000:Cluster1756_MgerUknImmortal_MgerUknImmortalDiffc24h_MelC57bl6MAdult8wks_MgerUknImmortalDiffc48h_Esww6koUknME0	35.196	1.34728e-10
MOTIF:M00160_SRY_02	35.1566	1.37578e-10
MOTIF:MA0836.1:CEBPD	35.1458	1.38224e-10
ENCL2000:Cluster163_Esww6koUknME0_Esww6UknME0_Ese14129olaME0_Zhbtc4129olaME0_Escj7S129ME0	35.1097	1.40894e-10
MOTIF:M00961_VDR_Q6	35.0902	1.4226e-10
ENCL2000:Cluster1587_Bcellcd43nC57bl6MAdult8wks_TnaiveC57bl6MAdult8wks_TregC57bl6MAdult8wks_Ch122a4bFImmortal_X416bC57bl6MAdult8wks	35.0785	1.43003e-10
GSEA:CELLULAR_CATABOLIC_PROCESS	35.0446	1.45577e-10
MOTIF:MA0477.1:FOSL1	34.9685	1.51817e-10
MOTIF:MA0620.1:Mitf	34.9531	1.52932e-10
MOTIF:M00069_YY1_02	34.942	1.53684e-10
ENCL2000:Cluster687_MgerUknImmortalDiffc24h_MgerUknImmortal_EpcppmCd1ME14half_MgerUknImmortalDiffc48h_EpcpppCd1ME14half	34.9281	1.54686e-10
MOTIF:M00486_PAX2_02	34.913	1.55795e-10
MOTIF:M00769_AML_Q6	34.892	1.57453e-10
MOTIF:M01011_HNF1_Q6_01	34.8861	1.57754e-10
ENCL2000:Cluster759_Ese14129olaME0_Esww6UknME0_A20BalbcannMAdult8wks_Esww6koUknME0_RetinaC57bl6MAdult1wks	34.8725	1.58554e-10
MOTIF:MA0075.2:Prrx2	34.8722	1.58554e-10
GSEA:EXOCYTOSIS	34.8623	1.59225e-10
ENCL2000:Cluster1711_Esww6koUknME0_Zhbtc4129olaME0_Ese14129olaME0_Esww6UknME0_Escj7S129ME0	34.8505	1.60072e-10
ENCL2000:Cluster1083_LiverC57bl6MAdult8wks_Zhbtc4129olaME0_Esww6koUknME0_Escj7S129ME0_Ese14129olaME0	34.8156	1.63067e-10
MOTIF:MA0042.2:FOXI1	34.7898	1.6445e-10
MOTIF:MA0067.1:Pax2	34.7883	1.6445e-10
MOTIF:MA0098.3:ETS1	34.7934	1.6445e-10
MOTIF:MA1099.1:Hes1	34.7974	1.6445e-10
GSEA:OXIDOREDUCTASE_ACTIVITY_GO_0016705	34.79	1.6445e-10
MOTIF:M00039_CREB_01	34.7712	1.65831e-10
ENCL2000:Cluster779_X3134RiiiMImmortal_TregaC57bl6MAdult8wks_TnaiveC57bl6MAdult8wks_ThelpaC57bl6MAdult8wks_ThymusC57bl6MAdult8wks	34.7028	1.72206e-10
MOTIF:M00217_USF_C	34.6782	1.74411e-10
MOTIF:M00183_MYB_Q6	34.6671	1.75272e-10
MOTIF:MA0483.1:Gfi1b	34.6491	1.76836e-10
ENCL2000:Cluster337_Nih3t3NihsMImmortal_FibroblastC57bl6MAdult8wks_X3134RiiiMImmortal_Esww6koUknME0_CerebrumC57bl6MAdult8wks	34.6408	1.77434e-10
GSEA:DNA_DAMAGE_RESPONSESIGNAL_TRANSDUCTION	34.6329	1.77982e-10
MOTIF:M01072_HIC1_02	34.6095	1.79882e-10
MOTIF:MA0696.1:ZIC1	34.6118	1.79882e-10
MOTIF:M00172_AP1FJ_Q2	34.5991	1.80704e-10
ENCL2000:Cluster1817_LiverC57bl6MAdult8wks_MgerUknImmortalDiffc24h_MgerUknImmortal_MgerUknImmortalDiffc48h_EpcppmCd1ME14half	34.5906	1.81336e-10
MOTIF:MA0474.2:ERG	34.5857	1.8159e-10
ENCL2000:Cluster1333_Zhbtc4129olaME0Diffb24h_Zhbtc4129olaME0_Ese14129olaME0_Zhbtc4129olaME0Diffb6h_Escj7S129ME0	34.5752	1.82432e-10
ENCL2000:Cluster864_A20BalbcannMAdult8wks_MgerUknImmortal_Ch122a4bFImmortal_MgerUknImmortalDiffc24h_MelC57bl6MAdult8wks	34.5724	1.82464e-10
GSEA:EARLY_ENDOSOME	34.536	1.8606e-10
ENCL2000:Cluster1548_FibroblastC57bl6MAdult8wks_X3134RiiiMImmortal_Nih3t3NihsMImmortal_HeartC57bl6MAdult8wks_SkmuscleC57bl6MAdult8wks	34.5244	1.86583e-10
MOTIF:M00294_HFH8_01	34.5238	1.86583e-10
MOTIF:M00418_TGIF_01	34.5265	1.86583e-10
ENCL2000:Cluster1577_LiverC57bl6MAdult8wks_Zhbtc4129olaME0_Zhbtc4129olaME0Diffb24h_Esww6koUknME0_Escj7S129ME0	34.5117	1.8763e-10
ENCL2000:Cluster786_X3134RiiiMImmortal_MgerUknImmortalDiffc48h_SpleenC57bl6MAdult8wks_ThelpaC57bl6MAdult8wks_Bcellcd43nC57bl6MAdult8wks	34.4592	1.92835e-10
MOTIF:M00113_CREB_02	34.4595	1.92835e-10
MOTIF:MA0093.2:USF1	34.4121	1.9785e-10
MOTIF:MA0871.1:TFEC	34.3946	1.9957e-10
GSEA:CHROMOSOMEPERICENTRIC_REGION	34.3797	2.01013e-10
MOTIF:MA0905.1:HOXC10	34.3634	2.02628e-10
ENCL2000:Cluster360_RetinaC57bl6MNew1days_RetinaC57bl6MAdult1wks_HlembryoCd1ME11half_Zhbtc4129olaME0Diffb24h_MesodermCd1ME11half	34.3578	2.03003e-10
GSEA:MICROTUBULE	34.3245	2.06648e-10
GSEA:VESICLE	34.3206	2.06824e-10
MOTIF:MA0812.1:TFAP2B_var.2	34.3161	2.07081e-10
MOTIF:M00011_EVI1_06	34.31	2.07247e-10
MOTIF:M00428_E2F1_Q3	34.3116	2.07247e-10
ENCL2000:Cluster547_X416bC57bl6MAdult8wks_MgerUknImmortalDiffc48h_FibroblastC57bl6MAdult8wks_MgerUknImmortal_Nih3t3NihsMImmortal	34.2841	2.10072e-10
MOTIF:MA0815.1:TFAP2C_var.3	34.2763	2.10726e-10
MOTIF:M00203_GATA_C	34.2597	2.12456e-10
MOTIF:M00248_OCT1_07	34.2568	2.1253e-10
MOTIF:MA0663.1:MLX	34.2529	2.12719e-10
MOTIF:MA0764.1:ETV4	34.2399	2.14021e-10
MOTIF:M00773_MYB_Q3	34.2358	2.14098e-10
MOTIF:M01117_OTX_Q1	34.2326	2.14098e-10
MOTIF:MA0828.1:SREBF2_var.2	34.2323	2.14098e-10
MOTIF:M00426_E2F_Q4	34.1865	2.19531e-10
MOTIF:M00098_PAX2_01	34.1351	2.25816e-10
MOTIF:MA0003.3:TFAP2A	34.1328	2.25816e-10
ENCL2000:Cluster1424_WbrainC57bl6ME14half_WholebrainC57bl6ME14half_WbrainC57bl6ME18half_WbrainC57bl6MAdult8wks_WholebrainC57bl6MAdult8wks	34.0905	2.31091e-10
ENCL2000:Cluster722_MgerUknImmortalDiffc48h_MgerUknImmortalDiffc24h_MgerUknImmortal_EpcmppCd1ME14half_EpcpppCd1ME14half	34.0806	2.31875e-10
MOTIF:MA0810.1:TFAP2A_var.2	34.08	2.31875e-10
MOTIF:MA0517.1:STAT1::STAT2	34.0325	2.38004e-10
MOTIF:M00244_NGFIC_01	34.0281	2.38289e-10
ENCL2000:Cluster1138_X3134RiiiMImmortal_RetinaC57bl6MNew1days_ThelpaC57bl6MAdult8wks_RetinaC57bl6MAdult1wks_MesodermCd1ME11half	34.0112	2.40306e-10
MOTIF:MA0722.1:VAX1	34.0051	2.40835e-10
MOTIF:M00626_EFC_Q6	33.9795	2.44103e-10
MOTIF:M01082_BRCA_01	33.9651	2.45814e-10
MOTIF:M00436_IPF1_Q4	33.9509	2.47506e-10
MOTIF:M00271_AML1_01	33.9301	2.50177e-10
MOTIF:M00965_DR4_Q2	33.9196	2.51365e-10
MOTIF:M00481_AR_01	33.8963	2.54444e-10
MOTIF:M00427_E2F_Q6	33.8703	2.57947e-10
ENCL2000:Cluster1693_EpcppmCd1ME14half_Bcellcd43nC57bl6MAdult8wks_MgerUknImmortalDiffc48h_EpcpppCd1ME14half_TnaiveC57bl6MAdult8wks	33.868	2.57954e-10
MOTIF:MA0880.1:Dlx3	33.8597	2.58854e-10
MOTIF:M01012_HNF3_Q6_01	33.8357	2.62132e-10
MOTIF:M00040_CREBP1_01	33.8243	2.63533e-10
MOTIF:M00099_S8_01	33.8139	2.64768e-10
MOTIF:MA0690.1:TBX21	33.8059	2.65658e-10
ENCL2000:Cluster1696_MgerUknImmortal_MgerUknImmortalDiffc48h_MgerUknImmortalDiffc24h_Esww6koUknME0_EpcppmCd1ME14half	33.7957	2.66881e-10
MOTIF:M01109_SZF11_01	33.7857	2.68076e-10
GSEA:PROTEIN_POLYUBIQUITINATION	33.7721	2.69855e-10
MOTIF:MA0145.3:TFCP2	33.7679	2.70066e-10
GSEA:PHOSPHORIC_MONOESTER_HYDROLASE_ACTIVITY	33.7662	2.70066e-10
MOTIF:MA0759.1:ELK3	33.7442	2.73179e-10
ENCL2000:Cluster912_TregaC57bl6MAdult8wks_TnaiveC57bl6MAdult8wks_ThymusC57bl6MAdult8wks_ThelpaC57bl6MAdult8wks_SpleenC57bl6MAdult8wks	33.7367	2.74013e-10
ENCL2000:Cluster1962_TnaiveC57bl6MAdult8wks_Esww6koUknME0_ThymusC57bl6MAdult8wks_ThelpaC57bl6MAdult8wks_TregaC57bl6MAdult8wks	33.7259	2.75379e-10
MOTIF:MA0872.1:TFAP2A_var.3	33.7179	2.76303e-10
MOTIF:M00333_ZF5_B	33.7131	2.76707e-10
MOTIF:MA0911.1:Hoxa11	33.7084	2.77113e-10
ENCL2000:Cluster968_A20BalbcannMAdult8wks_EpcppmCd1ME14half_MgerUknImmortalDiffc24h_MgerUknImmortal_TregaC57bl6MAdult8wks	33.6625	2.84217e-10
MOTIF:MA0694.1:ZBTB7B	33.6583	2.84547e-10
GSEA:BASOLATERAL_PLASMA_MEMBRANE	33.6524	2.8516e-10
MOTIF:M00193_NF1_Q6	33.6157	2.90597e-10
MOTIF:MA0706.1:MEOX2	33.6154	2.90597e-10
MOTIF:M00802_PIT1_Q6	33.5999	2.92854e-10
MOTIF:MA0724.1:VENTX	33.5743	2.96865e-10
MOTIF:MA0164.1:Nr2e3	33.5456	3.01074e-10
GSEA:DNA_CATABOLIC_PROCESS	33.5469	3.01074e-10
MOTIF:MA0462.1:BATF::JUN	33.5425	3.01236e-10
ENCL2000:Cluster465_Esww6koUknME0_Zhbtc4129olaME0_Zhbtc4129olaME0Diffb24h_Ese14129olaME0_Escj7S129ME0	33.5256	3.03824e-10
ENCL2000:Cluster1505_Zhbtc4129olaME0_Esww6koUknME0_Escj7S129ME0_Zhbtc4129olaME0Diffb24h_Ese14129olaME0	33.5109	3.05888e-10
GSEA:DNA_REPLICATION	33.5096	3.05888e-10
MOTIF:MA0070.1:PBX1	33.5051	3.06304e-10
MOTIF:M00483_ATF6_01	33.4785	3.10297e-10
MOTIF:M00724_HNF3ALPHA_Q6	33.4788	3.10297e-10
GSEA:PHOSPHOINOSITIDE_METABOLIC_PROCESS	33.4506	3.14582e-10
GSEA:PATTERN_BINDING	33.451	3.14582e-10
ENCL2000:Cluster881_CbellumC57bl6MAdult8wks_CerebellumC57bl6MAdult8wks_MgerUknImmortalDiffc48h_MgerUknImmortal_MgerUknImmortalDiffc24h	33.4236	3.19159e-10
ENCL2000:Cluster1481_Esww6koUknME0_Esww6UknME0_Escj7S129ME0_Zhbtc4129olaME0_EpcppmCd1ME14half	33.3876	3.25501e-10
MOTIF:M00058_HEN1_02	33.3817	3.26214e-10
GSEA:EPIDERMIS_DEVELOPMENT	33.3537	3.31158e-10
MOTIF:MA0647.1:GRHL1	33.3266	3.36013e-10
MOTIF:M00966_DR3_Q4	33.3242	3.36062e-10
GSEA:CATABOLIC_PROCESS	33.3161	3.37224e-10
MOTIF:MA0760.1:ERF	33.3051	3.38965e-10
MOTIF:MA0636.1:BHLHE41	33.2995	3.39647e-10
MOTIF:MA0691.1:TFAP4	33.2562	3.47859e-10
GSEA:LIPOPROTEIN_BIOSYNTHETIC_PROCESS	33.2543	3.47859e-10
MOTIF:M00173_AP1_Q2	33.2408	3.50162e-10
ENCL2000:Cluster173_Ch122a4bFImmortal_A20BalbcannMAdult8wks_PatskiSpbl6MImmortal_FibroblastC57bl6MAdult8wks_Esww6koUknME0	33.2295	3.51232e-10
ENCL2000:Cluster803_LgintC57bl6MAdult8wks_Esww6koUknME0_Zhbtc4129olaME0_Zhbtc4129olaME0Diffb24h_Escj7S129ME0	33.2293	3.51232e-10
ENCL2000:Cluster1707_Zhbtc4129olaME0_Zhbtc4129olaME0Diffb24h_Escj7S129ME0_Zhbtc4129olaME0Diffb6h_Ese14129olaME0	33.2271	3.51232e-10
MOTIF:MA0089.1:MAFG::NFE2L1	33.2288	3.51232e-10
MOTIF:MA0649.1:HEY2	33.2205	3.52167e-10
MOTIF:MA0524.2:TFAP2C	33.1976	3.56014e-10
GSEA:INTRINSIC_TO_MEMBRANE	33.1983	3.56014e-10
MOTIF:M01073_HIC1_03	33.1713	3.6108e-10
ENCL2000:Cluster491_Ese14129olaME0_Esww6UknME0_Zhbtc4129olaME0Diffb6h_Esww6koUknME0_Zhbtc4129olaME0	33.1675	3.6114e-10
MOTIF:MA0681.1:Phox2b	33.1668	3.6114e-10
MOTIF:M00109_CEBPB_01	33.1574	3.62693e-10
MOTIF:M00075_GATA1_01	33.147	3.64006e-10
MOTIF:M00453_IRF7_01	33.1486	3.64006e-10
MOTIF:MA0688.1:TBX2	33.1235	3.6858e-10
ENCL2000:Cluster624_MgerUknImmortalDiffc48h_MgerUknImmortal_MgerUknImmortalDiffc24h_X416bC57bl6MAdult8wks_X3134RiiiMImmortal	33.1096	3.71138e-10
MOTIF:MA0632.1:Tcfl5	33.1056	3.71551e-10
GSEA:ORGANIC_ACID_TRANSPORT	33.0876	3.75023e-10
ENCL2000:Cluster1193_Zhbtc4129olaME0_Esww6koUknME0_Zhbtc4129olaME0Diffb24h_Escj7S129ME0_Ese14129olaME0	33.0465	3.83677e-10
MOTIF:M00139_AHR_01	33.0367	3.85408e-10
GSEA:ADHERENS_JUNCTION	33.0215	3.88392e-10
GSEA:CARBOXYLIC_ACID_TRANSPORT	33.0057	3.91521e-10
MOTIF:M00341_GABP_B	33.0024	3.91799e-10
MOTIF:MA0511.2:RUNX2	33.0001	3.91862e-10
MOTIF:M00394_MSX1_01	32.9763	3.96399e-10
GSEA:PROTEIN_DNA_COMPLEX_ASSEMBLY	32.9763	3.96399e-10
MOTIF:MA0765.1:ETV5	32.9737	3.96514e-10
MOTIF:MA0047.2:Foxa2	32.9643	3.98238e-10
MOTIF:M00447_AR_Q2	32.9355	4.04137e-10
GSEA:REGULATION_OF_BINDING	32.935	4.04137e-10
MOTIF:MA0732.1:EGR3	32.9297	4.0492e-10
MOTIF:M00281_RFX1_02	32.9266	4.05165e-10
ENCL2000:Cluster320_MelC57bl6MAdult8wks_MgerUknImmortal_Ch122a4bFImmortal_Esww6UknME0_MgerUknImmortalDiffc24h	32.9191	4.06472e-10
MOTIF:M00251_XBP1_01	32.9038	4.09629e-10
MOTIF:M00017_ATF_01	32.8665	4.18179e-10
MOTIF:M00059_YY1_01	32.8583	4.19703e-10
MOTIF:MA0610.1:DMRT3	32.8506	4.21099e-10
MOTIF:M00380_PAX4_04	32.8474	4.21392e-10
ENCL2000:Cluster702_Zhbtc4129olaME0_Esww6koUknME0_Escj7S129ME0_Ese14129olaME0_Esww6UknME0	32.8426	4.22072e-10
MOTIF:MA0766.1:GATA5	32.8405	4.22103e-10
ENCL2000:Cluster1386_Zhbtc4129olaME0_Esww6koUknME0_Escj7S129ME0_Ese14129olaME0_Esww6UknME0	32.8287	4.24525e-10
ENCL2000:Cluster718_Zhbtc4129olaME0Diffb6h_Zhbtc4129olaME0_Ese14129olaME0_Zhbtc4129olaME0Diffb24h_Escj7S129ME0	32.8178	4.26751e-10
GSEA:INTERACTION_WITH_HOST	32.8073	4.28887e-10
MOTIF:M00984_PEBP_Q6	32.8032	4.29411e-10
MOTIF:M00431_E2F1_Q6	32.7914	4.31863e-10
MOTIF:M00701_SMAD3_Q6	32.78	4.34261e-10
ENCL2000:Cluster362_CerebellumC57bl6MAdult8wks_CbellumC57bl6MAdult8wks_WbrainC57bl6MAdult8wks_WholebrainC57bl6MAdult8wks_MgerUknImmortalDiffc48h	32.7672	4.37029e-10
MOTIF:MA0619.1:LIN54	32.721	4.48496e-10
MOTIF:MA0598.2:EHF	32.7119	4.50379e-10
MOTIF:MA0725.1:VSX1	32.696	4.54073e-10
ENCL2000:Cluster1339_Esww6koUknME0_LgintC57bl6MAdult8wks_Zhbtc4129olaME0_Esww6UknME0_Escj7S129ME0	32.6827	4.57102e-10
MOTIF:M00338_ATF_B	32.6455	4.66116e-10
GSEA:RHO_GTPASE_ACTIVATOR_ACTIVITY	32.6472	4.66116e-10
GSEA:PHOSPHOLIPID_BIOSYNTHETIC_PROCESS	32.6389	4.67381e-10
ENCL2000:Cluster1672_MgerUknImmortal_MgerUknImmortalDiffc24h_MgerUknImmortalDiffc48h_X416bC57bl6MAdult8wks_MelC57bl6MAdult8wks	32.635	4.67907e-10
MOTIF:MA0726.1:VSX2	32.6277	4.69362e-10
MOTIF:M00632_GATA4_Q3	32.6198	4.709e-10
MOTIF:MA0898.1:Hmx3	32.6182	4.709e-10
MOTIF:MA0670.1:NFIA	32.5816	4.80593e-10
MOTIF:MA0028.2:ELK1	32.5742	4.82117e-10
MOTIF:M00121_USF_01	32.5676	4.83447e-10
MOTIF:MA0630.1:SHOX	32.5255	4.9499e-10
ENCL2000:Cluster348_MgerUknImmortalDiffc24h_EpcppmCd1ME14half_A20BalbcannMAdult8wks_MgerUknImmortal_EpcpppCd1ME14half	32.5086	4.97716e-10
MOTIF:M00651_NFMUE1_Q6	32.5084	4.97716e-10
MOTIF:M00736_E2F1DP1_01	32.5109	4.97716e-10
GSEA:PHOSPHOINOSITIDE_BIOSYNTHETIC_PROCESS	32.5117	4.97716e-10
ENCL2000:Cluster241_Esww6koUknME0_Zhbtc4129olaME0_Ese14129olaME0_Escj7S129ME0_Esww6UknME0	32.4999	4.98254e-10
MOTIF:M00192_GR_Q6	32.5027	4.98254e-10
MOTIF:MA0033.2:FOXL1	32.5	4.98254e-10
MOTIF:MA0802.1:TBR1	32.4988	4.98254e-10
MOTIF:M00641_HSF_Q6	32.4956	4.9863e-10
MOTIF:M01029_TFE_Q6	32.4653	5.07002e-10
MOTIF:MA0885.1:Dlx2	32.413	5.22287e-10
MOTIF:M01017_PBX1_03	32.4033	5.2467e-10
MOTIF:MA0650.1:HOXA13	32.3967	5.26131e-10
MOTIF:M00108_NRF2_01	32.3618	5.36449e-10
ENCL2000:Cluster1533_X416bC57bl6MAdult8wks_HeartC57bl6MAdult8wks_EpcpmmCd1ME14half_Zhbtc4129olaME0Diffb24h_LungC57bl6MAdult8wks	32.3586	5.36849e-10
MOTIF:MA0811.1:TFAP2B	32.341	5.41853e-10
MOTIF:M00122_USF_02	32.3123	5.50475e-10
MOTIF:MA0695.1:ZBTB7C	32.309	5.50916e-10
MOTIF:M00280_RFX1_01	32.3014	5.51825e-10
MOTIF:M00425_E2F_Q3	32.3005	5.51825e-10
MOTIF:MA0156.2:FEV	32.3011	5.51825e-10
MOTIF:MA0041.1:Foxd3	32.2789	5.57014e-10
MOTIF:MA0594.1:Hoxa9	32.28	5.57014e-10
MOTIF:MA0761.1:ETV1	32.2803	5.57014e-10
MOTIF:MA0665.1:MSC	32.2593	5.6289e-10
MOTIF:MA0608.1:Creb3l2	32.2374	5.69556e-10
MOTIF:MA0491.1:JUND	32.2264	5.72649e-10
MOTIF:MA0831.1:TFE3	32.2226	5.73251e-10
MOTIF:MA0882.1:DLX6	32.2208	5.73251e-10
ENCL2000:Cluster494_CbellumC57bl6MAdult8wks_CerebellumC57bl6MAdult8wks_WbrainC57bl6MAdult8wks_WholebrainC57bl6MAdult8wks_CerebrumC57bl6MAdult8wks	32.2187	5.73332e-10
MOTIF:MA0721.1:UNCX	32.2125	5.74787e-10
MOTIF:MA0476.1:FOS	32.2065	5.76187e-10
MOTIF:MA0793.1:POU6F2	32.2042	5.76345e-10
ENCL2000:Cluster866_Zhbtc4129olaME0Diffb24h_Zhbtc4129olaME0_Ese14129olaME0_Esww6koUknME0_Esww6UknME0	32.2003	5.77029e-10
ENCL2000:Cluster352_X416bC57bl6MAdult8wks_TregaC57bl6MAdult8wks_X3134RiiiMImmortal_ThelpaC57bl6MAdult8wks_MgerUknImmortal	32.1897	5.80001e-10
GSEA:HYDROLASE_ACTIVITY_ACTING_ON_ESTER_BONDS	32.1705	5.85961e-10
GSEA:MICROTUBULE_ORGANIZING_CENTER	32.159	5.89334e-10
GSEA:RESPONSE_TO_HYPOXIA	32.1354	5.96957e-10
MOTIF:MA0062.2:Gabpa	32.0997	6.09007e-10
GSEA:KINASE_BINDING	32.0733	6.17918e-10
GSEA:HYDROLASE_ACTIVITY_HYDROLYZING_N_GLYCOSYL_COMPOUNDS	32.0702	6.18365e-10
GSEA:LIPID_CATABOLIC_PROCESS	32.0254	6.34276e-10
GSEA:ECTODERM_DEVELOPMENT	32.0215	6.35041e-10
MOTIF:MA0468.1:DUX4	32.0107	6.38443e-10
MOTIF:M01058_GFI1B_01	31.9957	6.42721e-10
MOTIF:MA0615.1:Gmeb1	31.9971	6.42721e-10
MOTIF:MA0066.1:PPARG	31.9767	6.4929e-10
ENCL2000:Cluster1496_WbrainC57bl6MAdult8wks_WholebrainC57bl6MAdult8wks_CerebrumC57bl6MAdult8wks_Ch122a4bFImmortal_WbrainC57bl6ME18half	31.9303	6.66668e-10
MOTIF:MA0144.2:STAT3	31.8985	6.78609e-10
MOTIF:M00104_CDPCR1_01	31.8862	6.8284e-10
GSEA:INTEGRAL_TO_MEMBRANE	31.8843	6.82873e-10
ENCL2000:Cluster1236_A20BalbcannMAdult8wks_Ch122a4bFImmortal_Bcellcd19pC57bl6MAdult8wks_Bcellcd43nC57bl6MAdult8wks_SpleenC57bl6MAdult8wks	31.8678	6.8881e-10
MOTIF:MA0716.1:PRRX1	31.8619	6.905e-10
MOTIF:M00484_NCX_01	31.8471	6.95811e-10
MOTIF:MA0708.1:MSX2	31.8421	6.97125e-10
MOTIF:M00130_FOXD3_01	31.8276	7.02428e-10
MOTIF:MA0125.1:Nobox	31.788	7.18364e-10
MOTIF:M00500_STAT6_02	31.7794	7.21255e-10
MOTIF:MA0637.1:CENPB	31.7766	7.2167e-10
ENCL2000:Cluster1010_ThelpaC57bl6MAdult8wks_TnaiveC57bl6MAdult8wks_SpleenC57bl6MAdult8wks_Bcellcd43nC57bl6MAdult8wks_ThymusC57bl6MAdult8wks	31.7108	7.49625e-10
MOTIF:M00622_CEBPGAMMA_Q6	31.7063	7.50847e-10
MOTIF:MA0036.2:GATA2	31.6965	7.54399e-10
MOTIF:M00002_E47_01	31.6837	7.59372e-10
MOTIF:MA0819.1:CLOCK	31.6768	7.60827e-10
MOTIF:MA0854.1:Alx1	31.6785	7.60827e-10
MOTIF:MA0837.1:CEBPE	31.6727	7.61903e-10
MOTIF:MA0704.1:Lhx4	31.6475	7.72552e-10
GSEA:SULFUR_METABOLIC_PROCESS	31.6425	7.73825e-10
GSEA:CELLULAR_PROTEIN_METABOLIC_PROCESS	31.6412	7.73825e-10
MOTIF:MA0762.1:ETV2	31.609	7.87053e-10
GSEA:MACROMOLECULE_CATABOLIC_PROCESS	31.6073	7.87053e-10
GSEA:PROTEIN_METABOLIC_PROCESS	31.6089	7.87053e-10
MOTIF:M00201_CEBP_C	31.6016	7.88908e-10
ENCL2000:Cluster805_Esww6koUknME0_Esww6UknME0_Ese14129olaME0_Escj7S129ME0_Zhbtc4129olaME0	31.5977	7.89171e-10
MOTIF:MA0509.1:Rfx1	31.5975	7.89171e-10
ENCL2000:Cluster740_Esww6koUknME0_Esww6UknME0_RetinaC57bl6MNew1days_Ese14129olaME0_Zhbtc4129olaME0	31.5904	7.9114e-10
MOTIF:M01045_AP2ALPHA_02	31.5897	7.9114e-10
MOTIF:MA0646.1:GCM1	31.5815	7.94194e-10
MOTIF:MA0489.1:JUN_var.2	31.5699	7.98025e-10
GSEA:ATPASE_ACTIVITY	31.5702	7.98025e-10
MOTIF:M00650_MTF1_Q4	31.5514	8.05982e-10
MOTIF:MA0707.1:MNX1	31.5396	8.09987e-10
MOTIF:MA0881.1:Dlx4	31.5399	8.09987e-10
GSEA:GROWTH_FACTOR_BINDING	31.5262	8.15626e-10
ENCL2000:Cluster675_Zhbtc4129olaME0_Escj7S129ME0_Esww6koUknME0_Ese14129olaME0_Esww6UknME0	31.4916	8.31722e-10
MOTIF:MA0466.2:CEBPB	31.4893	8.31992e-10
GSEA:AMINO_ACID_AND_DERIVATIVE_METABOLIC_PROCESS	31.4823	8.34597e-10
MOTIF:MA0713.1:PHOX2A	31.4773	8.3623e-10
ENCL2000:Cluster658_TregaC57bl6MAdult8wks_PatskiSpbl6MImmortal_ThelpaC57bl6MAdult8wks_TnaiveC57bl6MAdult8wks_TregC57bl6MAdult8wks	31.4706	8.3871e-10
ENCL2000:Cluster126_LgintC57bl6MAdult8wks_KidneyC57bl6MAdult8wks_Zhbtc4129olaME0Diffb24h_Zhbtc4129olaME0_Esww6koUknME0	31.4454	8.505e-10
MOTIF:MA0640.1:ELF3	31.4159	8.64684e-10
MOTIF:MA0470.1:E2F4	31.4023	8.70868e-10
ENCL2000:Cluster762_LgintC57bl6MAdult8wks_X3134RiiiMImmortal_LungC57bl6MAdult8wks_FibroblastC57bl6MAdult8wks_Esww6koUknME0	31.3694	8.86266e-10
MOTIF:MA0686.1:SPDEF	31.3697	8.86266e-10
MOTIF:M00260_HLF_01	31.3419	8.99105e-10
MOTIF:M00424_NKX61_01	31.3419	8.99105e-10
ENCL2000:Cluster245_Esww6koUknME0_Zhbtc4129olaME0_Escj7S129ME0_Ese14129olaME0_Esww6UknME0	31.3036	9.18942e-10
ENCL2000:Cluster1358_LiverC57bl6MAdult8wks_HeartC57bl6MAdult8wks_FatC57bl6MAdult8wks_GfatC57bl6MAdult8wks_SkmuscleC57bl6MAdult8wks	31.2984	9.2086e-10
MOTIF:M00414_AREB6_03	31.2838	9.2797e-10
MOTIF:M00187_USF_Q6	31.2731	9.32235e-10
GSEA:NEGATIVE_REGULATION_OF_GROWTH	31.2727	9.32235e-10
GSEA:MEMBRANE_PART	31.2452	9.46667e-10
MOTIF:M00538_HTF_01	31.2392	9.49105e-10
MOTIF:MA0159.1:RARA::RXRA	31.2295	9.53643e-10
MOTIF:M00806_NF1_Q6_01	31.2277	9.53709e-10
GSEA:LIPID_TRANSPORTER_ACTIVITY	31.2	9.68634e-10
GSEA:AMINO_SUGAR_METABOLIC_PROCESS	31.1884	9.74398e-10
ENCL2000:Cluster1640_Ch122a4bFImmortal_CerebrumC57bl6MAdult8wks_WbrainC57bl6ME14half_WholebrainC57bl6ME14half_WbrainC57bl6MAdult8wks	31.1804	9.77071e-10
MOTIF:M00235_AHRARNT_01	31.1805	9.77071e-10
MOTIF:M01108_HOXA7_01	31.1785	9.77187e-10
MOTIF:MA0520.1:Stat6	31.1638	9.84812e-10
ENCL2000:Cluster1558_Esww6koUknME0_Zhbtc4129olaME0_Ese14129olaME0_Escj7S129ME0_Esww6UknME0	31.1568	9.87927e-10
ENCL2000:Cluster490_RetinaC57bl6MNew1days_RetinaC57bl6MAdult1wks_MgerUknImmortalDiffc24h_CbellumC57bl6MAdult8wks_Esww6koUknME0	31.1467	9.92939e-10
GSEA:REGULATION_OF_ORGANELLE_ORGANIZATION_AND_BIOGENESIS	31.1345	9.9815e-10
GSEA:EXTRINSIC_TO_MEMBRANE	31.1359	9.9815e-10
MOTIF:MA0709.1:Msx3	31.1142	1.00932e-09
MOTIF:M00494_STAT6_01	31.0996	1.01717e-09
GSEA:VESICLE_MEDIATED_TRANSPORT	31.0841	1.02565e-09
MOTIF:MA0481.1:FOXP1	31.0173	1.06646e-09
MOTIF:MA0689.1:TBX20	31.0095	1.07039e-09
MOTIF:M00322_MYCMAX_B	31.0076	1.07054e-09
MOTIF:M00765_COUP_DR1_Q6	30.9833	1.08516e-09
MOTIF:M00462_GATA6_01	30.9806	1.08568e-09
GSEA:TRANSPORT	30.9791	1.08568e-09
MOTIF:MA0140.2:GATA1::TAL1	30.9661	1.09201e-09
GSEA:GLUCOSE_METABOLIC_PROCESS	30.9668	1.09201e-09
MOTIF:MA0735.1:GLIS1	30.9589	1.09564e-09
MOTIF:MA0616.1:Hes2	30.9422	1.10332e-09
MOTIF:MA0626.1:Npas2	30.9436	1.10332e-09
GSEA:POSITIVE_REGULATION_OF_RESPONSE_TO_STIMULUS	30.9431	1.10332e-09
MOTIF:MA0846.1:FOXC2	30.9292	1.11088e-09
MOTIF:M00007_ELK1_01	30.904	1.12667e-09
MOTIF:MA0750.1:ZBTB7A	30.8831	1.1398e-09
GSEA:REGULATION_OF_G_PROTEIN_COUPLED_RECEPTOR_PROTEIN_SIGNALING_PATHWAY	30.8664	1.15011e-09
GSEA:INTRACELLULAR_ORGANELLE_PART	30.8356	1.17044e-09
MOTIF:M00328_PAX8_B	30.7915	1.19878e-09
MOTIF:MA0614.1:Foxj2	30.7911	1.19878e-09
GSEA:PROTEIN_AMINO_ACID_LIPIDATION	30.7909	1.19878e-09
GSEA:RESPONSE_TO_RADIATION	30.7864	1.20079e-09
ENCL2000:Cluster1383_LgintC57bl6MAdult8wks_MgerUknImmortal_MgerUknImmortalDiffc48h_MgerUknImmortalDiffc24h_Esww6koUknME0	30.7504	1.22473e-09
GSEA:ENDORIBONUCLEASE_ACTIVITY	30.7503	1.22473e-09
GSEA:ORGANELLE_PART	30.726	1.24158e-09
ENCL2000:Cluster591_FlbudCd1ME11half_HlbudCd1ME11half_MesodermCd1ME11half_HlembryoCd1ME11half_WbrainC57bl6ME14half	30.7196	1.24513e-09
MOTIF:MA0617.1:Id2	30.7161	1.2453e-09
MOTIF:MA0622.1:Mlxip	30.7161	1.2453e-09
GSEA:ENDONUCLEASE_ACTIVITY_GO_0016893	30.7006	1.25572e-09
MOTIF:M00496_STAT1_03	30.6966	1.25751e-09
ENCL2000:Cluster1511_LiverC57bl6MAdult8wks_CerebellumC57bl6MAdult8wks_CbellumC57bl6MAdult8wks_KidneyC57bl6MAdult8wks_LgintC57bl6MAdult8wks	30.6327	1.30558e-09
MOTIF:M01084_ANTP_Q6_01	30.6247	1.3106e-09
ENCL2000:Cluster87_Zhbtc4129olaME0Diffb24h_Zhbtc4129olaME0_Ese14129olaME0_Zhbtc4129olaME0Diffb6h_CerebellumC57bl6MAdult8wks	30.614	1.31782e-09
MOTIF:M00126_GATA1_02	30.5709	1.35122e-09
MOTIF:M00437_CHX10_01	30.5648	1.35486e-09
MOTIF:MA0832.1:Tcf21	30.556	1.36074e-09
MOTIF:MA0472.2:EGR2	30.5509	1.3636e-09
MOTIF:MA0638.1:CREB3	30.537	1.37372e-09
MOTIF:MA0157.2:FOXO3	30.508	1.39667e-09
GSEA:MICROTUBULE_CYTOSKELETON	30.495	1.40631e-09
MOTIF:MA0482.1:Gata4	30.4809	1.41696e-09
MOTIF:MA0701.1:LHX9	30.4778	1.41817e-09
MOTIF:MA0907.1:HOXC13	30.4737	1.42036e-09
GSEA:INDUCTION_OF_APOPTOSIS_BY_INTRACELLULAR_SIGNALS	30.4683	1.42362e-09
ENCL2000:Cluster1557_Ch122a4bFImmortal_Esww6koUknME0_EpcpmmCd1ME14half_Ese14129olaME0_EpcppmCd1ME14half	30.4644	1.42553e-09
GSEA:ENDONUCLEASE_ACTIVITY	30.4282	1.45563e-09
MOTIF:MA0912.1:Hoxd3	30.4176	1.46364e-09
MOTIF:MA0839.1:CREB3L1	30.4043	1.47404e-09
GSEA:AMINO_ACID_TRANSPORT	30.3564	1.51587e-09
ENCL2000:Cluster341_TregaC57bl6MAdult8wks_ThelpaC57bl6MAdult8wks_TnaiveC57bl6MAdult8wks_ThymusC57bl6MAdult8wks_TregC57bl6MAdult8wks	30.3198	1.54827e-09
ENCL2000:Cluster1295_Esww6koUknME0_Zhbtc4129olaME0_Escj7S129ME0_Ese14129olaME0_Esww6UknME0	30.3091	1.55688e-09
MOTIF:M00513_ATF3_Q6	30.2902	1.57326e-09
MOTIF:MA0848.1:FOXO4	30.2614	1.59945e-09
MOTIF:M00119_MAX_01	30.2434	1.61541e-09
GSEA:CELLULAR_MACROMOLECULE_CATABOLIC_PROCESS	30.1958	1.66107e-09
MOTIF:M00115_TAXCREB_02	30.1745	1.68103e-09
GSEA:REGULATION_OF_CELL_GROWTH	30.1257	1.72988e-09
ENCL2000:Cluster390_TnaiveC57bl6MAdult8wks_Bcellcd43nC57bl6MAdult8wks_TregaC57bl6MAdult8wks_ThelpaC57bl6MAdult8wks_SpleenC57bl6MAdult8wks	30.1162	1.73819e-09
MOTIF:M00191_ER_Q6	30.1115	1.74056e-09
MOTIF:M00433_HMX1_01	30.1108	1.74056e-09
MOTIF:M00980_TBP_Q6	30.093	1.75788e-09
MOTIF:M00117_CEBPB_02	30.0853	1.76437e-09
MOTIF:MA0641.1:ELF4	30.0628	1.7869e-09
MOTIF:M00985_STRA13_01	30.0472	1.80225e-09
MOTIF:MA0031.1:FOXD1	30.0145	1.83486e-09
MOTIF:MA0475.2:FLI1	30.0154	1.83486e-09
GSEA:CYTOSKELETON_DEPENDENT_INTRACELLULAR_TRANSPORT	29.9911	1.85947e-09
MOTIF:M00467_ROAZ_01	29.9826	1.86734e-09
ENCL2000:Cluster1845_RetinaC57bl6MNew1days_HlembryoCd1ME11half_MesodermCd1ME11half_FlbudCd1ME11half_RetinaC57bl6MAdult1wks	29.9737	1.8756e-09
GSEA:AMINO_ACID_METABOLIC_PROCESS	29.9669	1.88158e-09
MOTIF:M00279_MIF1_01	29.9257	1.92751e-09
MOTIF:MA0777.1:MYBL2	29.8999	1.95429e-09
GSEA:TRANSFERASE_ACTIVITY_TRANSFERRING_GROUPS_OTHER_THAN_AMINO_ACYL_GROUPS	29.9013	1.95429e-09
MOTIF:MA0014.2:PAX5	29.8822	1.97363e-09
MOTIF:M00511_ERR1_Q2	29.8778	1.97713e-09
MOTIF:MA0258.2:ESR2	29.8525	2.00586e-09
ENCL2000:Cluster318_X3134RiiiMImmortal_FibroblastC57bl6MAdult8wks_X416bC57bl6MAdult8wks_Nih3t3NihsMImmortal_PatskiSpbl6MImmortal	29.8365	2.02361e-09
MOTIF:M00005_AP4_01	29.8194	2.04282e-09
ENCL2000:Cluster454_HeartC57bl6MAdult8wks_SkmuscleC57bl6MAdult8wks_FibroblastC57bl6MAdult8wks_LungC57bl6MAdult8wks_WbrainC57bl6MAdult8wks	29.7879	2.08051e-09
MOTIF:M00647_LXR_Q3	29.7834	2.08423e-09
MOTIF:MA0479.1:FOXH1	29.7734	2.09506e-09
GSEA:ACTIN_FILAMENT_BASED_PROCESS	29.7629	2.10649e-09
MOTIF:M00916_CREB_Q2_01	29.6889	2.20171e-09
MOTIF:M00797_HIF1_Q3	29.683	2.20549e-09
GSEA:IMMUNE_RESPONSE	29.6837	2.20549e-09
MOTIF:M00246_EGR2_01	29.6776	2.21072e-09
GSEA:NITROGEN_COMPOUND_BIOSYNTHETIC_PROCESS	29.6678	2.22199e-09
GSEA:MEMBRANE	29.6539	2.23879e-09
MOTIF:MA0473.2:ELF1	29.6264	2.27459e-09
MOTIF:MA0146.2:Zfx	29.6216	2.27912e-09
MOTIF:MA0030.1:FOXF2	29.5983	2.30962e-09
ENCL2000:Cluster739_RetinaC57bl6MAdult1wks_Esww6koUknME0_Ch122a4bFImmortal_Bcellcd43nC57bl6MAdult8wks_RetinaC57bl6MNew1days	29.5613	2.36034e-09
MOTIF:M00992_FOXP3_Q4	29.5059	2.43946e-09
MOTIF:M00772_IRF_Q6	29.4929	2.45444e-09
GSEA:CYTOKINESIS	29.4928	2.45444e-09
GSEA:CELLULAR_LIPID_CATABOLIC_PROCESS	29.4829	2.46704e-09
MOTIF:M00938_E2F1_Q3_01	29.4706	2.48338e-09
MOTIF:MA0655.1:JDP2	29.4624	2.49369e-09
MOTIF:MA0736.1:GLIS2	29.4456	2.51652e-09
GSEA:AMINE_TRANSPORT	29.4445	2.51652e-09
ENCL2000:Cluster1775_LgintC57bl6MAdult8wks_Esww6koUknME0_Zhbtc4129olaME0Diffb24h_Zhbtc4129olaME0_HlbudCd1ME11half	29.4236	2.5395e-09
MOTIF:M00737_E2F1DP2_01	29.4242	2.5395e-09
MOTIF:MA0795.1:SMAD3	29.4255	2.5395e-09
MOTIF:MA0894.1:HESX1	29.4241	2.5395e-09
MOTIF:M00514_ATF4_Q2	29.4	2.57408e-09
MOTIF:M00004_CMYB_01	29.3955	2.57892e-09
GSEA:TISSUE_DEVELOPMENT	29.3753	2.60854e-09
MOTIF:MA0148.3:FOXA1	29.3675	2.61871e-09
MOTIF:MA0798.1:RFX3	29.3392	2.66212e-09
GSEA:CIRCADIAN_RHYTHM	29.3178	2.69361e-09
GSEA:METAL_ION_TRANSMEMBRANE_TRANSPORTER_ACTIVITY	29.317	2.69361e-09
GSEA:KINASE_INHIBITOR_ACTIVITY	29.312	2.69948e-09
ENCL2000:Cluster856_Esww6koUknME0_MgerUknImmortal_Zhbtc4129olaME0_MgerUknImmortalDiffc24h_Escj7S129ME0	29.3057	2.70495e-09
GSEA:PROTEIN_KINASE_BINDING	29.307	2.70495e-09
MOTIF:M00360_PAX3_01	29.2889	2.72889e-09
MOTIF:MA0043.2:HLF	29.2877	2.72889e-09
MOTIF:MA0827.1:OLIG3	29.2869	2.72889e-09
GSEA:PROTEIN_KINASE_INHIBITOR_ACTIVITY	29.2285	2.82588e-09
MOTIF:M00493_STAT5A_03	29.2231	2.83284e-09
MOTIF:MA0004.1:Arnt	29.1979	2.87183e-09
GSEA:REGULATION_OF_BIOLOGICAL_QUALITY	29.1992	2.87183e-09
MOTIF:M00118_MYCMAX_01	29.1801	2.90075e-09
MOTIF:M00991_CDX_Q5	29.1746	2.90795e-09
MOTIF:M00739_E2F4DP2_01	29.1473	2.95447e-09
MOTIF:MA0667.1:MYF6	29.1429	2.95968e-09
ENCL2000:Cluster1118_X3134RiiiMImmortal_MgerUknImmortalDiffc48h_EpcppmCd1ME14half_MgerUknImmortalDiffc24h_EpcpppCd1ME14half	29.1335	2.9743e-09
MOTIF:M00615_MYCMAX_03	29.0995	3.03437e-09
ENCL2000:Cluster1469_Bcellcd43nC57bl6MAdult8wks_TregaC57bl6MAdult8wks_TnaiveC57bl6MAdult8wks_SpleenC57bl6MAdult8wks_Ch122a4bFImmortal	29.0739	3.07968e-09
MOTIF:M00243_EGR1_01	29.0639	3.09594e-09
GSEA:NUCLEUS	29.051	3.11783e-09
MOTIF:M00810_SRF_Q4	29.0269	3.16168e-09
ENCL2000:Cluster1477_MgerUknImmortalDiffc48h_MgerUknImmortalDiffc24h_EpcppmCd1ME14half_MgerUknImmortal_EpcpppCd1ME14half	29.0233	3.16578e-09
MOTIF:M00055_NMYC_01	29.019	3.17126e-09
MOTIF:M00242_PPARA_01	29.0078	3.19041e-09
ENCL2000:Cluster1885_Zhbtc4129olaME0_Esww6koUknME0_Escj7S129ME0_Ese14129olaME0_Esww6UknME0	28.9945	3.21387e-09
MOTIF:M00731_OSF2_Q6	28.9855	3.22872e-09
ENCL2000:Cluster1115_CbellumC57bl6MAdult8wks_CerebellumC57bl6MAdult8wks_WbrainC57bl6MAdult8wks_WholebrainC57bl6MAdult8wks_MgerUknImmortal	28.9804	3.23606e-09
GSEA:RIBOSOME_BIOGENESIS_AND_ASSEMBLY	28.9496	3.29515e-09
MOTIF:M00497_STAT3_02	28.9365	3.31882e-09
MOTIF:MA0755.1:CUX2	28.9101	3.37046e-09
MOTIF:M00041_CREBP1CJUN_01	28.8906	3.40802e-09
MOTIF:M00809_FOX_Q2	28.8826	3.42202e-09
MOTIF:MA0141.3:ESRRB	28.8787	3.42717e-09
MOTIF:M00940_E2F1_Q6_01	28.8597	3.46225e-09
GSEA:CELLULAR_MACROMOLECULE_METABOLIC_PROCESS	28.8593	3.46225e-09
GSEA:GOLGI_APPARATUS	28.8457	3.48838e-09
MOTIF:M00285_TCF11_01	28.8247	3.53063e-09
ENCL2000:Cluster1667_LiverC57bl6MAdult8wks_X3134RiiiMImmortal_FibroblastC57bl6MAdult8wks_KidneyC57bl6MAdult8wks_HeartC57bl6MAdult8wks	28.8098	3.56019e-09
MOTIF:MA0488.1:JUN	28.737	3.72062e-09
GSEA:BIOPOLYMER_CATABOLIC_PROCESS	28.7063	3.78868e-09
MOTIF:M00485_NKX22_01	28.6932	3.81612e-09
MOTIF:MA0654.1:ISX	28.6538	3.90679e-09
MOTIF:M00489_NKX62_Q2	28.6521	3.90739e-09
MOTIF:MA0607.1:Bhlha15	28.646	3.91885e-09
MOTIF:M00466_HIF1_Q5	28.6428	3.92322e-09
GSEA:MEMBRANE_FUSION	28.6286	3.95433e-09
MOTIF:MA0833.1:ATF4	28.5998	4.02184e-09
MOTIF:M00050_E2F_02	28.5961	4.02767e-09
ENCL2000:Cluster1897_Esww6koUknME0_Zhbtc4129olaME0_Ese14129olaME0_Escj7S129ME0_Esww6UknME0	28.5891	4.04147e-09
GSEA:NEGATIVE_REGULATION_OF_BIOLOGICAL_PROCESS	28.5876	4.04172e-09
GSEA:HYDROLASE_ACTIVITY_HYDROLYZING_O_GLYCOSYL_COMPOUNDS	28.5749	4.07021e-09
GSEA:MEMBRANE_ORGANIZATION_AND_BIOGENESIS	28.548	4.13484e-09
MOTIF:M00919_E2F_Q4_01	28.5415	4.14809e-09
ENCL2000:Cluster1973_LiverC57bl6MAdult8wks_Esww6koUknME0_Zhbtc4129olaME0_Ese14129olaME0_Esww6UknME0	28.507	4.23388e-09
MOTIF:MA0676.1:Nr2e1	28.4775	4.30839e-09
MOTIF:M00747_IRF1_Q6	28.4423	4.39962e-09
MOTIF:M00630_FOXM1_01	28.4258	4.44099e-09
GSEA:PERINUCLEAR_REGION_OF_CYTOPLASM	28.4225	4.44635e-09
MOTIF:MA0131.2:HINFP	28.4083	4.48184e-09
GSEA:PROTEOLYSIS	28.4062	4.48381e-09
ENCL2000:Cluster1482_MgerUknImmortal_CbellumC57bl6MAdult8wks_TnaiveC57bl6MAdult8wks_MgerUknImmortalDiffc24h_ThymusC57bl6MAdult8wks	28.4008	4.49487e-09
ENCL2000:Cluster1591_LiverC57bl6MAdult8wks_KidneyC57bl6MAdult8wks_MgerUknImmortalDiffc48h_MgerUknImmortalDiffc24h_MgerUknImmortal	28.3976	4.50008e-09
MOTIF:MA0754.1:CUX1	28.3445	4.64682e-09
MOTIF:MA0823.1:HEY1	28.3324	4.67789e-09
GSEA:PROTEIN_EXPORT_FROM_NUCLEUS	28.3081	4.74506e-09
ENCL2000:Cluster1398_LiverC57bl6MAdult8wks_KidneyC57bl6MAdult8wks_EpcppmCd1ME14half_MgerUknImmortalDiffc24h_EpcpppCd1ME14half	28.3032	4.75528e-09
GSEA:ENDODEOXYRIBONUCLEASE_ACTIVITY	28.2942	4.77789e-09
MOTIF:MA0496.1:MAFK	28.2743	4.83337e-09
MOTIF:MA0899.1:HOXA10	28.2609	4.86948e-09
ENCL2000:Cluster770_Ch122a4bFImmortal_Bcellcd43nC57bl6MAdult8wks_Bcellcd19pC57bl6MAdult8wks_SpleenC57bl6MAdult8wks_Zhbtc4129olaME0Diffb6h	28.246	4.9107e-09
MOTIF:MA0703.1:LMX1B	28.2427	4.9164e-09
GSEA:CARBOHYDRATE_BINDING	28.2301	4.95098e-09
MOTIF:M00430_E2F1_Q4	28.2178	4.98479e-09
ENCL2000:Cluster1750_GfatC57bl6MAdult8wks_FatC57bl6MAdult8wks_Esww6koUknME0_Ese14129olaME0_Esww6UknME0	28.2015	5.03123e-09
GSEA:VOLTAGE_GATED_CALCIUM_CHANNEL_ACTIVITY	28.1609	5.15568e-09
GSEA:SYSTEM_DEVELOPMENT	28.1579	5.16083e-09
ENCL2000:Cluster289_Esww6koUknME0_Zhbtc4129olaME0_Ese14129olaME0_Escj7S129ME0_Esww6UknME0	28.1332	5.23352e-09
MOTIF:M00377_PAX4_02	28.1327	5.23352e-09
MOTIF:M00236_ARNT_01	28.1033	5.32568e-09
ENCL2000:Cluster1376_LiverC57bl6MAdult8wks_KidneyC57bl6MAdult8wks_PatskiSpbl6MImmortal_LgintC57bl6MAdult8wks_Zhbtc4129olaME0Diffb24h	28.0838	5.38637e-09
MOTIF:M00144_PAX5_02	28.0632	5.45123e-09
MOTIF:MA0024.3:E2F1	28.0419	5.51743e-09
GSEA:TRANSCRIPTION_INITIATION	28.0412	5.51743e-09
MOTIF:MA0158.1:HOXA5	28.0261	5.56481e-09
MOTIF:M00939_E2F1_Q4_01	28.0221	5.57392e-09
MOTIF:M00918_E2F_Q3_01	28.0118	5.60519e-09
MOTIF:MA0720.1:Shox2	27.9989	5.64555e-09
GSEA:NUCLEOSIDE_TRIPHOSPHATASE_ACTIVITY	27.9848	5.69068e-09
GSEA:NUCLEOLAR_PART	27.9588	5.77883e-09
MOTIF:MA0844.1:XBP1	27.9518	5.79941e-09
ENCL2000:Cluster1536_Esww6koUknME0_Zhbtc4129olaME0_Ese14129olaME0_Esww6UknME0_Escj7S129ME0	27.9465	5.81368e-09
MOTIF:MA0603.1:Arntl	27.9245	5.88939e-09
ENCL2000:Cluster141_MesodermCd1ME11half_HlbudCd1ME11half_HlembryoCd1ME11half_FlbudCd1ME11half_RetinaC57bl6MNew1days	27.8814	6.04479e-09
GSEA:NON_MEMBRANE_BOUND_ORGANELLE	27.8432	6.18079e-09
GSEA:INTRACELLULAR_NON_MEMBRANE_BOUND_ORGANELLE	27.8432	6.18079e-09
MOTIF:M01010_HMGIY_Q3	27.821	6.26189e-09
ENCL2000:Cluster175_MgerUknImmortalDiffc48h_HeartC57bl6MAdult8wks_MgerUknImmortal_MgerUknImmortalDiffc24h_MelC57bl6MAdult8wks	27.8085	6.30589e-09
GSEA:ACTIN_CYTOSKELETON_ORGANIZATION_AND_BIOGENESIS	27.7948	6.35474e-09
MOTIF:MA0849.1:FOXO6	27.7917	6.36168e-09
MOTIF:MA0058.3:MAX	27.7844	6.38539e-09
ENCL2000:Cluster526_LungC57bl6MAdult8wks_GfatC57bl6MAdult8wks_FatC57bl6MAdult8wks_Esww6koUknME0_Zhbtc4129olaME0Diffb24h	27.7826	6.38719e-09
MOTIF:M00068_HEN1_01	27.7536	6.49909e-09
GSEA:ANTIPORTER_ACTIVITY	27.7243	6.61397e-09
MOTIF:MA0623.1:Neurog1	27.7174	6.63708e-09
MOTIF:MA0737.1:GLIS3	27.7155	6.63753e-09
GSEA:ENDOPLASMIC_RETICULUM_MEMBRANE	27.7146	6.63753e-09
GSEA:TISSUE_REMODELING	27.6765	6.79201e-09
ENCL2000:Cluster1122_HeartC57bl6MAdult8wks_LungC57bl6MAdult8wks_MgerUknImmortalDiffc48h_MgerUknImmortal_MgerUknImmortalDiffc24h	27.6746	6.79463e-09
MOTIF:M00405_MMEF2_Q6	27.6252	7.00284e-09
ENCL2000:Cluster1807_MgerUknImmortalDiffc48h_MgerUknImmortal_MgerUknImmortalDiffc24h_Esww6koUknME0_Zhbtc4129olaME0	27.6133	7.04937e-09
GSEA:ATPASE_ACTIVITY_COUPLED	27.6091	7.06215e-09
GSEA:CELL_DIVISION	27.5867	7.1558e-09
ENCL2000:Cluster96_A20BalbcannMAdult8wks_Bcellcd43nC57bl6MAdult8wks_TregaC57bl6MAdult8wks_Bcellcd19pC57bl6MAdult8wks_ThymusC57bl6MAdult8wks	27.5824	7.16937e-09
ENCL2000:Cluster1087_FibroblastC57bl6MAdult8wks_HeartC57bl6MAdult8wks_SkmuscleC57bl6MAdult8wks_Esww6koUknME0_Zhbtc4129olaME0Diffb24h	27.5715	7.2129e-09
ENCL2000:Cluster1576_Nih3t3NihsMImmortal_FibroblastC57bl6MAdult8wks_Esww6koUknME0_Ese14129olaME0_Zhbtc4129olaME0	27.5596	7.26083e-09
GSEA:CELLULAR_CATION_HOMEOSTASIS	27.5442	7.32513e-09
GSEA:GTPASE_ACTIVITY	27.5403	7.33733e-09
MOTIF:MA0853.1:Alx4	27.5085	7.47917e-09
MOTIF:MA0464.2:BHLHE40	27.5003	7.5116e-09
MOTIF:M00528_PPARG_03	27.4915	7.54668e-09
MOTIF:M00143_PAX5_01	27.4787	7.6017e-09
ENCL2000:Cluster1297_CerebellumC57bl6MAdult8wks_CbellumC57bl6MAdult8wks_EpcppmCd1ME14half_TregaC57bl6MAdult8wks_RetinaC57bl6MAdult8wks	27.439	7.78745e-09
GSEA:NUCLEAR_BODY	27.432	7.81543e-09
GSEA:DNA_DAMAGE_CHECKPOINT	27.4097	7.91936e-09
MOTIF:M00999_AIRE_01	27.4044	7.93921e-09
ENCL2000:Cluster1976_GfatC57bl6MAdult8wks_FatC57bl6MAdult8wks_Esww6koUknME0_Ese14129olaME0_Esww6UknME0	27.3624	8.13943e-09
GSEA:SPINDLE	27.3622	8.13943e-09
GSEA:GOLGI_STACK	27.3513	8.18897e-09
GSEA:POLYSACCHARIDE_BINDING	27.3463	8.20769e-09
MOTIF:M00106_CDPCR3HD_01	27.3368	8.25063e-09
ENCL2000:Cluster424_X3134RiiiMImmortal_RetinaC57bl6MNew1days_RetinaC57bl6MAdult1wks_HlembryoCd1ME11half_Zhbtc4129olaME0Diffb24h	27.3342	8.25705e-09
MOTIF:MA0035.3:Gata1	27.3239	8.30424e-09
MOTIF:MA0048.2:NHLH1	27.3215	8.30996e-09
ENCL2000:Cluster1072_TregaC57bl6MAdult8wks_Esww6koUknME0_TnaiveC57bl6MAdult8wks_Zhbtc4129olaME0_Esww6UknME0	27.2961	8.43711e-09
ENCL2000:Cluster176_Ch122a4bFImmortal_TregaC57bl6MAdult8wks_Esww6koUknME0_ThelpaC57bl6MAdult8wks_TregC57bl6MAdult8wks	27.2601	8.62362e-09
GSEA:CATION_HOMEOSTASIS	27.2261	8.79708e-09
GSEA:PHOSPHORIC_ESTER_HYDROLASE_ACTIVITY	27.226	8.79708e-09
GSEA:REGULATION_OF_ANGIOGENESIS	27.1891	8.99694e-09
ENCL2000:Cluster1796_Esww6koUknME0_Esww6UknME0_Escj7S129ME0_Ese14129olaME0_Zhbtc4129olaME0	27.1612	9.14935e-09
ENCL2000:Cluster206_X3134RiiiMImmortal_RetinaC57bl6MNew1days_RetinaC57bl6MAdult1wks_HlembryoCd1ME11half_MesodermCd1ME11half	27.0979	9.51464e-09
GSEA:MULTICELLULAR_ORGANISMAL_DEVELOPMENT	27.0766	9.63587e-09
MOTIF:MA0674.1:NKX6-1	27.0553	9.75858e-09
MOTIF:MA0639.1:DBP	27.053	9.76504e-09
MOTIF:MA0037.2:GATA3	27.042	9.82497e-09
ENCL2000:Cluster157_Zhbtc4129olaME0_Esww6koUknME0_Escj7S129ME0_Ese14129olaME0_Esww6UknME0	27.0402	9.82799e-09
MOTIF:M00725_HP1SITEFACTOR_Q6	26.9659	1.02908e-08
MOTIF:MA0512.2:Rxra	26.965	1.02908e-08
MOTIF:MA0865.1:E2F8	26.9404	1.04437e-08
MOTIF:MA0480.1:Foxo1	26.92	1.05707e-08
GSEA:DNA_DEPENDENT_DNA_REPLICATION	26.9075	1.06463e-08
GSEA:MAINTENANCE_OF_LOCALIZATION	26.8977	1.07041e-08
MOTIF:M00346_GATA1_05	26.8903	1.07457e-08
GSEA:GLUTATHIONE_TRANSFERASE_ACTIVITY	26.8715	1.08657e-08
MOTIF:M00652_NRF1_Q6	26.8491	1.10125e-08
GSEA:MEMBRANE_LIPID_BIOSYNTHETIC_PROCESS	26.8345	1.11058e-08
GSEA:INTRINSIC_TO_ENDOPLASMIC_RETICULUM_MEMBRANE	26.8267	1.11434e-08
GSEA:INTEGRAL_TO_ENDOPLASMIC_RETICULUM_MEMBRANE	26.8267	1.11434e-08
GSEA:PROTEIN_MODIFICATION_PROCESS	26.814	1.12243e-08
MOTIF:M00129_HFH1_01	26.8	1.13154e-08
GSEA:SKELETAL_DEVELOPMENT	26.7367	1.17698e-08
ENCL2000:Cluster706_TnaiveC57bl6MAdult8wks_TregaC57bl6MAdult8wks_ThelpaC57bl6MAdult8wks_SpleenC57bl6MAdult8wks_TregC57bl6MAdult8wks	26.7284	1.18135e-08
GSEA:REGULATION_OF_SIGNAL_TRANSDUCTION	26.7289	1.18135e-08
MOTIF:M00616_AFP1_Q6	26.7257	1.18239e-08
ENCL2000:Cluster1244_MgerUknImmortalDiffc24h_MgerUknImmortal_EpcppmCd1ME14half_A20BalbcannMAdult8wks_EpcpppCd1ME14half	26.7168	1.1882e-08
GSEA:RIBONUCLEOTIDE_METABOLIC_PROCESS	26.7081	1.19376e-08
ENCL2000:Cluster943_Zhbtc4129olaME0_Esww6koUknME0_Escj7S129ME0_Zhbtc4129olaME0Diffb24h_Ese14129olaME0	26.7003	1.19803e-08
MOTIF:M01007_SRF_Q5_02	26.7	1.19803e-08
GSEA:SYNAPTIC_TRANSMISSION	26.6761	1.21544e-08
MOTIF:M00972_IRF_Q6_01	26.6485	1.23592e-08
GSEA:STRUCTURAL_CONSTITUENT_OF_RIBOSOME	26.6375	1.24361e-08
GSEA:HYDROGEN_ION_TRANSMEMBRANE_TRANSPORTER_ACTIVITY	26.636	1.24387e-08
GSEA:M_PHASE_OF_MITOTIC_CELL_CYCLE	26.5986	1.27277e-08
GSEA:MITOCHONDRION_ORGANIZATION_AND_BIOGENESIS	26.5939	1.27558e-08
MOTIF:MA0863.1:MTF1	26.5908	1.27709e-08
GSEA:ENDOPEPTIDASE_ACTIVITY	26.5746	1.28932e-08
MOTIF:M00237_AHRARNT_02	26.5698	1.29226e-08
ENCL2000:Cluster290_RetinaC57bl6MNew1days_WbrainC57bl6ME14half_WholebrainC57bl6ME14half_CbellumC57bl6MAdult8wks_CerebellumC57bl6MAdult8wks	26.5078	1.34318e-08
ENCL2000:Cluster287_X3134RiiiMImmortal_MgerUknImmortalDiffc48h_ThelpaC57bl6MAdult8wks_SpleenC57bl6MAdult8wks_TnaiveC57bl6MAdult8wks	26.4864	1.36059e-08
GSEA:NUCLEOBASENUCLEOSIDE_AND_NUCLEOTIDE_METABOLIC_PROCESS	26.4209	1.41748e-08
MOTIF:M00056_MYOGNF1_01	26.4174	1.41949e-08
MOTIF:MA0874.1:Arx	26.3814	1.45135e-08
MOTIF:M00422_FOXJ2_01	26.3726	1.45834e-08
GSEA:NEGATIVE_REGULATION_OF_CELLULAR_PROCESS	26.3687	1.46087e-08
MOTIF:M00123_MYCMAX_02	26.312	1.51233e-08
MOTIF:MA0775.1:MEIS3	26.3127	1.51233e-08
GSEA:PLASMA_MEMBRANE	26.3082	1.51485e-08
ENCL2000:Cluster729_WbrainC57bl6ME14half_WholebrainC57bl6ME14half_WbrainC57bl6ME18half_FibroblastC57bl6MAdult8wks_WbrainC57bl6MAdult8wks	26.2684	1.55264e-08
MOTIF:M00740_E2F1DP1RB_01	26.2479	1.57193e-08
MOTIF:M01028_NRSF_Q4	26.244	1.57458e-08
GSEA:MONOVALENT_INORGANIC_CATION_TRANSMEMBRANE_TRANSPORTER_ACTIVITY	26.2017	1.61649e-08
MOTIF:MA0698.1:ZBTB18	26.1646	1.654e-08
ENCL2000:Cluster432_X416bC57bl6MAdult8wks_MgerUknImmortal_EpcppmCd1ME14half_MgerUknImmortalDiffc24h_MelC57bl6MAdult8wks	26.1449	1.67376e-08
MOTIF:M00471_TBP_01	26.1405	1.67709e-08
ENCL2000:Cluster406_WbrainC57bl6ME14half_WholebrainC57bl6ME14half_WbrainC57bl6ME18half_Ch122a4bFImmortal_RetinaC57bl6MAdult1wks	26.1306	1.68649e-08
MOTIF:MA0117.2:Mafb	26.0852	1.73356e-08
GSEA:PYROPHOSPHATASE_ACTIVITY	26.0861	1.73356e-08
MOTIF:MA0506.1:NRF1	26.0487	1.77321e-08
GSEA:SULFUR_COMPOUND_BIOSYNTHETIC_PROCESS	26.0225	1.80185e-08
MOTIF:M00396_EN1_01	25.9453	1.89182e-08
MOTIF:MA0492.1:JUND_var.2	25.8923	1.95581e-08
ENCL2000:Cluster525_LiverC57bl6MAdult8wks_Esww6koUknME0_MgerUknImmortal_MgerUknImmortalDiffc24h_Zhbtc4129olaME0	25.8853	1.96309e-08
GSEA:POSITIVE_REGULATION_OF_BINDING	25.8767	1.97248e-08
MOTIF:MA0088.2:ZNF143	25.867	1.98328e-08
MOTIF:M00114_TAXCREB_01	25.8624	1.98761e-08
ENCL2000:Cluster1294_GfatC57bl6MAdult8wks_FatC57bl6MAdult8wks_EpcppmCd1ME14half_Esww6UknME0_A20BalbcannMAdult8wks	25.8066	2.0586e-08
GSEA:CELLULAR_COMPONENT_DISASSEMBLY	25.7642	2.11392e-08
GSEA:REGULATION_OF_DNA_BINDING	25.757	2.12208e-08
GSEA:EXTRACELLULAR_REGION_PART	25.7523	2.12691e-08
MOTIF:M00744_POU1F1_Q6	25.7409	2.14088e-08
MOTIF:MA0486.2:HSF1	25.7337	2.14919e-08
ENCL2000:Cluster590_Esww6koUknME0_Zhbtc4129olaME0_Escj7S129ME0_FibroblastC57bl6MAdult8wks_Ese14129olaME0	25.7173	2.16869e-08
MOTIF:M00516_E2F_03	25.7177	2.16869e-08
MOTIF:M00751_AML1_Q6	25.7024	2.18801e-08
ENCL2000:Cluster667_Esww6koUknME0_Esww6UknME0_Ese14129olaME0_Zhbtc4129olaME0_Escj7S129ME0	25.7	2.18975e-08
ENCL2000:Cluster570_Esww6koUknME0_Zhbtc4129olaME0_Ese14129olaME0_Escj7S129ME0_Esww6UknME0	25.6676	2.23416e-08
ENCL2000:Cluster55_MgerUknImmortal_MgerUknImmortalDiffc48h_MgerUknImmortalDiffc24h_MelC57bl6MAdult8wks_EpcpmmCd1ME14half	25.6656	2.2354e-08
GSEA:ESTABLISHMENT_OF_LOCALIZATION	25.6525	2.25255e-08
GSEA:FOCAL_ADHESION	25.6348	2.27669e-08
MOTIF:M00024_E2F_01	25.6159	2.30282e-08
GSEA:PROTEIN_COMPLEX_BINDING	25.5796	2.35555e-08
ENCL2000:Cluster486_Zhbtc4129olaME0_Esww6koUknME0_Escj7S129ME0_Ese14129olaME0_Esww6UknME0	25.5755	2.36002e-08
ENCL2000:Cluster222_CerebellumC57bl6MAdult8wks_CbellumC57bl6MAdult8wks_Zhbtc4129olaME0_Esww6koUknME0_Ese14129olaME0	25.5214	2.44202e-08
ENCL2000:Cluster1184_RetinaC57bl6MNew1days_RetinaC57bl6MAdult1wks_WbrainC57bl6ME14half_WholebrainC57bl6ME14half_RetinaC57bl6MAdult8wks	25.5088	2.46012e-08
MOTIF:M00128_GATA1_04	25.5025	2.46834e-08
GSEA:MACROMOLECULAR_COMPLEX	25.4971	2.47507e-08
GSEA:MITOSIS	25.4555	2.54047e-08
GSEA:IMMUNE_SYSTEM_PROCESS	25.4535	2.54195e-08
MOTIF:MA0909.1:HOXD13	25.4094	2.61334e-08
ENCL2000:Cluster812_CbellumC57bl6MAdult8wks_CerebellumC57bl6MAdult8wks_WbrainC57bl6MAdult8wks_WholebrainC57bl6MAdult8wks_Esww6koUknME0	25.391	2.64076e-08
ENCL2000:Cluster1173_X3134RiiiMImmortal_MgerUknImmortalDiffc24h_EpcppmCd1ME14half_TregaC57bl6MAdult8wks_Esww6koUknME0	25.3913	2.64076e-08
GSEA:PROTEIN_COMPLEX	25.3529	2.70461e-08
MOTIF:MA0910.1:Hoxd8	25.3442	2.71772e-08
GSEA:HETEROGENEOUS_NUCLEAR_RIBONUCLEOPROTEIN_COMPLEX	25.3315	2.7382e-08
MOTIF:M00451_NKX3A_01	25.3294	2.7399e-08
GSEA:SECRETION_BY_CELL	25.3177	2.75865e-08
MOTIF:M00432_TITF1_Q3	25.3073	2.77517e-08
GSEA:BONE_REMODELING	25.2666	2.84708e-08
GSEA:RRNA_METABOLIC_PROCESS	25.1982	2.97406e-08
GSEA:CONDENSED_CHROMOSOME	25.1922	2.98341e-08
GSEA:GALACTOSYLTRANSFERASE_ACTIVITY	25.1528	3.05824e-08
MOTIF:MA0007.3:Ar	25.1472	3.06712e-08
ENCL2000:Cluster252_FibroblastC57bl6MAdult8wks_X3134RiiiMImmortal_CbellumC57bl6MAdult8wks_CerebellumC57bl6MAdult8wks_PatskiSpbl6MImmortal	25.1434	3.07243e-08
GSEA:BRAIN_DEVELOPMENT	25.1375	3.08188e-08
GSEA:MITOTIC_CELL_CYCLE	25.1317	3.09112e-08
MOTIF:MA0668.1:NEUROD2	25.0979	3.15744e-08
MOTIF:M00097_PAX6_01	25.0687	3.21549e-08
GSEA:TRANSITION_METAL_ION_TRANSPORT	25.0471	3.25854e-08
MOTIF:M00421_MEIS1BHOXA9_02	25.0435	3.26377e-08
MOTIF:MA0593.1:FOXP2	24.9924	3.369e-08
GSEA:NUCLEOBASENUCLEOSIDENUCLEOTIDE_AND_NUCLEIC_ACID_METABOLIC_PROCESS	24.9928	3.369e-08
GSEA:PURINE_NUCLEOTIDE_METABOLIC_PROCESS	24.9873	3.37766e-08
ENCL2000:Cluster1968_RetinaC57bl6MAdult8wks_RetinaC57bl6MAdult1wks_Esww6koUknME0_Ese14129olaME0_Zhbtc4129olaME0	24.9834	3.3837e-08
GSEA:CELL_PROJECTION	24.977	3.3954e-08
GSEA:RRNA_PROCESSING	24.9618	3.42539e-08
GSEA:GLYCEROPHOSPHOLIPID_METABOLIC_PROCESS	24.9612	3.42539e-08
GSEA:LIPID_RAFT	24.9595	3.42646e-08
ENCL2000:Cluster120_Esww6koUknME0_Zhbtc4129olaME0_Ese14129olaME0_Escj7S129ME0_Esww6UknME0	24.9414	3.46463e-08
ENCL2000:Cluster1005_SpleenC57bl6MAdult8wks_Bcellcd43nC57bl6MAdult8wks_Bcellcd19pC57bl6MAdult8wks_Ch122a4bFImmortal_TnaiveC57bl6MAdult8wks	24.9307	3.48628e-08
MOTIF:M00539_ARNT_02	24.9222	3.50292e-08
GSEA:LIGASE_ACTIVITY	24.9172	3.51182e-08
ENCL2000:Cluster882_HeartC57bl6MAdult8wks_MgerUknImmortalDiffc48h_MgerUknImmortal_CerebrumC57bl6MAdult8wks_MgerUknImmortalDiffc24h	24.9151	3.51402e-08
MOTIF:M00216_TATA_C	24.8996	3.54702e-08
GSEA:HYDROLASE_ACTIVITY_ACTING_ON_ACID_ANHYDRIDES	24.898	3.54821e-08
MOTIF:MA0780.1:PAX3	24.894	3.55376e-08
GSEA:CYTOPLASM	24.8933	3.55376e-08
ENCL2000:Cluster1070_X3134RiiiMImmortal_ThelpaC57bl6MAdult8wks_TnaiveC57bl6MAdult8wks_MgerUknImmortalDiffc48h_RetinaC57bl6MNew1days	24.8851	3.57023e-08
GSEA:ENDOPLASMIC_RETICULUM_PART	24.8334	3.68979e-08
MOTIF:MA0675.1:NKX6-2	24.8037	3.7591e-08
MOTIF:M00766_LXR_DR4_Q3	24.7875	3.79637e-08
MOTIF:M00278_LMO2COM_02	24.7687	3.84041e-08
GSEA:PROTEIN_PROCESSING	24.6606	4.11814e-08
ENCL2000:Cluster148_X3134RiiiMImmortal_ThelpaC57bl6MAdult8wks_TnaiveC57bl6MAdult8wks_TregaC57bl6MAdult8wks_SpleenC57bl6MAdult8wks	24.6478	4.14984e-08
GSEA:ENDOSOME_TRANSPORT	24.6403	4.16706e-08
MOTIF:M00920_E2F_Q6_01	24.6302	4.19165e-08
MOTIF:M00790_HNF1_Q6	24.6043	4.26016e-08
MOTIF:M00096_PBX1_01	24.5698	4.35425e-08
MOTIF:M00742_HFH4_01	24.5667	4.35979e-08
GSEA:TRANSMISSION_OF_NERVE_IMPULSE	24.5477	4.41131e-08
GSEA:POSITIVE_REGULATION_OF_SIGNAL_TRANSDUCTION	24.5261	4.47077e-08
GSEA:BIOPOLYMER_MODIFICATION	24.5145	4.50149e-08
ENCL2000:Cluster326_MgerUknImmortal_MgerUknImmortalDiffc24h_ThymusC57bl6MAdult8wks_MgerUknImmortalDiffc48h_MelC57bl6MAdult8wks	24.4672	4.63977e-08
GSEA:MICROTUBULE_MOTOR_ACTIVITY	24.4614	4.65416e-08
ENCL2000:Cluster1882_RetinaC57bl6MAdult1wks_Ch122a4bFImmortal_Esww6koUknME0_RetinaC57bl6MNew1days_WbrainC57bl6ME14half	24.4592	4.65735e-08
GSEA:CYTOSKELETAL_PART	24.4028	4.82933e-08
GSEA:ORGANELLAR_SMALL_RIBOSOMAL_SUBUNIT	24.3778	4.89867e-08
GSEA:MITOCHONDRIAL_SMALL_RIBOSOMAL_SUBUNIT	24.3778	4.89867e-08
GSEA:SMALL_RIBOSOMAL_SUBUNIT	24.3778	4.89867e-08
MOTIF:MA0730.1:RARA_var.2	24.3664	4.93183e-08
ENCL2000:Cluster899_Esww6koUknME0_Zhbtc4129olaME0_Escj7S129ME0_Ese14129olaME0_Esww6UknME0	24.3523	4.97402e-08
GSEA:POST_TRANSLATIONAL_PROTEIN_MODIFICATION	24.2605	5.27939e-08
ENCL2000:Cluster132_LiverC57bl6MAdult8wks_Zhbtc4129olaME0Diffb24h_Zhbtc4129olaME0_Esww6koUknME0_MesodermCd1ME11half	24.2553	5.28985e-08
MOTIF:M01081_ZEC_01	24.2553	5.28985e-08
GSEA:BIOPOLYMER_METABOLIC_PROCESS	24.2507	5.3019e-08
MOTIF:M00476_FOXO4_02	24.2019	5.47084e-08
GSEA:DNA_DEPENDENT_ATPASE_ACTIVITY	24.163	5.60862e-08
GSEA:PROTEIN_IMPORT_INTO_NUCLEUS_TRANSLOCATION	24.1498	5.65347e-08
MOTIF:M00738_E2F4DP1_01	24.1334	5.71064e-08
GSEA:LIPID_BIOSYNTHETIC_PROCESS	24.1242	5.74138e-08
MOTIF:MA0727.1:NR3C2	24.1181	5.76013e-08
ENCL2000:Cluster1485_X3134RiiiMImmortal_EpcppmCd1ME14half_TregaC57bl6MAdult8wks_MgerUknImmortalDiffc48h_EpcpppCd1ME14half	24.0992	5.8284e-08
ENCL2000:Cluster538_X3134RiiiMImmortal_HlembryoCd1ME11half_Zhbtc4129olaME0Diffb24h_Esww6koUknME0_RetinaC57bl6MNew1days	24.0827	5.88777e-08
MOTIF:M00062_IRF1_01	24.0682	5.93978e-08
MOTIF:MA0109.1:HLTF	24.0384	6.0535e-08
ENCL2000:Cluster1713_FibroblastC57bl6MAdult8wks_CerebrumC57bl6MAdult8wks_WbrainC57bl6MAdult8wks_WholebrainC57bl6MAdult8wks_RetinaC57bl6MNew1days	23.9833	6.27307e-08
GSEA:NUCLEAR_CHROMOSOME	23.9815	6.27577e-08
GSEA:G_PROTEIN_COUPLED_RECEPTOR_ACTIVITY	23.9703	6.31811e-08
GSEA:GLYCOSAMINOGLYCAN_BINDING	23.968	6.32299e-08
GSEA:PHOSPHOLIPID_METABOLIC_PROCESS	23.96	6.35197e-08
MOTIF:MA0495.1:MAFF	23.9585	6.35367e-08
ENCL2000:Cluster455_Ch122a4bFImmortal_Esww6koUknME0_Escj7S129ME0_Nih3t3NihsMImmortal_Zhbtc4129olaME0	23.9436	6.41201e-08
GSEA:KINETOCHORE	23.8935	6.62281e-08
ENCL2000:Cluster86_LiverC57bl6MAdult8wks_HeartC57bl6MAdult8wks_LgintC57bl6MAdult8wks_KidneyC57bl6MAdult8wks_HlembryoCd1ME11half	23.8845	6.6579e-08
MOTIF:MA0779.1:PAX1	23.8794	6.67555e-08
MOTIF:MA0734.1:GLI2	23.8734	6.69722e-08
MOTIF:MA0074.1:RXRA::VDR	23.8622	6.74216e-08
MOTIF:MA0913.1:Hoxd9	23.847	6.80523e-08
GSEA:HEART_DEVELOPMENT	23.8332	6.86299e-08
GSEA:NUCLEAR_EXPORT	23.8118	6.95583e-08
ENCL2000:Cluster125_A20BalbcannMAdult8wks_MgerUknImmortalDiffc24h_TregaC57bl6MAdult8wks_EpcppmCd1ME14half_TnaiveC57bl6MAdult8wks	23.7922	7.0415e-08
ENCL2000:Cluster1880_MgerUknImmortalDiffc48h_MgerUknImmortal_MgerUknImmortalDiffc24h_MelC57bl6MAdult8wks_X416bC57bl6MAdult8wks	23.7768	7.10887e-08
GSEA:REGULATION_OF_NUCLEOBASENUCLEOSIDENUCLEOTIDE_AND_NUCLEIC_ACID_METABOLIC_PROCESS	23.7629	7.16932e-08
GSEA:PHOSPHOLIPID_BINDING	23.7587	7.184e-08
ENCL2000:Cluster954_MgerUknImmortalDiffc48h_MgerUknImmortal_EpcppmCd1ME14half_MgerUknImmortalDiffc24h_EpcpppCd1ME14half	23.7571	7.18675e-08
GSEA:SIALYLTRANSFERASE_ACTIVITY	23.7524	7.20377e-08
ENCL2000:Cluster1088_Zhbtc4129olaME0_Esww6koUknME0_Escj7S129ME0_Ese14129olaME0_Zhbtc4129olaME0Diffb24h	23.7252	7.32968e-08
GSEA:POSITIVE_REGULATION_OF_I_KAPPAB_KINASE_NF_KAPPAB_CASCADE	23.7222	7.33894e-08
GSEA:PEPTIDYL_AMINO_ACID_MODIFICATION	23.7167	7.36066e-08
ENCL2000:Cluster1614_EpcppmCd1ME14half_TregaC57bl6MAdult8wks_Esww6koUknME0_ThymusC57bl6MAdult8wks_Zhbtc4129olaME0Diffb24h	23.7151	7.36357e-08
ENCL2000:Cluster127_MgerUknImmortal_MgerUknImmortalDiffc48h_MgerUknImmortalDiffc24h_MelC57bl6MAdult8wks_Ch122a4bFImmortal	23.6929	7.46741e-08
MOTIF:M00941_MEF2_Q6_01	23.6786	7.5332e-08
GSEA:GLYCOPROTEIN_CATABOLIC_PROCESS	23.6685	7.57825e-08
GSEA:ION_CHANNEL_ACTIVITY	23.6254	7.79221e-08
ENCL2000:Cluster1849_X416bC57bl6MAdult8wks_MgerUknImmortal_Ch122a4bFImmortal_MgerUknImmortalDiffc24h_MgerUknImmortalDiffc48h	23.6237	7.7956e-08
GSEA:MEMBRANE_LIPID_METABOLIC_PROCESS	23.5724	8.06006e-08
GSEA:VOLTAGE_GATED_CALCIUM_CHANNEL_COMPLEX	23.5486	8.18282e-08
ENCL2000:Cluster929_Ch122a4bFImmortal_MgerUknImmortal_MgerUknImmortalDiffc24h_MgerUknImmortalDiffc48h_MelC57bl6MAdult8wks	23.5046	8.41942e-08
MOTIF:M01047_AP2ALPHA_03	23.5016	8.43003e-08
GSEA:CELL_SUBSTRATE_ADHERENS_JUNCTION	23.4941	8.46634e-08
ENCL2000:Cluster217_X3134RiiiMImmortal_LiverC57bl6MAdult8wks_MgerUknImmortalDiffc24h_TregaC57bl6MAdult8wks_A20BalbcannMAdult8wks	23.4797	8.54187e-08
GSEA:NEGATIVE_REGULATION_OF_TRANSPORT	23.4628	8.63222e-08
MOTIF:MA0878.1:CDX1	23.4531	8.68196e-08
ENCL2000:Cluster1029_Ese14129olaME0_Esww6UknME0_Esww6koUknME0_Zhbtc4129olaME0_Zhbtc4129olaME0Diffb6h	23.4127	8.91147e-08
ENCL2000:Cluster1226_PatskiSpbl6MImmortal_FibroblastC57bl6MAdult8wks_X3134RiiiMImmortal_Nih3t3NihsMImmortal_MesodermCd1ME11half	23.4118	8.91147e-08
GSEA:REGULATION_OF_METABOLIC_PROCESS	23.3821	9.0829e-08
MOTIF:MA0104.3:Mycn	23.3713	9.14224e-08
GSEA:NEGATIVE_REGULATION_OF_CELL_PROLIFERATION	23.3577	9.21861e-08
GSEA:CYTOPLASM_ORGANIZATION_AND_BIOGENESIS	23.3388	9.32899e-08
GSEA:PROTEIN_CATABOLIC_PROCESS	23.3222	9.42642e-08
ENCL2000:Cluster536_X3134RiiiMImmortal_MgerUknImmortalDiffc48h_FibroblastC57bl6MAdult8wks_HeartC57bl6MAdult8wks_Nih3t3NihsMImmortal	23.2967	9.58112e-08
GSEA:ENZYME_BINDING	23.291	9.61064e-08
GSEA:CATION_CHANNEL_ACTIVITY	23.2383	9.94727e-08
MOTIF:M00215_SRF_C	23.2291	1.00015e-07
MOTIF:M00480_LUN1_01	23.2254	1.00195e-07
GSEA:REGULATION_OF_GROWTH	23.2075	1.01328e-07
MOTIF:MA0527.1:ZBTB33	23.1878	1.026e-07
MOTIF:MA0702.1:LMX1A	23.1834	1.02828e-07
MOTIF:M00224_STAT1_01	23.1792	1.03047e-07
ENCL2000:Cluster342_X3134RiiiMImmortal_ThelpaC57bl6MAdult8wks_SpleenC57bl6MAdult8wks_TregC57bl6MAdult8wks_TnaiveC57bl6MAdult8wks	23.1728	1.03414e-07
GSEA:TRANSCRIPTION	23.1688	1.03619e-07
ENCL2000:Cluster1241_FibroblastC57bl6MAdult8wks_GfatC57bl6MAdult8wks_FatC57bl6MAdult8wks_WbrainC57bl6ME14half_WholebrainC57bl6ME14half	23.1565	1.04408e-07
GSEA:HISTONE_METHYLTRANSFERASE_ACTIVITY	23.1469	1.05003e-07
GSEA:NUCLEOTIDE_EXCISION_REPAIR	23.1425	1.05243e-07
MOTIF:MA0845.1:FOXB1	23.1235	1.06513e-07
MOTIF:M00206_HNF1_C	23.1162	1.06957e-07
MOTIF:MA0715.1:PROP1	23.0981	1.08183e-07
GSEA:CELL_CELL_ADHESION	23.0635	1.10637e-07
GSEA:NEUROLOGICAL_SYSTEM_PROCESS	23.0574	1.11013e-07
ENCL2000:Cluster768_Nih3t3NihsMImmortal_FibroblastC57bl6MAdult8wks_X3134RiiiMImmortal_PatskiSpbl6MImmortal_HeartC57bl6MAdult8wks	23.0526	1.11294e-07
GSEA:CHROMOSOME_SEGREGATION	23.0091	1.14505e-07
GSEA:NUCLEAR_ENVELOPE_ENDOPLASMIC_RETICULUM_NETWORK	23.0013	1.15022e-07
MOTIF:MA0080.4:SPI1	22.9931	1.15583e-07
ENCL2000:Cluster993_KidneyC57bl6MAdult8wks_Zhbtc4129olaME0Diffb24h_Zhbtc4129olaME0_Ese14129olaME0_Escj7S129ME0	22.9832	1.1627e-07
GSEA:ANATOMICAL_STRUCTURE_DEVELOPMENT	22.9727	1.17004e-07
MOTIF:MA0843.1:TEF	22.9716	1.17012e-07
MOTIF:M00407_RSRFC4_Q2	22.9457	1.18981e-07
ENCL2000:Cluster1171_PatskiSpbl6MImmortal_Esww6koUknME0_Zhbtc4129olaME0_Ese14129olaME0_Esww6UknME0	22.9211	1.20871e-07
GSEA:ACETYLTRANSFERASE_ACTIVITY	22.9061	1.22016e-07
GSEA:LIGASE_ACTIVITY_FORMING_CARBON_NITROGEN_BONDS	22.9044	1.22066e-07
ENCL2000:Cluster1675_X3134RiiiMImmortal_TregaC57bl6MAdult8wks_ThymusC57bl6MAdult8wks_TnaiveC57bl6MAdult8wks_MgerUknImmortalDiffc24h	22.8776	1.24192e-07
ENCL2000:Cluster395_X3134RiiiMImmortal_Nih3t3NihsMImmortal_MesodermCd1ME11half_HlembryoCd1ME11half_FlbudCd1ME11half	22.8414	1.27158e-07
ENCL2000:Cluster280_X416bC57bl6MAdult8wks_TnaiveC57bl6MAdult8wks_TregaC57bl6MAdult8wks_ThelpaC57bl6MAdult8wks_MgerUknImmortal	22.8203	1.28801e-07
ENCL2000:Cluster1509_RetinaC57bl6MAdult1wks_Nih3t3NihsMImmortal_Ch122a4bFImmortal_WbrainC57bl6ME14half_WholebrainC57bl6ME14half	22.8205	1.28801e-07
GSEA:REGULATION_OF_TRANSCRIPTION	22.7978	1.30665e-07
GSEA:CELL_SURFACE_RECEPTOR_LINKED_SIGNAL_TRANSDUCTION_GO_0007166	22.7567	1.34237e-07
GSEA:GTPASE_BINDING	22.7213	1.37366e-07
GSEA:RNA_CATABOLIC_PROCESS	22.7135	1.37812e-07
GSEA:MITOCHONDRIAL_MATRIX	22.7137	1.37812e-07
GSEA:MITOCHONDRIAL_LUMEN	22.7137	1.37812e-07
ENCL2000:Cluster648_A20BalbcannMAdult8wks_Ch122a4bFImmortal_Bcellcd19pC57bl6MAdult8wks_Bcellcd43nC57bl6MAdult8wks_CerebellumC57bl6MAdult8wks	22.7038	1.38525e-07
MOTIF:M00691_ATF1_Q6	22.7043	1.38525e-07
ENCL2000:Cluster76_MgerUknImmortalDiffc48h_MgerUknImmortal_MgerUknImmortalDiffc24h_EpcppmCd1ME14half_Bcellcd43nC57bl6MAdult8wks	22.6969	1.39073e-07
GSEA:IMMUNE_SYSTEM_DEVELOPMENT	22.5942	1.48922e-07
GSEA:REGULATION_OF_CHROMOSOME_ORGANIZATION_AND_BIOGENESIS	22.5728	1.5098e-07
GSEA:REGULATION_OF_CELLULAR_METABOLIC_PROCESS	22.5694	1.5122e-07
ENCL2000:Cluster1110_X3134RiiiMImmortal_MgerUknImmortalDiffc48h_MgerUknImmortalDiffc24h_LiverS129ME14half_EpcppmCd1ME14half	22.567	1.51368e-07
GSEA:SMAD_BINDING	22.5458	1.53443e-07
MOTIF:MA0776.1:MYBL1	22.519	1.56128e-07
GSEA:NEGATIVE_REGULATION_OF_CELL_ADHESION	22.5119	1.56773e-07
GSEA:ESTABLISHMENT_OF_ORGANELLE_LOCALIZATION	22.4732	1.60813e-07
MOTIF:MA0032.2:FOXC1	22.4686	1.61201e-07
ENCL2000:Cluster646_X416bC57bl6MAdult8wks_MgerUknImmortalDiffc48h_MgerUknImmortal_MgerUknImmortalDiffc24h_LungC57bl6MAdult8wks	22.4401	1.64215e-07
GSEA:VOLTAGE_GATED_POTASSIUM_CHANNEL_COMPLEX	22.4017	1.68421e-07
ENCL2000:Cluster797_KidneyC57bl6MAdult8wks_PatskiSpbl6MImmortal_Zhbtc4129olaME0Diffb24h_LungC57bl6MAdult8wks_HeartC57bl6MAdult8wks	22.3957	1.68988e-07
GSEA:RNA_SPLICING_FACTOR_ACTIVITYTRANSESTERIFICATION_MECHANISM	22.393	1.69185e-07
ENCL2000:Cluster1782_MgerUknImmortal_MgerUknImmortalDiffc48h_MgerUknImmortalDiffc24h_MelC57bl6MAdult8wks_X416bC57bl6MAdult8wks	22.3903	1.69378e-07
ENCL2000:Cluster1191_TnaiveC57bl6MAdult8wks_TregaC57bl6MAdult8wks_ThelpaC57bl6MAdult8wks_ThymusC57bl6MAdult8wks_TregC57bl6MAdult8wks	22.3356	1.75637e-07
GSEA:TRANSMEMBRANE_RECEPTOR_PROTEIN_SERINE_THREONINE_KINASE_SIGNALING_PATHWAY	22.3323	1.75908e-07
GSEA:ACTIN_FILAMENT_ORGANIZATION	22.3275	1.76368e-07
MOTIF:M00162_OCT1_06	22.3179	1.77131e-07
GSEA:ORGANELLE_ORGANIZATION_AND_BIOGENESIS	22.3171	1.77131e-07
GSEA:REGULATION_OF_MULTICELLULAR_ORGANISMAL_PROCESS	22.3183	1.77131e-07
GSEA:INTRINSIC_TO_PLASMA_MEMBRANE	22.318	1.77131e-07
ENCL2000:Cluster1054_Bcellcd43nC57bl6MAdult8wks_TnaiveC57bl6MAdult8wks_TregC57bl6MAdult8wks_MgerUknImmortalDiffc48h_Ch122a4bFImmortal	22.2948	1.79703e-07
MOTIF:M00082_EVI1_05	22.2938	1.79703e-07
ENCL2000:Cluster1742_MgerUknImmortal_MgerUknImmortalDiffc24h_MgerUknImmortalDiffc48h_MelC57bl6MAdult8wks_TnaiveC57bl6MAdult8wks	22.2848	1.80684e-07
GSEA:GOLGI_VESICLE_TRANSPORT	22.2786	1.8121e-07
GSEA:PROTEINACEOUS_EXTRACELLULAR_MATRIX	22.2791	1.8121e-07
GSEA:SUBSTRATE_SPECIFIC_CHANNEL_ACTIVITY	22.2652	1.82728e-07
MOTIF:M00532_RP58_01	22.2532	1.84106e-07
GSEA:PURINE_RIBONUCLEOTIDE_METABOLIC_PROCESS	22.2495	1.84444e-07
GSEA:GLUCOSE_CATABOLIC_PROCESS	22.2361	1.86001e-07
GSEA:REGULATION_OF_I_KAPPAB_KINASE_NF_KAPPAB_CASCADE	22.1845	1.92475e-07
GSEA:ENZYME_LINKED_RECEPTOR_PROTEIN_SIGNALING_PATHWAY	22.1513	1.96729e-07
MOTIF:M00245_EGR3_01	22.1497	1.96808e-07
GSEA:SINGLE_STRANDED_DNA_BINDING	22.1443	1.97406e-07
ENCL2000:Cluster1328_CbellumC57bl6MAdult8wks_CerebellumC57bl6MAdult8wks_HeartC57bl6MAdult8wks_WbrainC57bl6MAdult8wks_WholebrainC57bl6MAdult8wks	22.1393	1.97945e-07
ENCL2000:Cluster1263_CbellumC57bl6MAdult8wks_CerebellumC57bl6MAdult8wks_WbrainC57bl6MAdult8wks_WholebrainC57bl6MAdult8wks_WbrainC57bl6ME14half	22.1167	2.00868e-07
GSEA:ESTABLISHMENT_OF_CELLULAR_LOCALIZATION	22.0766	2.06262e-07
GSEA:NUCLEOTIDE_METABOLIC_PROCESS	22.0592	2.08568e-07
GSEA:GROWTH	22.0234	2.13564e-07
GSEA:VOLTAGE_GATED_CATION_CHANNEL_ACTIVITY	21.9999	2.16853e-07
ENCL2000:Cluster89_LiverC57bl6MAdult8wks_LgintC57bl6MAdult8wks_LungC57bl6MAdult8wks_KidneyC57bl6MAdult8wks_LiverS129ME14half	21.9966	2.17197e-07
ENCL2000:Cluster939_Ch122a4bFImmortal_Bcellcd43nC57bl6MAdult8wks_TregaC57bl6MAdult8wks_TnaiveC57bl6MAdult8wks_Bcellcd19pC57bl6MAdult8wks	21.9858	2.18652e-07
GSEA:REGULATION_OF_HYDROLASE_ACTIVITY	21.9775	2.19737e-07
MOTIF:MA0756.1:ONECUT2	21.9577	2.2258e-07
GSEA:POSITIVE_REGULATION_OF_MULTICELLULAR_ORGANISMAL_PROCESS	21.9432	2.24629e-07
ENCL2000:Cluster846_Zhbtc4129olaME0_Esww6koUknME0_Ese14129olaME0_Escj7S129ME0_Zhbtc4129olaME0Diffb24h	21.9354	2.25578e-07
MOTIF:MA0114.3:Hnf4a	21.9351	2.25578e-07
GSEA:CELLULAR_PROTEIN_CATABOLIC_PROCESS	21.9183	2.28019e-07
MOTIF:MA0768.1:LEF1	21.9068	2.29656e-07
ENCL2000:Cluster1216_WbrainC57bl6ME14half_WholebrainC57bl6ME14half_WbrainC57bl6ME18half_CerebrumC57bl6MAdult8wks_WbrainC57bl6MAdult8wks	21.9022	2.3022e-07
ENCL2000:Cluster1564_X3134RiiiMImmortal_TregaC57bl6MAdult8wks_TnaiveC57bl6MAdult8wks_ThymusC57bl6MAdult8wks_ThelpaC57bl6MAdult8wks	21.8892	2.32121e-07
GSEA:NUCLEOPLASM_PART	21.8612	2.36424e-07
GSEA:DNA_DAMAGE_RESPONSESIGNAL_TRANSDUCTION_RESULTING_IN_INDUCTION_OF_APOPTOSIS	21.8557	2.37164e-07
MOTIF:M00070_TAL1BETAITF2_01	21.844	2.38893e-07
ENCL2000:Cluster251_MgerUknImmortalDiffc48h_MgerUknImmortal_MgerUknImmortalDiffc24h_WbrainC57bl6ME14half_WholebrainC57bl6ME14half	21.8262	2.41656e-07
ENCL2000:Cluster414_CbellumC57bl6MAdult8wks_CerebellumC57bl6MAdult8wks_WbrainC57bl6MAdult8wks_WholebrainC57bl6MAdult8wks_WbrainC57bl6ME14half	21.814	2.43509e-07
MOTIF:M00639_HNF6_Q6	21.7992	2.45658e-07
GSEA:INTRINSIC_TO_ORGANELLE_MEMBRANE	21.7996	2.45658e-07
ENCL2000:Cluster1401_RetinaC57bl6MNew1days_HlembryoCd1ME11half_ThymusC57bl6MAdult8wks_Zhbtc4129olaME0Diffb24h_Esww6koUknME0	21.7946	2.46275e-07
GSEA:PATTERN_SPECIFICATION_PROCESS	21.7873	2.47334e-07
ENCL2000:Cluster1254_TregaC57bl6MAdult8wks_ThymusC57bl6MAdult8wks_TnaiveC57bl6MAdult8wks_RetinaC57bl6MAdult1wks_RetinaC57bl6MNew1days	21.7746	2.49321e-07
GSEA:NEGATIVE_REGULATION_OF_DEVELOPMENTAL_PROCESS	21.7442	2.54382e-07
ENCL2000:Cluster187_CbellumC57bl6MAdult8wks_CerebellumC57bl6MAdult8wks_WbrainC57bl6ME14half_WholebrainC57bl6ME14half_WbrainC57bl6MAdult8wks	21.7374	2.55395e-07
MOTIF:M00231_MEF2_02	21.7249	2.57415e-07
MOTIF:M00293_FREAC7_01	21.6975	2.62099e-07
GSEA:PROTEIN_BINDING_BRIDGING	21.6452	2.71434e-07
ENCL2000:Cluster1582_HeartC57bl6MAdult8wks_Ch122a4bFImmortal_TregaC57bl6MAdult8wks_LungC57bl6MAdult8wks_TregC57bl6MAdult8wks	21.6396	2.72301e-07
MOTIF:M01075_PLZF_02	21.6365	2.72697e-07
GSEA:CENTRAL_NERVOUS_SYSTEM_DEVELOPMENT	21.6224	2.75164e-07
GSEA:REGULATION_OF_TRANSCRIPTION_FACTOR_ACTIVITY	21.6184	2.75744e-07
GSEA:EXTRACELLULAR_STRUCTURE_ORGANIZATION_AND_BIOGENESIS	21.6136	2.76288e-07
GSEA:SMALL_GTPASE_BINDING	21.6143	2.76288e-07
GSEA:REGULATION_OF_GENE_EXPRESSION_EPIGENETIC	21.6121	2.7639e-07
GSEA:CELL_MATRIX_JUNCTION	21.6038	2.77793e-07
GSEA:I_KAPPAB_KINASE_NF_KAPPAB_CASCADE	21.5989	2.78529e-07
GSEA:ER_GOLGI_INTERMEDIATE_COMPARTMENT	21.5922	2.79626e-07
ENCL2000:Cluster1451_FlbudCd1ME11half_HlbudCd1ME11half_HlembryoCd1ME11half_MesodermCd1ME11half_Esww6koUknME0	21.5588	2.85899e-07
GSEA:UBIQUITIN_CYCLE	21.5478	2.87888e-07
GSEA:DNA_METABOLIC_PROCESS	21.5303	2.91151e-07
GSEA:RESPONSE_TO_STRESS	21.5183	2.93363e-07
GSEA:CELL_CORTEX_PART	21.4765	3.01673e-07
ENCL2000:Cluster195_A20BalbcannMAdult8wks_TregaC57bl6MAdult8wks_TnaiveC57bl6MAdult8wks_ThelpaC57bl6MAdult8wks_ThymusC57bl6MAdult8wks	21.4666	3.03542e-07
GSEA:G2_M_TRANSITION_OF_MITOTIC_CELL_CYCLE	21.4262	3.11853e-07
GSEA:ORGANIC_ACID_METABOLIC_PROCESS	21.4006	3.1696e-07
GSEA:EXTRACELLULAR_SPACE	21.4011	3.1696e-07
MOTIF:MA0797.1:TGIF2	21.3867	3.19782e-07
GSEA:GENERATION_OF_NEURONS	21.3654	3.24281e-07
ENCL2000:Cluster1001_RetinaC57bl6MNew1days_MesodermCd1ME11half_RetinaC57bl6MAdult1wks_HlembryoCd1ME11half_WbrainC57bl6ME14half	21.342	3.29306e-07
ENCL2000:Cluster596_CerebrumC57bl6MAdult8wks_MgerUknImmortal_MgerUknImmortalDiffc24h_MelC57bl6MAdult8wks_WbrainC57bl6MAdult8wks	21.3207	3.33943e-07
GSEA:G1_S_TRANSITION_OF_MITOTIC_CELL_CYCLE	21.3158	3.34856e-07
GSEA:CELLULAR_LOCALIZATION	21.2909	3.4041e-07
GSEA:INTEGRAL_TO_PLASMA_MEMBRANE	21.2839	3.41822e-07
ENCL2000:Cluster1780_LgintC57bl6MAdult8wks_TregaC57bl6MAdult8wks_TnaiveC57bl6MAdult8wks_ThelpaC57bl6MAdult8wks_ThymusC57bl6MAdult8wks	21.2783	3.42919e-07
GSEA:RAS_GTPASE_BINDING	21.2647	3.45922e-07
GSEA:NUCLEASE_ACTIVITY	21.2447	3.50483e-07
GSEA:CHROMOSOME	21.2331	3.53071e-07
GSEA:REGULATION_OF_IMMUNE_RESPONSE	21.2218	3.5559e-07
ENCL2000:Cluster753_Ch122a4bFImmortal_RetinaC57bl6MAdult1wks_MgerUknImmortalDiffc48h_Nih3t3NihsMImmortal_Esww6koUknME0	21.205	3.59483e-07
GSEA:REGULATION_OF_CYCLIN_DEPENDENT_PROTEIN_KINASE_ACTIVITY	21.1792	3.65694e-07
GSEA:INTERPHASE	21.1709	3.67544e-07
ENCL2000:Cluster1603_TregaC57bl6MAdult8wks_TnaiveC57bl6MAdult8wks_ThymusC57bl6MAdult8wks_ThelpaC57bl6MAdult8wks_TregC57bl6MAdult8wks	21.1692	3.6775e-07
GSEA:SERINE_HYDROLASE_ACTIVITY	21.162	3.69322e-07
GSEA:INSULIN_RECEPTOR_SIGNALING_PATHWAY	21.1472	3.72729e-07
GSEA:POSITIVE_REGULATION_OF_CELLULAR_COMPONENT_ORGANIZATION_AND_BIOGENESIS	21.1468	3.72729e-07
ENCL2000:Cluster1619_Esww6koUknME0_Ese14129olaME0_Esww6UknME0_HlbudCd1ME11half_Zhbtc4129olaME0	21.132	3.76319e-07
GSEA:ORGAN_DEVELOPMENT	21.0996	3.84547e-07
GSEA:GLYCEROPHOSPHOLIPID_BIOSYNTHETIC_PROCESS	21.0958	3.85314e-07
GSEA:LIPID_BINDING	21.068	3.92518e-07
ENCL2000:Cluster896_ThelpaC57bl6MAdult8wks_TnaiveC57bl6MAdult8wks_TregC57bl6MAdult8wks_Bcellcd43nC57bl6MAdult8wks_SpleenC57bl6MAdult8wks	21.057	3.95252e-07
GENE:ENSMUSG00000031591.14:Asah1	21.0505	3.9678e-07
ENCL2000:Cluster923_Esww6koUknME0_LgintC57bl6MAdult8wks_Esww6UknME0_Zhbtc4129olaME0_Escj7S129ME0	21.0365	4.00356e-07
GSEA:TRANSMEMBRANE_RECEPTOR_PROTEIN_TYROSINE_KINASE_SIGNALING_PATHWAY	21.0153	4.0599e-07
GSEA:PHOSPHOINOSITIDE_BINDING	21.0015	4.0963e-07
ENCL2000:Cluster670_FibroblastC57bl6MAdult8wks_Nih3t3NihsMImmortal_HeartC57bl6MAdult8wks_SkmuscleC57bl6MAdult8wks_Esww6koUknME0	20.9919	4.12078e-07
ENCL2000:Cluster1803_CbellumC57bl6MAdult8wks_CerebellumC57bl6MAdult8wks_WbrainC57bl6MAdult8wks_WholebrainC57bl6MAdult8wks_WbrainC57bl6ME14half	20.9832	4.14308e-07
GSEA:HEMOPOIETIC_OR_LYMPHOID_ORGAN_DEVELOPMENT	20.9518	4.23083e-07
GSEA:REGULATION_OF_DEVELOPMENTAL_PROCESS	20.9235	4.31172e-07
MOTIF:MA0040.1:Foxq1	20.9211	4.31618e-07
MOTIF:MA0743.1:SCRT1	20.9182	4.32208e-07
GSEA:REGULATION_OF_MITOTIC_CELL_CYCLE	20.9016	4.36914e-07
GSEA:CARBOHYDRATE_KINASE_ACTIVITY	20.899	4.37426e-07
MOTIF:M00403_AMEF2_Q6	20.8926	4.39072e-07
ENCL2000:Cluster357_A20BalbcannMAdult8wks_Esww6koUknME0_Ese14129olaME0_Esww6UknME0_Zhbtc4129olaME0	20.8903	4.39519e-07
GSEA:G_PROTEIN_SIGNALING_COUPLED_TO_CYCLIC_NUCLEOTIDE_SECOND_MESSENGER	20.8889	4.39659e-07
GSEA:MORPHOGENESIS_OF_AN_EPITHELIUM	20.8857	4.40107e-07
GSEA:NUCLEAR_PART	20.8856	4.40107e-07
ENCL2000:Cluster1041_X3134RiiiMImmortal_MgerUknImmortalDiffc24h_MgerUknImmortal_MgerUknImmortalDiffc48h_TregaC57bl6MAdult8wks	20.8824	4.4081e-07
GSEA:M_PHASE	20.8797	4.41353e-07
GSEA:REGULATION_OF_GENE_EXPRESSION	20.8753	4.42422e-07
GSEA:POSITIVE_REGULATION_OF_IMMUNE_RESPONSE	20.8519	4.49371e-07
GSEA:CELL_PROJECTION_BIOGENESIS	20.8493	4.4978e-07
GSEA:INTEGRIN_BINDING	20.8487	4.4978e-07
MOTIF:MA0628.1:POU6F1	20.8242	4.57177e-07
MOTIF:MA0841.1:NFE2	20.8182	4.5881e-07
GSEA:CYTOSKELETON_ORGANIZATION_AND_BIOGENESIS	20.8118	4.60559e-07
ENCL2000:Cluster1101_TregaC57bl6MAdult8wks_TnaiveC57bl6MAdult8wks_A20BalbcannMAdult8wks_MgerUknImmortalDiffc24h_ThelpaC57bl6MAdult8wks	20.8086	4.61283e-07
GSEA:SPHINGOID_METABOLIC_PROCESS	20.8017	4.63215e-07
MOTIF:MA0757.1:ONECUT3	20.7913	4.66241e-07
ENCL2000:Cluster213_Zhbtc4129olaME0_Escj7S129ME0_Ese14129olaME0_Zhbtc4129olaME0Diffb6h_Esww6koUknME0	20.7904	4.66249e-07
GSEA:JAK_STAT_CASCADE	20.7637	4.74653e-07
MOTIF:MA0151.1:Arid3a	20.7528	4.77956e-07
GSEA:APOPTOTIC_PROGRAM	20.7416	4.81358e-07
GSEA:CELL_CYCLE_PROCESS	20.7188	4.88726e-07
GSEA:DEPHOSPHORYLATION	20.7138	4.90121e-07
GSEA:N_ACETYLTRANSFERASE_ACTIVITY	20.692	4.97263e-07
MOTIF:M00081_EVI1_04	20.6903	4.97522e-07
GSEA:SIGNAL_TRANSDUCTION	20.6893	4.97564e-07
GSEA:PEPTIDASE_ACTIVITY	20.6783	5.01082e-07
GSEA:SENSORY_PERCEPTION	20.6767	5.0133e-07
GSEA:INTEGRAL_TO_ORGANELLE_MEMBRANE	20.6582	5.07461e-07
GSEA:SMALL_CONJUGATING_PROTEIN_BINDING	20.6457	5.11585e-07
MOTIF:MA0461.2:Atoh1	20.6433	5.12124e-07
ENCL2000:Cluster1974_MgerUknImmortalDiffc48h_MgerUknImmortal_Ch122a4bFImmortal_MgerUknImmortalDiffc24h_TnaiveC57bl6MAdult8wks	20.6408	5.12691e-07
GSEA:DEOXYRIBONUCLEASE_ACTIVITY	20.6387	5.13116e-07
ENCL2000:Cluster1125_CerebrumC57bl6MAdult8wks_GfatC57bl6MAdult8wks_FatC57bl6MAdult8wks_WbrainC57bl6MAdult8wks_WholebrainC57bl6MAdult8wks	20.6339	5.14213e-07
ENCL2000:Cluster1956_Esww6koUknME0_Zhbtc4129olaME0_Ese14129olaME0_Esww6UknME0_Escj7S129ME0	20.6339	5.14213e-07
GSEA:CELL_PROLIFERATION_GO_0008283	20.5787	5.33923e-07
GSEA:INTERCELLULAR_JUNCTION_ASSEMBLY_AND_MAINTENANCE	20.5694	5.37064e-07
GSEA:CARBOXYLIC_ACID_METABOLIC_PROCESS	20.5467	5.45249e-07
GSEA:TRANSFERASE_ACTIVITY_TRANSFERRING_GLYCOSYL_GROUPS	20.5347	5.49479e-07
GSEA:PROTEIN_METHYLTRANSFERASE_ACTIVITY	20.5251	5.52796e-07
GSEA:POSITIVE_REGULATION_OF_DNA_METABOLIC_PROCESS	20.501	5.61772e-07
GSEA:PEPTIDE_BINDING	20.4994	5.62076e-07
GSEA:HEPARIN_BINDING	20.4215	5.92951e-07
GSEA:EXTRACELLULAR_MATRIX	20.4125	5.96282e-07
GSEA:NITROGEN_COMPOUND_CATABOLIC_PROCESS	20.4105	5.96781e-07
ENCL2000:Cluster277_EpcppmCd1ME14half_MgerUknImmortalDiffc48h_MgerUknImmortalDiffc24h_MgerUknImmortal_EpcpppCd1ME14half	20.4077	5.97575e-07
GSEA:SPHINGOLIPID_METABOLIC_PROCESS	20.4029	5.99189e-07
ENCL2000:Cluster562_RetinaC57bl6MNew1days_X3134RiiiMImmortal_RetinaC57bl6MAdult1wks_HlembryoCd1ME11half_MesodermCd1ME11half	20.3646	6.15018e-07
ENCL2000:Cluster1124_MgerUknImmortalDiffc48h_X3134RiiiMImmortal_EpcppmCd1ME14half_MgerUknImmortalDiffc24h_EpcpppCd1ME14half	20.3486	6.21495e-07
GSEA:IMMUNE_EFFECTOR_PROCESS	20.3349	6.2708e-07
GSEA:RNA_METABOLIC_PROCESS	20.3304	6.283e-07
GSEA:PROTEIN_COMPLEX_ASSEMBLY	20.3307	6.283e-07
GSEA:PLASMA_MEMBRANE_PART	20.3291	6.28459e-07
GSEA:CHROMATIN_MODIFICATION	20.3085	6.37154e-07
GSEA:DI__TRI_VALENT_INORGANIC_CATION_TRANSMEMBRANE_TRANSPORTER_ACTIVITY	20.3022	6.39588e-07
GSEA:TRANSMEMBRANE_RECEPTOR_PROTEIN_PHOSPHATASE_ACTIVITY	20.2906	6.44405e-07
ENCL2000:Cluster559_Zhbtc4129olaME0Diffb24h_Esww6koUknME0_Esww6UknME0_Ese14129olaME0_Zhbtc4129olaME0	20.2837	6.47117e-07
MOTIF:MA0025.1:NFIL3	20.2777	6.49428e-07
GSEA:REGULATION_OF_NEUROTRANSMITTER_LEVELS	20.2655	6.54563e-07
ENCL2000:Cluster766_X3134RiiiMImmortal_TregaC57bl6MAdult8wks_ThelpaC57bl6MAdult8wks_TnaiveC57bl6MAdult8wks_ThymusC57bl6MAdult8wks	20.2612	6.56147e-07
ENCL2000:Cluster2_EpcppmCd1ME14half_MgerUknImmortalDiffc24h_EpcpppCd1ME14half_MgerUknImmortal_EpcmppCd1ME14half	20.2581	6.5716e-07
GSEA:HEMOPOIESIS	20.2249	6.72141e-07
ENCL2000:Cluster595_LiverC57bl6MAdult8wks_FibroblastC57bl6MAdult8wks_HeartC57bl6MAdult8wks_X3134RiiiMImmortal_SkmuscleC57bl6MAdult8wks	20.2146	6.76562e-07
ENCL2000:Cluster563_RetinaC57bl6MAdult8wks_RetinaC57bl6MAdult1wks_PatskiSpbl6MImmortal_RetinaC57bl6MNew1days_FibroblastC57bl6MAdult8wks	20.2102	6.77936e-07
GSEA:AROMATIC_COMPOUND_METABOLIC_PROCESS	20.21	6.77936e-07
GSEA:VIRAL_GENOME_REPLICATION	20.1867	6.88609e-07
GSEA:RNA_BINDING	20.1845	6.89272e-07
GSEA:CYTOSKELETON	20.1529	7.0422e-07
GSEA:NEURON_DIFFERENTIATION	20.1158	7.21805e-07
GSEA:TRANSFERASE_ACTIVITY_TRANSFERRING_SULFUR_CONTAINING_GROUPS	20.1159	7.21805e-07
GSEA:HORMONE_METABOLIC_PROCESS	20.1132	7.22681e-07
ENCL2000:Cluster935_RetinaC57bl6MAdult1wks_RetinaC57bl6MNew1days_RetinaC57bl6MAdult8wks_HlembryoCd1ME11half_Zhbtc4129olaME0Diffb24h	20.1004	7.28749e-07
ENCL2000:Cluster29_Bcellcd43nC57bl6MAdult8wks_Ch122a4bFImmortal_Nih3t3NihsMImmortal_TregC57bl6MAdult8wks_TnaiveC57bl6MAdult8wks	20.0755	7.41065e-07
GSEA:REGULATION_OF_CELL_DIFFERENTIATION	20.07	7.43484e-07
ENCL2000:Cluster1781_LungC57bl6MAdult8wks_Esww6koUknME0_Zhbtc4129olaME0_Ese14129olaME0_Esww6UknME0	20.0691	7.43542e-07
GSEA:RESPONSE_TO_ABIOTIC_STIMULUS	20.0658	7.44792e-07
GSEA:RESPONSE_TO_EXTRACELLULAR_STIMULUS	20.0636	7.45495e-07
GSEA:REGULATION_OF_CELLULAR_COMPONENT_SIZE	20.0259	7.64941e-07
ENCL2000:Cluster1778_MgerUknImmortal_MgerUknImmortalDiffc24h_MgerUknImmortalDiffc48h_MelC57bl6MAdult8wks_Ch122a4bFImmortal	20.0118	7.72039e-07
ENCL2000:Cluster1366_Esww6koUknME0_Ese14129olaME0_Esww6UknME0_Escj7S129ME0_Zhbtc4129olaME0	19.9848	7.859e-07
GSEA:POSITIVE_REGULATION_OF_EPITHELIAL_CELL_PROLIFERATION	19.9847	7.859e-07
GSEA:N_TERMINAL_PROTEIN_AMINO_ACID_MODIFICATION	19.9587	7.99868e-07
ENCL2000:Cluster243_FibroblastC57bl6MAdult8wks_X3134RiiiMImmortal_PatskiSpbl6MImmortal_Nih3t3NihsMImmortal_GfatC57bl6MAdult8wks	19.9364	8.11924e-07
MOTIF:MA0029.1:Mecom	19.9333	8.1325e-07
GSEA:CELLULAR_RESPONSE_TO_EXTRACELLULAR_STIMULUS	19.9223	8.19033e-07
ENCL2000:Cluster1282_WbrainC57bl6ME14half_WholebrainC57bl6ME14half_WbrainC57bl6ME18half_RetinaC57bl6MNew1days_MesodermCd1ME11half	19.9196	8.20092e-07
ENCL2000:Cluster1093_EpcppmCd1ME14half_EpcpppCd1ME14half_RetinaC57bl6MAdult8wks_RetinaC57bl6MAdult1wks_LiverS129ME14half	19.8856	8.39381e-07
ENCL2000:Cluster1788_X3134RiiiMImmortal_RetinaC57bl6MAdult1wks_RetinaC57bl6MNew1days_HeartC57bl6MAdult8wks_RetinaC57bl6MAdult8wks	19.8718	8.47002e-07
GSEA:ISOPRENOID_METABOLIC_PROCESS	19.8688	8.48274e-07
ENCL2000:Cluster838_Esww6koUknME0_MgerUknImmortal_X416bC57bl6MAdult8wks_MgerUknImmortalDiffc48h_MgerUknImmortalDiffc24h	19.8609	8.52517e-07
ENCL2000:Cluster310_GfatC57bl6MAdult8wks_FatC57bl6MAdult8wks_FibroblastC57bl6MAdult8wks_Nih3t3NihsMImmortal_SkmuscleC57bl6MAdult8wks	19.855	8.55512e-07
GSEA:PROTEASOME_COMPLEX	19.8282	8.71219e-07
GSEA:CYCLIC_NUCLEOTIDE_MEDIATED_SIGNALING	19.8098	8.82053e-07
GSEA:POSITIVE_REGULATION_OF_IMMUNE_SYSTEM_PROCESS	19.8084	8.82395e-07
GSEA:AMINO_ACID_DERIVATIVE_METABOLIC_PROCESS	19.8063	8.83165e-07
GSEA:REGULATION_OF_MAPKKK_CASCADE	19.7993	8.86975e-07
ENCL2000:Cluster1911_RetinaC57bl6MNew1days_WbrainC57bl6ME14half_WholebrainC57bl6ME14half_WbrainC57bl6ME18half_RetinaC57bl6MAdult1wks	19.7957	8.88734e-07
GSEA:NUCLEAR_PORE	19.7947	8.88791e-07
GSEA:REGULATION_OF_ACTIN_FILAMENT_LENGTH	19.7881	8.91919e-07
GSEA:REGULATION_OF_ACTIN_POLYMERIZATION_AND_OR_DEPOLYMERIZATION	19.7881	8.91919e-07
GSEA:REGULATION_OF_DNA_METABOLIC_PROCESS	19.78	8.96432e-07
MOTIF:M00423_FOXJ2_02	19.7778	8.97328e-07
GSEA:REGULATION_OF_IMMUNE_SYSTEM_PROCESS	19.7304	9.27133e-07
MOTIF:M01033_HNF4_Q6_03	19.7193	9.33797e-07
ENCL2000:Cluster35_HeartC57bl6MAdult8wks_CerebrumC57bl6MAdult8wks_WbrainC57bl6MAdult8wks_WholebrainC57bl6MAdult8wks_Zhbtc4129olaME0Diffb24h	19.7068	9.41505e-07
GSEA:COVALENT_CHROMATIN_MODIFICATION	19.706	9.41505e-07
GSEA:INTRACELLULAR_TRANSPORT	19.6638	9.69253e-07
GSEA:VOLTAGE_GATED_CHANNEL_ACTIVITY	19.6519	9.76815e-07
MOTIF:M00214_SEF1_C	19.5758	1.02992e-06
GSEA:SPLICEOSOME	19.5681	1.0349e-06
GSEA:NUCLEAR_TRANSPORT	19.5589	1.04104e-06
ENCL2000:Cluster4_FibroblastC57bl6MAdult8wks_Nih3t3NihsMImmortal_HeartC57bl6MAdult8wks_LungC57bl6MAdult8wks_SkmuscleC57bl6MAdult8wks	19.5554	1.043e-06
GSEA:GLYCOPROTEIN_METABOLIC_PROCESS	19.5457	1.04956e-06
GSEA:SERINE_TYPE_PEPTIDASE_ACTIVITY	19.5414	1.0521e-06
GSEA:BIOGENIC_AMINE_METABOLIC_PROCESS	19.5077	1.07672e-06
ENCL2000:Cluster73_GfatC57bl6MAdult8wks_FatC57bl6MAdult8wks_Esww6koUknME0_Zhbtc4129olaME0_Ese14129olaME0	19.492	1.08812e-06
MOTIF:MA0149.1:EWSR1-FLI1	19.4749	1.10069e-06
GSEA:LEADING_EDGE	19.4715	1.10269e-06
GSEA:PROTEIN_TRANSPORT	19.4641	1.10778e-06
GSEA:SYSTEM_PROCESS	19.4577	1.11216e-06
MOTIF:MA0115.1:NR1H2::RXRA	19.4555	1.11321e-06
GSEA:DNA_DAMAGE_RESPONSESIGNAL_TRANSDUCTION_BY_P53_CLASS_MEDIATOR	19.4432	1.12228e-06
MOTIF:MA0861.1:TP73	19.4418	1.12277e-06
GSEA:ESTABLISHMENT_OF_VESICLE_LOCALIZATION	19.4398	1.1237e-06
ENCL2000:Cluster40_WbrainC57bl6ME14half_WholebrainC57bl6ME14half_HlbudCd1ME11half_WbrainC57bl6ME18half_FlbudCd1ME11half	19.4269	1.13325e-06
GSEA:MICROTUBULE_BASED_PROCESS	19.419	1.13893e-06
ENCL2000:Cluster910_Esww6koUknME0_Zhbtc4129olaME0_Escj7S129ME0_Ese14129olaME0_Esww6UknME0	19.4177	1.13938e-06
GSEA:INTERPHASE_OF_MITOTIC_CELL_CYCLE	19.4136	1.14199e-06
GSEA:ENDOCYTIC_VESICLE	19.403	1.14987e-06
MOTIF:M00132_HNF1_01	19.3899	1.15991e-06
MOTIF:MA0906.1:HOXC12	19.372	1.17402e-06
MOTIF:M00789_GATA_Q6	19.3632	1.18064e-06
GSEA:REGULATION_OF_PHOSPHORYLATION	19.3616	1.18127e-06
GSEA:REGULATION_OF_PROTEIN_MODIFICATION_PROCESS	19.3436	1.19568e-06
ENCL2000:Cluster1442_CbellumC57bl6MAdult8wks_CerebellumC57bl6MAdult8wks_WbrainC57bl6MAdult8wks_WholebrainC57bl6MAdult8wks_GfatC57bl6MAdult8wks	19.3397	1.19827e-06
ENCL2000:Cluster1602_WbrainC57bl6ME14half_WholebrainC57bl6ME14half_WbrainC57bl6ME18half_EpcppmCd1ME14half_MelC57bl6MAdult8wks	19.33	1.20582e-06
MOTIF:M00079_EVI1_02	19.3278	1.207e-06
ENCL2000:Cluster1875_Bcellcd43nC57bl6MAdult8wks_Bcellcd19pC57bl6MAdult8wks_Ch122a4bFImmortal_SpleenC57bl6MAdult8wks_A20BalbcannMAdult8wks	19.3238	1.20977e-06
GSEA:MICROTUBULE_ORGANIZING_CENTER_PART	19.3224	1.21026e-06
ENCL2000:Cluster278_LiverC57bl6MAdult8wks_KidneyC57bl6MAdult8wks_CbellumC57bl6MAdult8wks_CerebellumC57bl6MAdult8wks_LgintC57bl6MAdult8wks	19.3034	1.22591e-06
GSEA:PROTEIN_MODIFICATION_BY_SMALL_PROTEIN_CONJUGATION	19.2946	1.23287e-06
ENCL2000:Cluster164_Nih3t3NihsMImmortal_WbrainC57bl6ME14half_WholebrainC57bl6ME14half_RetinaC57bl6MAdult1wks_WbrainC57bl6ME18half	19.2908	1.23549e-06
MOTIF:M00105_CDPCR3_01	19.2871	1.23801e-06
GSEA:CATION_TRANSPORTING_ATPASE_ACTIVITY	19.2844	1.23969e-06
ENCL2000:Cluster1798_FibroblastC57bl6MAdult8wks_PatskiSpbl6MImmortal_HeartC57bl6MAdult8wks_LungC57bl6MAdult8wks_KidneyC57bl6MAdult8wks	19.2656	1.25554e-06
GSEA:CONDENSED_NUCLEAR_CHROMOSOME	19.2632	1.25689e-06
GSEA:NUCLEAR_ORGANIZATION_AND_BIOGENESIS	19.2584	1.26046e-06
GSEA:NEGATIVE_REGULATION_OF_PROGRAMMED_CELL_DEATH	19.2459	1.271e-06
MOTIF:MA0138.2:REST	19.2401	1.27543e-06
GSEA:PROTEIN_AMINO_ACID_DEPHOSPHORYLATION	19.2389	1.27582e-06
ENCL2000:Cluster1156_GfatC57bl6MAdult8wks_FatC57bl6MAdult8wks_Esww6koUknME0_Zhbtc4129olaME0_Ese14129olaME0	19.2315	1.28175e-06
GSEA:ION_TRANSPORT	19.2084	1.30212e-06
GSEA:CAMP_MEDIATED_SIGNALING	19.1936	1.31512e-06
GSEA:NEGATIVE_REGULATION_OF_APOPTOSIS	19.1808	1.32629e-06
GSEA:NEGATIVE_REGULATION_OF_DNA_METABOLIC_PROCESS	19.1795	1.32683e-06
GSEA:TRANSFERASE_ACTIVITY_TRANSFERRING_HEXOSYL_GROUPS	19.1778	1.32768e-06
ENCL2000:Cluster1305_SkmuscleC57bl6MAdult8wks_HeartC57bl6MAdult8wks_LungC57bl6MAdult8wks_EpcppmCd1ME14half_GfatC57bl6MAdult8wks	19.1738	1.3307e-06
ENCL2000:Cluster409_EpcppmCd1ME14half_PatskiSpbl6MImmortal_EpcpppCd1ME14half_FibroblastC57bl6MAdult8wks_Nih3t3NihsMImmortal	19.1637	1.33944e-06
GSEA:CELLULAR_LIPID_METABOLIC_PROCESS	19.1493	1.35245e-06
MOTIF:M00150_BRACH_01	19.096	1.40371e-06
GSEA:CELL_STRUCTURE_DISASSEMBLY_DURING_APOPTOSIS	19.0912	1.40769e-06
ENCL2000:Cluster625_Esww6koUknME0_Zhbtc4129olaME0_Zhbtc4129olaME0Diffb24h_Nih3t3NihsMImmortal_Ese14129olaME0	19.074	1.42411e-06
MOTIF:M00325_NRSE_B	19.029	1.46948e-06
ENCL2000:Cluster620_MgerUknImmortalDiffc48h_MgerUknImmortal_MgerUknImmortalDiffc24h_EpcppmCd1ME14half_Ch122a4bFImmortal	19.0249	1.47299e-06
GSEA:PROTEIN_COMPLEX_DISASSEMBLY	19.0101	1.48708e-06
GSEA:REGULATION_OF_CATABOLIC_PROCESS	19.0099	1.48708e-06
ENCL2000:Cluster1861_X3134RiiiMImmortal_Esww6koUknME0_FibroblastC57bl6MAdult8wks_Nih3t3NihsMImmortal_Zhbtc4129olaME0	18.9777	1.52052e-06
GSEA:NUCLEOCYTOPLASMIC_TRANSPORT	18.9645	1.53404e-06
GSEA:HETEROCYCLE_METABOLIC_PROCESS	18.9619	1.53599e-06
ENCL2000:Cluster1437_X3134RiiiMImmortal_TregaC57bl6MAdult8wks_ThymusC57bl6MAdult8wks_TnaiveC57bl6MAdult8wks_ThelpaC57bl6MAdult8wks	18.9498	1.54833e-06
GSEA:G_PROTEIN_SIGNALING_COUPLED_TO_CAMP_NUCLEOTIDE_SECOND_MESSENGER	18.9232	1.57699e-06
GSEA:PROTEOGLYCAN_METABOLIC_PROCESS	18.9087	1.5925e-06
GSEA:ACTIN_BINDING	18.8866	1.61677e-06
MOTIF:MA0072.1:RORA_var.2	18.8843	1.61852e-06
GSEA:SUBSTRATE_SPECIFIC_TRANSPORTER_ACTIVITY	18.8758	1.62741e-06
GSEA:SOLUBLE_FRACTION	18.8747	1.62782e-06
ENCL2000:Cluster948_MgerUknImmortal_MgerUknImmortalDiffc48h_MgerUknImmortalDiffc24h_MelC57bl6MAdult8wks_X416bC57bl6MAdult8wks	18.8649	1.63831e-06
ENCL2000:Cluster1463_Esww6koUknME0_Esww6UknME0_HlembryoCd1ME11half_Ese14129olaME0_Zhbtc4129olaME0Diffb24h	18.835	1.67258e-06
GSEA:STEROID_BIOSYNTHETIC_PROCESS	18.8266	1.68159e-06
GSEA:MICROTUBULE_ASSOCIATED_COMPLEX	18.8045	1.70737e-06
ENCL2000:Cluster1984_A20BalbcannMAdult8wks_EpcppmCd1ME14half_TregaC57bl6MAdult8wks_MgerUknImmortalDiffc24h_TnaiveC57bl6MAdult8wks	18.7768	1.74043e-06
MOTIF:M00102_CDP_02	18.7542	1.76769e-06
ENCL2000:Cluster1338_Zhbtc4129olaME0_Zhbtc4129olaME0Diffb24h_Ese14129olaME0_Escj7S129ME0_Zhbtc4129olaME0Diffb6h	18.7417	1.78241e-06
ENCL2000:Cluster1059_X3134RiiiMImmortal_HeartC57bl6MAdult8wks_FibroblastC57bl6MAdult8wks_Nih3t3NihsMImmortal_SkmuscleC57bl6MAdult8wks	18.6948	1.84207e-06
MOTIF:MA0870.1:Sox1	18.6917	1.84506e-06
MOTIF:MA0656.1:JDP2_var.2	18.6638	1.88109e-06
GSEA:RIBONUCLEASE_ACTIVITY	18.6525	1.89534e-06
ENCL2000:Cluster23_MgerUknImmortalDiffc48h_MgerUknImmortal_EpcppmCd1ME14half_Ch122a4bFImmortal_MgerUknImmortalDiffc24h	18.6144	1.94653e-06
MOTIF:MA0680.1:PAX7	18.6034	1.96072e-06
GSEA:CHROMOSOME_CONDENSATION	18.5942	1.97255e-06
GSEA:PHOSPHATASE_INHIBITOR_ACTIVITY	18.5783	1.99407e-06
MOTIF:M01069_GZF1_01	18.5648	2.01224e-06
ENCL2000:Cluster435_RetinaC57bl6MNew1days_WbrainC57bl6ME14half_WholebrainC57bl6ME14half_MesodermCd1ME11half_RetinaC57bl6MAdult1wks	18.5538	2.0259e-06
GSEA:ACTIN_FILAMENT_BUNDLE_FORMATION	18.5538	2.0259e-06
ENCL2000:Cluster1739_HlbudCd1ME11half_FlbudCd1ME11half_WbrainC57bl6ME14half_WholebrainC57bl6ME14half_HlembryoCd1ME11half	18.5525	2.02665e-06
GSEA:LEUKOCYTE_DIFFERENTIATION	18.5265	2.06344e-06
GENE:ENSMUSG00000051527.10:Usp29	18.4893	2.11681e-06
ENCL2000:Cluster1878_Esww6UknME0_Esww6koUknME0_Zhbtc4129olaME0Diffb24h_Zhbtc4129olaME0_Ese14129olaME0	18.4893	2.11681e-06
ENCL2000:Cluster1774_MgerUknImmortalDiffc48h_RetinaC57bl6MAdult1wks_Ch122a4bFImmortal_MgerUknImmortal_EpcppmCd1ME14half	18.485	2.12209e-06
GSEA:PROTEIN_HOMODIMERIZATION_ACTIVITY	18.4785	2.13087e-06
GSEA:HOMEOSTATIC_PROCESS	18.4604	2.1575e-06
ENCL2000:Cluster1237_CbellumC57bl6MAdult8wks_CerebellumC57bl6MAdult8wks_WbrainC57bl6MAdult8wks_WholebrainC57bl6MAdult8wks_Esww6UknME0	18.4304	2.20303e-06
ENCL2000:Cluster1069_HlbudCd1ME11half_FlbudCd1ME11half_LgintC57bl6MAdult8wks_HlembryoCd1ME11half_MesodermCd1ME11half	18.4208	2.21708e-06
GSEA:ORGANELLE_LUMEN	18.3932	2.2588e-06
GSEA:MEMBRANE_ENCLOSED_LUMEN	18.3932	2.2588e-06
ENCL2000:Cluster1265_X3134RiiiMImmortal_ThelpaC57bl6MAdult8wks_TregaC57bl6MAdult8wks_EpcmppCd1ME14half_TnaiveC57bl6MAdult8wks	18.3833	2.2737e-06
ENCL2000:Cluster1467_MgerUknImmortal_MgerUknImmortalDiffc24h_MelC57bl6MAdult8wks_MgerUknImmortalDiffc48h_EpcppmCd1ME14half	18.3789	2.27951e-06
GSEA:TRANSCRIPTION_INITIATION_FROM_RNA_POLYMERASE_II_PROMOTER	18.3594	2.31044e-06
GENE:ENSMUSG00000098657.1:Gm27675	18.3464	2.33073e-06
ENCL2000:Cluster1443_MgerUknImmortal_MgerUknImmortalDiffc24h_A20BalbcannMAdult8wks_X416bC57bl6MAdult8wks_MelC57bl6MAdult8wks	18.3344	2.34957e-06
GSEA:VACUOLAR_TRANSPORT	18.331	2.35395e-06
ENCL2000:Cluster1507_MgerUknImmortalDiffc24h_MgerUknImmortal_EpcppmCd1ME14half_MelC57bl6MAdult8wks_A20BalbcannMAdult8wks	18.3263	2.36073e-06
MOTIF:M00953_AR_02	18.3226	2.36569e-06
ENCL2000:Cluster1592_X3134RiiiMImmortal_EpcppmCd1ME14half_RetinaC57bl6MNew1days_RetinaC57bl6MAdult1wks_EpcmppCd1ME14half	18.3207	2.36657e-06
GSEA:ACTIN_FILAMENT_BASED_MOVEMENT	18.3205	2.36657e-06
GSEA:GOLGI_APPARATUS_PART	18.3187	2.36833e-06
GSEA:NUCLEAR_MEMBRANE	18.3113	2.3797e-06
ENCL2000:Cluster1559_LiverC57bl6MAdult8wks_X416bC57bl6MAdult8wks_LungC57bl6MAdult8wks_GfatC57bl6MAdult8wks_FatC57bl6MAdult8wks	18.2819	2.4291e-06
ENCL2000:Cluster118_WbrainC57bl6ME14half_WholebrainC57bl6ME14half_RetinaC57bl6MNew1days_MesodermCd1ME11half_HlembryoCd1ME11half	18.2413	2.49813e-06
ENCL2000:Cluster1527_X416bC57bl6MAdult8wks_EpcpmmCd1ME14half_Esww6koUknME0_EpcppmCd1ME14half_Zhbtc4129olaME0	18.2421	2.49813e-06
GSEA:CELL_CYCLE_PHASE	18.2317	2.51407e-06
GSEA:GLUCOSAMINE_METABOLIC_PROCESS	18.2199	2.53412e-06
GSEA:NUCLEOTIDE_BIOSYNTHETIC_PROCESS	18.1967	2.57523e-06
GSEA:NEGATIVE_REGULATION_OF_CELLULAR_COMPONENT_ORGANIZATION_AND_BIOGENESIS	18.1802	2.6046e-06
GSEA:POTASSIUM_CHANNEL_ACTIVITY	18.1349	2.68934e-06
ENCL2000:Cluster471_RetinaC57bl6MNew1days_RetinaC57bl6MAdult1wks_MesodermCd1ME11half_HlembryoCd1ME11half_FlbudCd1ME11half	18.1322	2.69314e-06
MOTIF:M00256_NRSF_01	18.1221	2.71124e-06
GSEA:NUCLEOSOME_ASSEMBLY	18.0368	2.88142e-06
ENCL2000:Cluster956_FibroblastC57bl6MAdult8wks_X416bC57bl6MAdult8wks_EpcpmmCd1ME14half_Nih3t3NihsMImmortal_LungC57bl6MAdult8wks	18.0337	2.88645e-06
ENCL2000:Cluster112_LgintC57bl6MAdult8wks_Esww6koUknME0_Esww6UknME0_Zhbtc4129olaME0_Escj7S129ME0	18.0058	2.94172e-06
ENCL2000:Cluster1417_X3134RiiiMImmortal_TregaC57bl6MAdult8wks_EpcppmCd1ME14half_EpcmppCd1ME14half_ThymusC57bl6MAdult8wks	18.0063	2.94172e-06
GSEA:PORE_COMPLEX	18.0037	2.94472e-06
ENCL2000:Cluster1888_GfatC57bl6MAdult8wks_FatC57bl6MAdult8wks_Zhbtc4129olaME0Diffb24h_Escj7S129ME0_Esww6koUknME0	18.0025	2.9455e-06
ENCL2000:Cluster512_GfatC57bl6MAdult8wks_FatC57bl6MAdult8wks_FibroblastC57bl6MAdult8wks_LungC57bl6MAdult8wks_HeartC57bl6MAdult8wks	17.9839	2.98364e-06
ENCL2000:Cluster1779_MgerUknImmortalDiffc48h_LiverC57bl6MAdult8wks_MgerUknImmortal_MgerUknImmortalDiffc24h_X416bC57bl6MAdult8wks	17.9688	3.01487e-06
GSEA:INTRACELLULAR_SIGNALING_CASCADE	17.9597	3.03305e-06
ENCL2000:Cluster248_Esww6UknME0_Esww6koUknME0_Zhbtc4129olaME0Diffb24h_Zhbtc4129olaME0_Ese14129olaME0	17.9314	3.09382e-06
GSEA:NEUROGENESIS	17.9106	3.13899e-06
GSEA:SYNAPSE_ORGANIZATION_AND_BIOGENESIS	17.8995	3.1626e-06
ENCL2000:Cluster124_EpcppmCd1ME14half_TregaC57bl6MAdult8wks_RetinaC57bl6MAdult1wks_ThymusC57bl6MAdult8wks_ThelpaC57bl6MAdult8wks	17.8816	3.20186e-06
ENCL2000:Cluster1721_RetinaC57bl6MAdult1wks_RetinaC57bl6MNew1days_TregaC57bl6MAdult8wks_ThymusC57bl6MAdult8wks_HlembryoCd1ME11half	17.8706	3.22569e-06
ENCL2000:Cluster936_MgerUknImmortal_Bcellcd19pC57bl6MAdult8wks_Bcellcd43nC57bl6MAdult8wks_MgerUknImmortalDiffc24h_MelC57bl6MAdult8wks	17.8605	3.24751e-06
ENCL2000:Cluster1159_LiverC57bl6MAdult8wks_A20BalbcannMAdult8wks_MgerUknImmortal_Bcellcd19pC57bl6MAdult8wks_MgerUknImmortalDiffc24h	17.8502	3.27005e-06
GSEA:INFLAMMATORY_RESPONSE	17.8483	3.27283e-06
GSEA:DNA_REPAIR	17.8471	3.27387e-06
ENCL2000:Cluster351_MgerUknImmortalDiffc24h_X3134RiiiMImmortal_MgerUknImmortal_MgerUknImmortalDiffc48h_MelC57bl6MAdult8wks	17.8276	3.3186e-06
ENCL2000:Cluster1691_Ch122a4bFImmortal_Esww6koUknME0_Nih3t3NihsMImmortal_KidneyC57bl6MAdult8wks_Escj7S129ME0	17.8215	3.33132e-06
GSEA:ANTIGEN_BINDING	17.8196	3.33415e-06
MOTIF:MA0669.1:NEUROG2	17.7883	3.40867e-06
ENCL2000:Cluster313_MesodermCd1ME11half_HlembryoCd1ME11half_Zhbtc4129olaME0_Zhbtc4129olaME0Diffb24h_Ese14129olaME0	17.7417	3.52375e-06
GSEA:DETECTION_OF_STIMULUS	17.7312	3.54861e-06
GSEA:CYTOKINE_BINDING	17.7268	3.55816e-06
GSEA:ACID_AMINO_ACID_LIGASE_ACTIVITY	17.6997	3.62654e-06
ENCL2000:Cluster824_RetinaC57bl6MAdult1wks_RetinaC57bl6MAdult8wks_RetinaC57bl6MNew1days_WbrainC57bl6ME14half_WholebrainC57bl6ME14half	17.6818	3.67199e-06
MOTIF:MA0679.1:ONECUT1	17.6397	3.7837e-06
ENCL2000:Cluster1494_Zhbtc4129olaME0_Esww6koUknME0_Ese14129olaME0_Escj7S129ME0_Zhbtc4129olaME0Diffb24h	17.6173	3.84358e-06
ENCL2000:Cluster98_TregaC57bl6MAdult8wks_A20BalbcannMAdult8wks_TnaiveC57bl6MAdult8wks_MgerUknImmortalDiffc24h_MgerUknImmortal	17.5973	3.89764e-06
MOTIF:M00465_POU6F1_01	17.5903	3.91547e-06
ENCL2000:Cluster683_Ch122a4bFImmortal_A20BalbcannMAdult8wks_Esww6koUknME0_Ese14129olaME0_Esww6UknME0	17.5838	3.93172e-06
GENE:ENSMUSG00000022708.16:Zbtb20	17.5718	3.96401e-06
GSEA:OXIDOREDUCTASE_ACTIVITY_GO_0016706	17.5632	3.98679e-06
GSEA:REGULATION_OF_RESPONSE_TO_STIMULUS	17.5542	4.0109e-06
GSEA:AMINE_CATABOLIC_PROCESS	17.5513	4.01716e-06
ENCL2000:Cluster886_MgerUknImmortalDiffc24h_MgerUknImmortal_EpcppmCd1ME14half_MelC57bl6MAdult8wks_MgerUknImmortalDiffc48h	17.5352	4.06222e-06
GSEA:PROTEIN_UBIQUITINATION	17.5279	4.08149e-06
ENCL2000:Cluster1183_X3134RiiiMImmortal_X416bC57bl6MAdult8wks_FibroblastC57bl6MAdult8wks_TregaC57bl6MAdult8wks_Nih3t3NihsMImmortal	17.5265	4.08353e-06
MOTIF:M00512_PPARG_01	17.5055	4.14405e-06
ENCL2000:Cluster873_FibroblastC57bl6MAdult8wks_GfatC57bl6MAdult8wks_FatC57bl6MAdult8wks_CerebrumC57bl6MAdult8wks_WbrainC57bl6MAdult8wks	17.4983	4.16363e-06
GSEA:EXTRACELLULAR_MATRIX_STRUCTURAL_CONSTITUENT	17.4725	4.24005e-06
ENCL2000:Cluster161_MgerUknImmortal_MgerUknImmortalDiffc48h_MgerUknImmortalDiffc24h_Bcellcd43nC57bl6MAdult8wks_TregaC57bl6MAdult8wks	17.4583	4.28187e-06
GSEA:CHROMATIN_REMODELING	17.4451	4.32085e-06
ENCL2000:Cluster1531_X3134RiiiMImmortal_HlembryoCd1ME11half_Zhbtc4129olaME0Diffb24h_RetinaC57bl6MNew1days_MgerUknImmortalDiffc24h	17.4223	4.3908e-06
GSEA:PROTEIN_MATURATION	17.4061	4.44053e-06
ENCL2000:Cluster843_MgerUknImmortalDiffc24h_MgerUknImmortal_A20BalbcannMAdult8wks_EpcppmCd1ME14half_MelC57bl6MAdult8wks	17.4048	4.44212e-06
ENCL2000:Cluster1077_X3134RiiiMImmortal_TregaC57bl6MAdult8wks_EpcmppCd1ME14half_ThymusC57bl6MAdult8wks_ThelpaC57bl6MAdult8wks	17.4007	4.45306e-06
GSEA:GUANYL_NUCLEOTIDE_EXCHANGE_FACTOR_ACTIVITY	17.3923	4.47798e-06
GSEA:CELLULAR_PROTEIN_COMPLEX_DISASSEMBLY	17.3714	4.54426e-06
GSEA:POSITIVE_REGULATION_OF_HYDROLASE_ACTIVITY	17.3495	4.615e-06
ENCL2000:Cluster194_LiverC57bl6MAdult8wks_KidneyC57bl6MAdult8wks_LiverS129ME14half_Liver129dlcrME14half_Escj7S129ME0	17.3327	4.66931e-06
ENCL2000:Cluster957_Esww6koUknME0_Zhbtc4129olaME0_Ese14129olaME0_Zhbtc4129olaME0Diffb24h_Escj7S129ME0	17.3307	4.67367e-06
MOTIF:M00510_LHX3_01	17.3207	4.70513e-06
MOTIF:M00148_SRY_01	17.3151	4.72195e-06
GSEA:ANTI_APOPTOSIS	17.3142	4.72263e-06
MOTIF:MA0601.1:Arid3b	17.3038	4.75367e-06
GSEA:MACROMOLECULAR_COMPLEX_ASSEMBLY	17.3044	4.75367e-06
ENCL2000:Cluster44_RetinaC57bl6MAdult1wks_RetinaC57bl6MNew1days_RetinaC57bl6MAdult8wks_HlbudCd1ME11half_FlbudCd1ME11half	17.301	4.75953e-06
ENCL2000:Cluster1491_X416bC57bl6MAdult8wks_MgerUknImmortal_MgerUknImmortalDiffc48h_MgerUknImmortalDiffc24h_MelC57bl6MAdult8wks	17.3006	4.75953e-06
GSEA:TELOMERIC_DNA_BINDING	17.291	4.79034e-06
GSEA:LAMELLIPODIUM	17.2738	4.84839e-06
GSEA:SECRETION	17.2472	4.94072e-06
ENCL2000:Cluster840_CerebrumC57bl6MAdult8wks_WbrainC57bl6MAdult8wks_WholebrainC57bl6MAdult8wks_WbrainC57bl6ME18half_Esww6koUknME0	17.2443	4.94717e-06
GSEA:SUBSTRATE_SPECIFIC_TRANSMEMBRANE_TRANSPORTER_ACTIVITY	17.244	4.94717e-06
ENCL2000:Cluster903_MgerUknImmortal_TregaC57bl6MAdult8wks_TnaiveC57bl6MAdult8wks_ThelpaC57bl6MAdult8wks_MgerUknImmortalDiffc24h	17.2231	5.02058e-06
ENCL2000:Cluster714_MgerUknImmortalDiffc48h_SpleenC57bl6MAdult8wks_ThelpaC57bl6MAdult8wks_Bcellcd43nC57bl6MAdult8wks_TnaiveC57bl6MAdult8wks	17.181	5.17434e-06
GSEA:DOUBLE_STRANDED_DNA_BINDING	17.1602	5.25077e-06
GSEA:METAL_ION_TRANSPORT	17.1588	5.25348e-06
ENCL2000:Cluster20_MgerUknImmortal_MgerUknImmortalDiffc24h_MgerUknImmortalDiffc48h_X416bC57bl6MAdult8wks_MelC57bl6MAdult8wks	17.1513	5.2797e-06
ENCL2000:Cluster1121_X3134RiiiMImmortal_TregaC57bl6MAdult8wks_ThymusC57bl6MAdult8wks_ThelpaC57bl6MAdult8wks_TnaiveC57bl6MAdult8wks	17.1331	5.34733e-06
GSEA:ORGANIC_ACID_TRANSMEMBRANE_TRANSPORTER_ACTIVITY	17.1231	5.38388e-06
GSEA:ENDOPLASMIC_RETICULUM	17.12	5.39337e-06
ENCL2000:Cluster92_X416bC57bl6MAdult8wks_ThymusC57bl6MAdult8wks_TnaiveC57bl6MAdult8wks_ThelpaC57bl6MAdult8wks_TregaC57bl6MAdult8wks	17.1186	5.39574e-06
ENCL2000:Cluster209_Esww6koUknME0_TregaC57bl6MAdult8wks_ThymusC57bl6MAdult8wks_TnaiveC57bl6MAdult8wks_Esww6UknME0	17.1046	5.44834e-06
GSEA:ACTIVATION_OF_IMMUNE_RESPONSE	17.0999	5.46461e-06
ENCL2000:Cluster1785_Ch122a4bFImmortal_TregaC57bl6MAdult8wks_ThelpaC57bl6MAdult8wks_TregC57bl6MAdult8wks_TnaiveC57bl6MAdult8wks	17.0632	5.61001e-06
GSEA:ORGAN_MORPHOGENESIS	17.0481	5.66933e-06
ENCL2000:Cluster1526_CerebellumC57bl6MAdult8wks_CbellumC57bl6MAdult8wks_LiverC57bl6MAdult8wks_MgerUknImmortalDiffc24h_MgerUknImmortal	17.0404	5.69856e-06
MOTIF:M00225_STAT3_01	17.0356	5.71573e-06
ENCL2000:Cluster584_X3134RiiiMImmortal_ThelpaC57bl6MAdult8wks_TnaiveC57bl6MAdult8wks_TregaC57bl6MAdult8wks_RetinaC57bl6MNew1days	17.0279	5.74505e-06
GSEA:S_PHASE	17.025	5.7542e-06
ENCL2000:Cluster24_HlbudCd1ME11half_FlbudCd1ME11half_HlembryoCd1ME11half_MesodermCd1ME11half_Ese14129olaME0	17.0027	5.84592e-06
MOTIF:MA0113.3:NR3C1	16.9836	5.92514e-06
ENCL2000:Cluster1285_RetinaC57bl6MNew1days_RetinaC57bl6MAdult1wks_WbrainC57bl6ME14half_WholebrainC57bl6ME14half_RetinaC57bl6MAdult8wks	16.9791	5.94146e-06
MOTIF:MA0858.1:Rarb_var.2	16.9752	5.95554e-06
ENCL2000:Cluster1243_Zhbtc4129olaME0_Esww6koUknME0_Ese14129olaME0_Escj7S129ME0_Esww6UknME0	16.9654	5.99526e-06
GSEA:CARBOXYLIC_ACID_TRANSMEMBRANE_TRANSPORTER_ACTIVITY	16.9475	6.07103e-06
GSEA:GLYCOSPHINGOLIPID_METABOLIC_PROCESS	16.9342	6.12745e-06
ENCL2000:Cluster1723_Zhbtc4129olaME0Diffb24h_Esww6UknME0_Esww6koUknME0_HlembryoCd1ME11half_Zhbtc4129olaME0	16.9328	6.12756e-06
GSEA:CERAMIDE_METABOLIC_PROCESS	16.9329	6.12756e-06
ENCL2000:Cluster1955_EpcpmmCd1ME14half_LiverC57bl6ME14half_LiverS129ME14half_Liver129dlcrME14half_EpcpppCd1ME14half	16.9245	6.16156e-06
GSEA:UBIQUITIN_BINDING	16.9176	6.18947e-06
GSEA:MITOCHONDRIAL_TRANSPORT	16.9129	6.20779e-06
GSEA:MICROTUBULE_BASED_MOVEMENT	16.904	6.24496e-06
GSEA:APOPTOTIC_NUCLEAR_CHANGES	16.8975	6.2685e-06
GSEA:DNA_BINDING	16.8978	6.2685e-06
ENCL2000:Cluster1639_LgintC57bl6MAdult8wks_LungC57bl6MAdult8wks_KidneyC57bl6MAdult8wks_TregaC57bl6MAdult8wks_TnaiveC57bl6MAdult8wks	16.86	6.43987e-06
ENCL2000:Cluster1024_A20BalbcannMAdult8wks_RetinaC57bl6MNew1days_HlembryoCd1ME11half_WbrainC57bl6ME14half_WholebrainC57bl6ME14half	16.8589	6.44181e-06
ENCL2000:Cluster177_X3134RiiiMImmortal_Ch122a4bFImmortal_PatskiSpbl6MImmortal_TregaC57bl6MAdult8wks_FibroblastC57bl6MAdult8wks	16.8528	6.46764e-06
ENCL2000:Cluster745_MgerUknImmortal_MgerUknImmortalDiffc24h_MgerUknImmortalDiffc48h_MelC57bl6MAdult8wks_Esww6koUknME0	16.8434	6.50901e-06
GSEA:PROTEIN_LOCALIZATION	16.8316	6.56214e-06
MOTIF:MA0621.1:mix-a	16.8241	6.59498e-06
ENCL2000:Cluster274_A20BalbcannMAdult8wks_EpcpmmCd1ME14half_Ch122a4bFImmortal_Bcellcd43nC57bl6MAdult8wks_Bcellcd19pC57bl6MAdult8wks	16.8115	6.65264e-06
GSEA:CALCIUM_INDEPENDENT_CELL_CELL_ADHESION	16.8024	6.69379e-06
GSEA:PHOSPHOLIPID_TRANSPORTER_ACTIVITY	16.7742	6.83044e-06
GSEA:CYSTEINE_TYPE_PEPTIDASE_ACTIVITY	16.7395	7.00342e-06
ENCL2000:Cluster117_LgintC57bl6MAdult8wks_GfatC57bl6MAdult8wks_FatC57bl6MAdult8wks_LungC57bl6MAdult8wks_MgerUknImmortal	16.7348	7.0243e-06
ENCL2000:Cluster1385_FlbudCd1ME11half_HlembryoCd1ME11half_HlbudCd1ME11half_MesodermCd1ME11half_Esww6koUknME0	16.7125	7.13668e-06
ENCL2000:Cluster1044_X3134RiiiMImmortal_RetinaC57bl6MNew1days_RetinaC57bl6MAdult1wks_ThelpaC57bl6MAdult8wks_TnaiveC57bl6MAdult8wks	16.6862	7.27204e-06
MOTIF:MA0600.2:RFX2	16.6746	7.33106e-06
MOTIF:MA0901.1:HOXB13	16.6722	7.34006e-06
MOTIF:MA0602.1:Arid5a	16.6679	7.35971e-06
GSEA:RHYTHMIC_PROCESS	16.6559	7.4208e-06
MOTIF:MA0046.2:HNF1A	16.6551	7.42155e-06
GSEA:ENDOMEMBRANE_SYSTEM	16.6534	7.42706e-06
MOTIF:MA0510.2:RFX5	16.6491	7.44669e-06
GSEA:ACTIN_CYTOSKELETON	16.6119	7.64949e-06
GSEA:GATED_CHANNEL_ACTIVITY	16.6077	7.66972e-06
GSEA:INTRACELLULAR_PROTEIN_TRANSPORT	16.5857	7.791e-06
GSEA:MICROTUBULE_ORGANIZING_CENTER_ORGANIZATION_AND_BIOGENESIS	16.5344	8.08734e-06
ENCL2000:Cluster1299_LiverC57bl6MAdult8wks_X416bC57bl6MAdult8wks_LungC57bl6MAdult8wks_HeartC57bl6MAdult8wks_KidneyC57bl6MAdult8wks	16.5278	8.12237e-06
GSEA:PROTEIN_AMINO_ACID_PHOSPHORYLATION	16.5166	8.18583e-06
GSEA:TRANSLATION_REGULATOR_ACTIVITY	16.5072	8.23848e-06
GSEA:POSITIVE_REGULATION_OF_TRANSCRIPTION_FACTOR_ACTIVITY	16.4855	8.36697e-06
GSEA:TRANSLATION_FACTOR_ACTIVITY_NUCLEIC_ACID_BINDING	16.4821	8.38418e-06
MOTIF:M00232_MEF2_03	16.479	8.39885e-06
GSEA:TRANSMEMBRANE_TRANSPORTER_ACTIVITY	16.4724	8.43552e-06
GSEA:EXTRINSIC_TO_PLASMA_MEMBRANE	16.4541	8.54623e-06
GSEA:CHROMOSOMAL_PART	16.4504	8.56511e-06
GSEA:MACROMOLECULE_BIOSYNTHETIC_PROCESS	16.4422	8.61255e-06
GSEA:RIBONUCLEOPROTEIN_COMPLEX	16.4372	8.64034e-06
GSEA:REGULATION_OF_CELL_CYCLE	16.4304	8.67929e-06
GSEA:ATP_DEPENDENT_DNA_HELICASE_ACTIVITY	16.4278	8.69168e-06
ENCL2000:Cluster1597_TnaiveC57bl6MAdult8wks_ThelpaC57bl6MAdult8wks_ThymusC57bl6MAdult8wks_CerebrumC57bl6MAdult8wks_TregaC57bl6MAdult8wks	16.3751	9.03219e-06
ENCL2000:Cluster1208_LiverC57bl6MAdult8wks_KidneyC57bl6MAdult8wks_LgintC57bl6MAdult8wks_LiverS129ME14half_Liver129dlcrME14half	16.3727	9.0439e-06
ENCL2000:Cluster699_LungC57bl6MAdult8wks_GfatC57bl6MAdult8wks_FatC57bl6MAdult8wks_FlbudCd1ME11half_HlbudCd1ME11half	16.3678	9.07163e-06
GSEA:HISTONE_MODIFICATION	16.3664	9.07645e-06
ENCL2000:Cluster894_X3134RiiiMImmortal_TregaC57bl6MAdult8wks_RetinaC57bl6MAdult1wks_TnaiveC57bl6MAdult8wks_ThelpaC57bl6MAdult8wks	16.3422	9.23613e-06
GSEA:BILE_ACID_METABOLIC_PROCESS	16.3373	9.26503e-06
GSEA:ADENYL_RIBONUCLEOTIDE_BINDING	16.3259	9.33872e-06
GSEA:REGULATION_OF_CELL_SHAPE	16.2982	9.52237e-06
GSEA:REGULATION_OF_CELL_MORPHOGENESIS	16.2982	9.52237e-06
ENCL2000:Cluster827_X416bC57bl6MAdult8wks_MgerUknImmortal_MgerUknImmortalDiffc24h_ThelpaC57bl6MAdult8wks_MelC57bl6MAdult8wks	16.2967	9.52829e-06
GENE:ENSMUSG00000075070.6:4932412D23Rik	16.2734	9.68947e-06
ENCL2000:Cluster981_A20BalbcannMAdult8wks_TregaC57bl6MAdult8wks_X416bC57bl6MAdult8wks_ThelpaC57bl6MAdult8wks_TnaiveC57bl6MAdult8wks	16.2692	9.71427e-06
GSEA:AMINO_ACID_DERIVATIVE_BIOSYNTHETIC_PROCESS	16.2596	9.77876e-06
GSEA:CARBON_OXYGEN_LYASE_ACTIVITY	16.2507	9.83849e-06
GSEA:N_ACYLTRANSFERASE_ACTIVITY	16.2303	9.98349e-06
GSEA:INTRA_GOLGI_VESICLE_MEDIATED_TRANSPORT	16.1896	1.02841e-05
GSEA:CELLULAR_COMPONENT_ASSEMBLY	16.18	1.03522e-05
GSEA:GLYCOLIPID_METABOLIC_PROCESS	16.1536	1.05516e-05
GSEA:CHROMATIN	16.1517	1.05615e-05
MOTIF:M00063_IRF2_01	16.1479	1.05862e-05
GSEA:VESICLE_LOCALIZATION	16.1208	1.07954e-05
GENE:ENSMUSG00000050043.16:Tmx2	16.1191	1.0804e-05
ENCL2000:Cluster1164_EpcppmCd1ME14half_EpcpppCd1ME14half_EpcmppCd1ME14half_LiverC57bl6ME14half_RetinaC57bl6MNew1days	16.1101	1.08708e-05
ENCL2000:Cluster1013_X3134RiiiMImmortal_EpcppmCd1ME14half_TregaC57bl6MAdult8wks_MgerUknImmortalDiffc24h_ThymusC57bl6MAdult8wks	16.0934	1.10011e-05
GSEA:CELL_MATURATION	16.0917	1.10098e-05
GSEA:PROTEIN_OLIGOMERIZATION	16.0873	1.10396e-05
ENCL2000:Cluster440_X416bC57bl6MAdult8wks_CbellumC57bl6MAdult8wks_CerebellumC57bl6MAdult8wks_WbrainC57bl6MAdult8wks_WholebrainC57bl6MAdult8wks	16.0722	1.11589e-05
GSEA:TRANSCRIPTION_FROM_RNA_POLYMERASE_III_PROMOTER	16.0607	1.12492e-05
GSEA:MULTI_ORGANISM_PROCESS	16.0573	1.12716e-05
GSEA:CORTICAL_CYTOSKELETON	16.0553	1.12833e-05
ENCL2000:Cluster460_A20BalbcannMAdult8wks_Ch122a4bFImmortal_ThymusC57bl6MAdult8wks_TregaC57bl6MAdult8wks_Bcellcd19pC57bl6MAdult8wks	16.0446	1.13677e-05
[truncated: 3,910 more rows]
